# Supplementary material for: Concomitant colour polymorphs of (Z)-N-(4-fluoro­phen­yl)-2-oxo­propane­hydrazonoyl chloride
Source: Acta Crystallogr C Struct Chem. 2025 Jul 30;81(Pt 8):481–7. doi: 10.1107/S2053229625006618 (PMC12322930; doi:10.1107/S2053229625006618)
Supplement: Supplementary file 1 [file c-81-00481-sup1.cif]

##############################################################################
#                                                                            #
# This CIF contains the data in a paper accepted for publication in          #
# Acta Crystallographica Section C. It conforms to the requirements of       #
# Notes for Authors for Acta Crystallographica Section C, and has been       #
# peer reviewed under the auspices of the IUCr Commission on Journals.       #
#                                                                            #
# Full details of the Crystallographic Information File format               #
# are given in the paper "The Crystallographic Information File (CIF):       #
# a New Standard Archive File for Crystallography" by S. R. Hall, F. H.      #
# Allen and I. D. Brown [Acta Cryst. (1991), A47, 655-685].                  #
#                                                                            #
# The current version of the core CIF dictionary is obtainable from          #
# ftp://ftp.iucr.org/pub/cif_core.dic.                                       #
#                                                                            #
# Software is freely available for graphical display of the structure(s)     #
# in this CIF. For information consult the CIF software page                 #
# http://www.iucr.org/resources/cif/software.                                #
#                                                                            #
# This file may be used for bona fide research purposes within the           #
# scientific community so long as proper attribution is given to the journal # 
# article from which it was obtained.                                        #
#                                                                            #
##############################################################################
data_I
_audit_creation_method
;
Olex2 1.5
(compiled 2022.04.07 svn.rca3783a0 for OlexSys, GUI svn.r6498)
;
_chemical_name_systematic
;
(<i>Z</i>)-<i>N</i>-(4-Fluorophenyl)-2-oxopropanehydrazonoyl chloride
;
_chemical_formula_moiety     'C9 H8 Cl F N2 O'
_chemical_formula_sum     'C9 H8 Cl F N2 O'
_chemical_formula_iupac     'C9 H8 Cl F N2 O'
_chemical_formula_weight     214.628
_space_group_crystal_system     monoclinic
_space_group_name_H-M_alt     'P 21/n'
_space_group_name_Hall     '-P 2yn'
loop_
    _space_group_symop_id
    _space_group_symop_operation_xyz
    1 x,y,z
    2 -x+1/2,y+1/2,-z+1/2
    3 -x,-y,-z
    4 x-1/2,-y-1/2,z-1/2
_cell_length_a     8.3284(10)
_cell_length_b     12.0862(15)
_cell_length_c     9.8144(14)
_cell_angle_alpha     90
_cell_angle_beta     108.762(7)
_cell_angle_gamma     90
_cell_volume     935.4(2)
_cell_formula_units_Z     4
_cell_measurement_reflns_used     9127
_cell_measurement_theta_min     2.7650
_cell_measurement_theta_max     30.5245
_cell_measurement_temperature     100(2)
_exptl_crystal_description     block
_exptl_crystal_colour     'pale orange'
_exptl_crystal_size_max     0.325
_exptl_crystal_size_mid     0.232
_exptl_crystal_size_min     0.1
_exptl_crystal_density_diffrn     1.524
_exptl_crystal_F_000     440.892
loop_
    _exptl_crystal_face_index_h
    _exptl_crystal_face_index_k
    _exptl_crystal_face_index_l
    _exptl_crystal_face_perp_dist
    -1.000 1.000 0.000 0.09500
    -1.000 1.000 1.000 0.09000
    -1.000 0.000 1.000 0.04500
    -1.000 -1.000 0.000 0.11000
    -1.000 -2.000 2.000 0.07500
    -1.000 0.000 2.000 0.03000
    0.000 0.000 1.000 0.04000
    0.000 0.000 -1.000 0.05000
    0.000 -1.000 0.000 0.13500
    0.000 -2.000 -1.000 0.12000
    1.000 0.000 0.000 0.12000
    1.000 -1.000 0.000 0.15000
    1.000 -1.000 -1.000 0.13500
    1.000 0.000 -1.000 0.09000
    1.000 1.000 0.000 0.11000
    1.000 0.000 -2.000 0.06500
    1.000 1.000 -2.000 0.08000
_exptl_absorpt_coefficient_mu     0.389
_exptl_absorpt_correction_type     gaussian
_exptl_absorpt_process_details
;
(SADABS; Bruker, 2016)
;
_exptl_absorpt_correction_T_min     0.91855
_exptl_absorpt_correction_T_max     0.97427
_exptl_special_details
;
Crystal mounted on a MiTeGen loop using Perfluoropolyether Fomblin YR-1800
;
_diffrn_ambient_temperature     100(2)
_diffrn_source     'microfocus X-ray tube'
_diffrn_radiation_type     'Mo K\a'
_diffrn_radiation_wavelength     0.71073
_diffrn_radiation_monochromator     'Montel multilayer optics'
_diffrn_measurement_device_type     'Bruker D8 VENTURE'
_diffrn_measurement_method     '\f and \w scans'
_diffrn_detector_area_resol_mean     7.391
loop_
    _diffrn_refln_index_h
    _diffrn_refln_index_k
    _diffrn_refln_index_l
    1 0 0
    1 0 0
    1 0 0
    1 0 0
    1 0 0
    1 0 0
    1 0 0
    1 0 0
    1 0 0
    1 0 0
    1 0 0
    1 0 0
    1 0 0
    1 0 0
    1 0 0
    1 0 0
    1 0 0
    1 0 0
    1 0 0
    1 0 0
    1 0 0
    1 0 0
    1 0 0
    1 0 0
    1 0 0
    1 0 0
    1 0 0
    1 0 0
    1 0 0
    1 0 0
    1 0 0
    1 0 0
    1 0 0
    1 0 0
    1 0 0
    1 0 0
    1 0 0
    1 0 0
    1 0 0
    1 0 0
    1 0 0
    1 0 0
    1 0 0
    1 0 0
    1 0 0
    1 0 0
    1 0 0
    1 0 0
    1 0 0
    1 0 0
    1 0 0
    1 0 0
    1 0 0
    -1 0 0
    -1 0 0
    -1 0 0
    -1 0 0
    -1 0 0
    -1 0 0
    -1 0 0
    -1 0 0
    -1 0 0
    -1 0 0
    -1 0 0
    -1 0 0
    -1 0 0
    -1 0 0
    -1 0 0
    -1 0 0
    -1 0 0
    -1 0 0
    -1 0 0
    -1 0 0
    -1 0 0
    -1 0 0
    -1 0 0
    -1 0 0
    -1 0 0
    -1 0 0
    -1 0 0
    -1 0 0
    -1 0 0
    -1 0 0
    -1 0 0
    -1 0 0
    -1 0 0
    -1 0 0
    -1 0 0
    -1 0 0
    -1 0 0
    -1 0 0
    -1 0 0
    -1 0 0
    -1 0 0
    -1 0 0
    -1 0 0
    -1 0 0
    -1 0 0
    -1 0 0
    -1 0 0
    -1 0 0
    -1 0 0
    -1 0 0
    -1 0 0
    -1 0 0
    -1 0 0
    -1 0 0
    -1 0 0
    -1 0 0
    2 0 0
    2 0 0
    2 0 0
    2 0 0
    -2 0 0
    -2 0 0
    -2 0 0
    -2 0 0
    -2 0 0
    -2 0 0
    -2 0 0
    2 0 0
    2 0 0
    2 0 0
    2 0 0
    2 0 0
    2 0 0
    2 0 0
    2 0 0
    2 0 0
    2 0 0
    2 0 0
    2 0 0
    2 0 0
    2 0 0
    2 0 0
    2 0 0
    2 0 0
    2 0 0
    2 0 0
    2 0 0
    2 0 0
    2 0 0
    2 0 0
    2 0 0
    2 0 0
    2 0 0
    2 0 0
    2 0 0
    2 0 0
    2 0 0
    2 0 0
    -2 0 0
    -2 0 0
    -2 0 0
    -2 0 0
    -2 0 0
    2 0 0
    2 0 0
    2 0 0
    2 0 0
    2 0 0
    2 0 0
    2 0 0
    2 0 0
    2 0 0
    2 0 0
    2 0 0
    2 0 0
    2 0 0
    2 0 0
    -2 0 0
    -2 0 0
    -2 0 0
    -2 0 0
    -2 0 0
    -2 0 0
    -2 0 0
    -2 0 0
    -2 0 0
    -2 0 0
    -2 0 0
    -2 0 0
    -2 0 0
    -2 0 0
    -2 0 0
    -2 0 0
    -2 0 0
    -2 0 0
    -2 0 0
    -2 0 0
    -2 0 0
    -2 0 0
    -2 0 0
    -2 0 0
    -2 0 0
    -2 0 0
    -2 0 0
    -2 0 0
    -2 0 0
    -2 0 0
    -2 0 0
    -2 0 0
    -2 0 0
    -2 0 0
    -2 0 0
    -2 0 0
    -2 0 0
    -2 0 0
    -3 0 0
    -3 0 0
    -3 0 0
    -3 0 0
    -3 0 0
    -3 0 0
    -3 0 0
    -3 0 0
    3 0 0
    3 0 0
    3 0 0
    -3 0 0
    -3 0 0
    -3 0 0
    3 0 0
    -3 0 0
    -3 0 0
    -3 0 0
    -3 0 0
    -3 0 0
    -3 0 0
    3 0 0
    3 0 0
    3 0 0
    3 0 0
    3 0 0
    3 0 0
    3 0 0
    3 0 0
    -3 0 0
    -3 0 0
    -3 0 0
    -3 0 0
    -3 0 0
    -3 0 0
    -3 0 0
    -3 0 0
    -3 0 0
    3 0 0
    3 0 0
    3 0 0
    3 0 0
    3 0 0
    3 0 0
    3 0 0
    3 0 0
    3 0 0
    3 0 0
    3 0 0
    3 0 0
    3 0 0
    3 0 0
    3 0 0
    3 0 0
    3 0 0
    3 0 0
    3 0 0
    3 0 0
    3 0 0
    3 0 0
    3 0 0
    3 0 0
    3 0 0
    3 0 0
    3 0 0
    3 0 0
    3 0 0
    -3 0 0
    -3 0 0
    -3 0 0
    -3 0 0
    -3 0 0
    -3 0 0
    -3 0 0
    -3 0 0
    -3 0 0
    -3 0 0
    -3 0 0
    -3 0 0
    3 0 0
    -3 0 0
    -3 0 0
    -3 0 0
    -3 0 0
    -3 0 0
    -3 0 0
    3 0 0
    3 0 0
    3 0 0
    3 0 0
    3 0 0
    3 0 0
    3 0 0
    -3 0 0
    -3 0 0
    -3 0 0
    -3 0 0
    -3 0 0
    -3 0 0
    -3 0 0
    -3 0 0
    -3 0 0
    -4 0 0
    -4 0 0
    -4 0 0
    -4 0 0
    -4 0 0
    -4 0 0
    -4 0 0
    -4 0 0
    -4 0 0
    -4 0 0
    4 0 0
    4 0 0
    4 0 0
    4 0 0
    4 0 0
    4 0 0
    -4 0 0
    -4 0 0
    -4 0 0
    -4 0 0
    -4 0 0
    4 0 0
    -4 0 0
    4 0 0
    4 0 0
    4 0 0
    4 0 0
    4 0 0
    4 0 0
    4 0 0
    4 0 0
    4 0 0
    4 0 0
    4 0 0
    4 0 0
    4 0 0
    4 0 0
    4 0 0
    4 0 0
    4 0 0
    4 0 0
    4 0 0
    4 0 0
    4 0 0
    -4 0 0
    -4 0 0
    -4 0 0
    -4 0 0
    -4 0 0
    -4 0 0
    4 0 0
    4 0 0
    4 0 0
    4 0 0
    -4 0 0
    -4 0 0
    -4 0 0
    -4 0 0
    -4 0 0
    -4 0 0
    -4 0 0
    -4 0 0
    -4 0 0
    -4 0 0
    -4 0 0
    -4 0 0
    -4 0 0
    -4 0 0
    -4 0 0
    -4 0 0
    -4 0 0
    4 0 0
    4 0 0
    4 0 0
    4 0 0
    4 0 0
    4 0 0
    4 0 0
    4 0 0
    -4 0 0
    -4 0 0
    -4 0 0
    -4 0 0
    4 0 0
    4 0 0
    -4 0 0
    -4 0 0
    -4 0 0
    4 0 0
    4 0 0
    -4 0 0
    -4 0 0
    -4 0 0
    -4 0 0
    -4 0 0
    4 0 0
    5 0 0
    5 0 0
    5 0 0
    5 0 0
    5 0 0
    5 0 0
    5 0 0
    -5 0 0
    -5 0 0
    5 0 0
    -5 0 0
    5 0 0
    5 0 0
    -5 0 0
    -5 0 0
    5 0 0
    5 0 0
    5 0 0
    5 0 0
    5 0 0
    5 0 0
    5 0 0
    5 0 0
    -5 0 0
    -5 0 0
    -5 0 0
    -5 0 0
    -5 0 0
    -5 0 0
    -5 0 0
    -5 0 0
    5 0 0
    5 0 0
    5 0 0
    5 0 0
    -5 0 0
    -5 0 0
    -5 0 0
    5 0 0
    5 0 0
    5 0 0
    5 0 0
    5 0 0
    5 0 0
    -5 0 0
    -5 0 0
    -5 0 0
    -5 0 0
    -5 0 0
    -5 0 0
    -5 0 0
    -5 0 0
    -5 0 0
    -5 0 0
    -5 0 0
    -5 0 0
    -5 0 0
    -5 0 0
    -5 0 0
    -5 0 0
    5 0 0
    5 0 0
    5 0 0
    5 0 0
    5 0 0
    -5 0 0
    -5 0 0
    -5 0 0
    5 0 0
    5 0 0
    5 0 0
    5 0 0
    5 0 0
    -5 0 0
    -5 0 0
    -5 0 0
    -5 0 0
    5 0 0
    5 0 0
    -5 0 0
    -5 0 0
    -5 0 0
    -5 0 0
    -5 0 0
    -5 0 0
    -5 0 0
    -5 0 0
    -5 0 0
    -5 0 0
    -5 0 0
    -5 0 0
    -5 0 0
    6 0 0
    -6 0 0
    6 0 0
    6 0 0
    6 0 0
    6 0 0
    6 0 0
    6 0 0
    6 0 0
    6 0 0
    6 0 0
    6 0 0
    -6 0 0
    -6 0 0
    -6 0 0
    -6 0 0
    6 0 0
    6 0 0
    6 0 0
    -6 0 0
    -6 0 0
    -6 0 0
    -6 0 0
    -6 0 0
    6 0 0
    6 0 0
    6 0 0
    -6 0 0
    -6 0 0
    6 0 0
    6 0 0
    6 0 0
    6 0 0
    -6 0 0
    -6 0 0
    -6 0 0
    -6 0 0
    6 0 0
    6 0 0
    6 0 0
    6 0 0
    6 0 0
    6 0 0
    6 0 0
    6 0 0
    6 0 0
    6 0 0
    6 0 0
    6 0 0
    6 0 0
    -6 0 0
    -6 0 0
    6 0 0
    6 0 0
    6 0 0
    6 0 0
    -6 0 0
    -6 0 0
    -6 0 0
    -6 0 0
    -6 0 0
    -6 0 0
    -6 0 0
    -6 0 0
    -6 0 0
    -6 0 0
    7 0 0
    7 0 0
    7 0 0
    7 0 0
    7 0 0
    7 0 0
    7 0 0
    7 0 0
    7 0 0
    7 0 0
    -7 0 0
    7 0 0
    7 0 0
    -7 0 0
    7 0 0
    7 0 0
    7 0 0
    7 0 0
    7 0 0
    -7 0 0
    -7 0 0
    7 0 0
    -7 0 0
    -7 0 0
    -7 0 0
    -7 0 0
    -7 0 0
    -7 0 0
    -7 0 0
    -7 0 0
    -7 0 0
    -7 0 0
    -7 0 0
    -7 0 0
    -7 0 0
    -7 0 0
    -7 0 0
    7 0 0
    -7 0 0
    -7 0 0
    7 0 0
    7 0 0
    -7 0 0
    -7 0 0
    7 0 0
    7 0 0
    7 0 0
    7 0 0
    -8 0 0
    8 0 0
    8 0 0
    8 0 0
    8 0 0
    -8 0 0
    8 0 0
    -8 0 0
    8 0 0
    8 0 0
    -8 0 0
    8 0 0
    8 0 0
    8 0 0
    8 0 0
    8 0 0
    8 0 0
    8 0 0
    8 0 0
    8 0 0
    8 0 0
    8 0 0
    -8 0 0
    8 0 0
    8 0 0
    8 0 0
    -8 0 0
    -8 0 0
    -8 0 0
    8 0 0
    8 0 0
    8 0 0
    8 0 0
    -8 0 0
    -8 0 0
    -8 0 0
    -8 0 0
    -8 0 0
    -8 0 0
    -8 0 0
    -8 0 0
    8 0 0
    8 0 0
    -8 0 0
    -8 0 0
    -8 0 0
    -8 0 0
    -8 0 0
    -8 0 0
    8 0 0
    9 0 0
    9 0 0
    9 0 0
    -9 0 0
    9 0 0
    9 0 0
    9 0 0
    -9 0 0
    -9 0 0
    -9 0 0
    -9 0 0
    9 0 0
    9 0 0
    9 0 0
    9 0 0
    9 0 0
    9 0 0
    9 0 0
    9 0 0
    9 0 0
    9 0 0
    9 0 0
    9 0 0
    9 0 0
    -9 0 0
    -9 0 0
    -9 0 0
    -9 0 0
    -9 0 0
    -9 0 0
    -9 0 0
    -9 0 0
    -9 0 0
    -9 0 0
    9 0 0
    -9 0 0
    9 0 0
    -9 0 0
    -9 0 0
    -9 0 0
    -9 0 0
    -9 0 0
    -9 0 0
    -9 0 0
    -9 0 0
    9 0 0
    10 0 0
    10 0 0
    10 0 0
    10 0 0
    -10 0 0
    10 0 0
    10 0 0
    10 0 0
    10 0 0
    -10 0 0
    10 0 0
    -10 0 0
    -10 0 0
    -10 0 0
    -10 0 0
    -10 0 0
    -10 0 0
    -10 0 0
    -10 0 0
    10 0 0
    10 0 0
    10 0 0
    10 0 0
    -10 0 0
    -10 0 0
    -10 0 0
    -10 0 0
    10 0 0
    10 0 0
    10 0 0
    10 0 0
    -10 0 0
    -10 0 0
    -10 0 0
    -10 0 0
    10 0 0
    10 0 0
    10 0 0
    10 0 0
    -10 0 0
    -11 0 0
    -11 0 0
    -11 0 0
    -11 0 0
    -11 0 0
    -11 0 0
    -11 0 0
    11 0 0
    11 0 0
    11 0 0
    11 0 0
    -11 0 0
    11 0 0
    11 0 0
    11 0 0
    11 0 0
    11 0 0
    11 0 0
    -11 0 0
    -11 0 0
    11 0 0
    11 0 0
    11 0 0
    11 0 0
    11 0 0
    11 0 0
    -11 0 0
    -11 0 0
    -11 0 0
    -11 0 0
    11 0 0
    11 0 0
    11 0 0
    -11 0 0
    11 0 0
    11 0 0
    -1 -1 0
    -1 -1 0
    1 -1 0
    1 -1 0
    -1 1 0
    1 1 0
    -1 1 0
    1 1 0
    -2 -1 0
    2 -1 0
    -2 -1 0
    -2 -1 0
    -2 -1 0
    -2 -1 0
    -2 -1 0
    -2 -1 0
    -2 -1 0
    -2 -1 0
    -2 -1 0
    -2 -1 0
    -2 -1 0
    -2 -1 0
    2 -1 0
    -2 -1 0
    2 -1 0
    -2 -1 0
    2 -1 0
    2 -1 0
    2 -1 0
    2 -1 0
    -2 -1 0
    2 -1 0
    2 -1 0
    2 -1 0
    2 -1 0
    2 -1 0
    -2 -1 0
    2 -1 0
    -2 -1 0
    2 -1 0
    -2 -1 0
    -2 -1 0
    2 -1 0
    2 -1 0
    2 -1 0
    2 -1 0
    2 -1 0
    -2 -1 0
    -2 -1 0
    -2 -1 0
    -2 -1 0
    -2 -1 0
    -2 -1 0
    -2 -1 0
    -2 -1 0
    -2 -1 0
    2 -1 0
    2 -1 0
    -2 -1 0
    -2 -1 0
    -2 -1 0
    -2 -1 0
    -2 -1 0
    -2 -1 0
    -2 -1 0
    -2 -1 0
    -2 -1 0
    -2 -1 0
    -2 -1 0
    -2 -1 0
    -2 -1 0
    2 -1 0
    -2 -1 0
    2 -1 0
    -2 -1 0
    -2 -1 0
    2 -1 0
    -2 -1 0
    2 -1 0
    -2 -1 0
    -2 -1 0
    2 -1 0
    2 -1 0
    2 -1 0
    2 -1 0
    2 -1 0
    -2 -1 0
    -2 -1 0
    -2 1 0
    2 1 0
    2 1 0
    2 1 0
    2 1 0
    -2 1 0
    -2 1 0
    -2 1 0
    2 1 0
    2 1 0
    2 1 0
    -2 1 0
    -2 1 0
    2 1 0
    2 1 0
    2 1 0
    2 1 0
    2 1 0
    -2 1 0
    2 1 0
    2 1 0
    2 1 0
    -2 1 0
    -2 1 0
    2 1 0
    -2 1 0
    -2 1 0
    -2 1 0
    -2 1 0
    -2 1 0
    -2 1 0
    -2 1 0
    -2 1 0
    2 1 0
    2 1 0
    2 1 0
    2 1 0
    2 1 0
    2 1 0
    2 1 0
    2 1 0
    -2 1 0
    -2 1 0
    -2 1 0
    2 1 0
    2 1 0
    2 1 0
    2 1 0
    2 1 0
    2 1 0
    -2 1 0
    -2 1 0
    -2 1 0
    -2 1 0
    -2 1 0
    -2 1 0
    -2 1 0
    -2 1 0
    -2 1 0
    -2 1 0
    -2 1 0
    2 1 0
    2 1 0
    2 1 0
    2 1 0
    2 1 0
    2 1 0
    2 1 0
    2 1 0
    2 1 0
    -2 1 0
    2 1 0
    2 1 0
    -2 1 0
    2 1 0
    2 1 0
    -2 1 0
    2 1 0
    2 1 0
    2 1 0
    -3 -1 0
    -3 -1 0
    -3 -1 0
    -3 -1 0
    -3 -1 0
    3 -1 0
    -3 -1 0
    3 -1 0
    -3 -1 0
    3 -1 0
    -3 -1 0
    -3 -1 0
    -3 -1 0
    3 -1 0
    -3 -1 0
    -3 -1 0
    -3 -1 0
    3 -1 0
    3 -1 0
    3 -1 0
    -3 -1 0
    3 -1 0
    -3 -1 0
    -3 -1 0
    -3 -1 0
    -3 -1 0
    -3 -1 0
    -3 -1 0
    -3 -1 0
    3 -1 0
    -3 -1 0
    -3 -1 0
    -3 -1 0
    -3 -1 0
    -3 -1 0
    -3 -1 0
    -3 -1 0
    3 -1 0
    3 -1 0
    -3 -1 0
    3 -1 0
    3 -1 0
    -3 -1 0
    -3 -1 0
    -3 -1 0
    -3 -1 0
    -3 -1 0
    3 -1 0
    -3 1 0
    3 1 0
    3 1 0
    3 1 0
    3 1 0
    -3 1 0
    3 1 0
    3 1 0
    3 1 0
    3 1 0
    3 1 0
    -3 1 0
    3 1 0
    -3 1 0
    -3 1 0
    -3 1 0
    -3 1 0
    -3 1 0
    -3 1 0
    -3 1 0
    3 1 0
    3 1 0
    -3 1 0
    -3 1 0
    -3 1 0
    -3 1 0
    3 1 0
    -3 1 0
    -3 1 0
    -3 1 0
    -3 1 0
    -3 1 0
    3 1 0
    -3 1 0
    3 1 0
    -3 1 0
    -3 1 0
    -3 1 0
    -3 1 0
    3 1 0
    -3 1 0
    3 1 0
    -3 1 0
    -3 1 0
    -3 1 0
    -3 1 0
    -3 1 0
    -3 1 0
    3 1 0
    -4 -1 0
    -4 -1 0
    4 -1 0
    4 -1 0
    4 -1 0
    4 -1 0
    -4 -1 0
    -4 -1 0
    -4 -1 0
    -4 -1 0
    -4 -1 0
    -4 -1 0
    4 -1 0
    4 -1 0
    -4 -1 0
    4 -1 0
    -4 -1 0
    -4 -1 0
    4 -1 0
    -4 -1 0
    -4 -1 0
    4 -1 0
    -4 -1 0
    -4 -1 0
    -4 -1 0
    -4 -1 0
    4 -1 0
    4 -1 0
    -4 -1 0
    4 -1 0
    4 -1 0
    -4 -1 0
    -4 -1 0
    -4 -1 0
    -4 -1 0
    4 -1 0
    4 -1 0
    4 -1 0
    4 -1 0
    4 -1 0
    -4 -1 0
    -4 -1 0
    -4 -1 0
    -4 -1 0
    4 -1 0
    4 -1 0
    4 -1 0
    -4 -1 0
    4 -1 0
    4 -1 0
    4 -1 0
    4 -1 0
    4 -1 0
    4 -1 0
    -4 -1 0
    -4 -1 0
    -4 -1 0
    -4 -1 0
    -4 -1 0
    4 -1 0
    4 -1 0
    4 -1 0
    4 -1 0
    -4 -1 0
    -4 -1 0
    -4 -1 0
    -4 -1 0
    -4 -1 0
    -4 -1 0
    -4 -1 0
    -4 -1 0
    -4 -1 0
    -4 -1 0
    -4 -1 0
    -4 -1 0
    -4 -1 0
    -4 -1 0
    -4 -1 0
    -4 -1 0
    -4 -1 0
    4 -1 0
    -4 -1 0
    -4 -1 0
    -4 -1 0
    -4 -1 0
    -4 -1 0
    -4 -1 0
    -4 -1 0
    4 -1 0
    4 1 0
    -4 1 0
    -4 1 0
    4 1 0
    4 1 0
    4 1 0
    4 1 0
    4 1 0
    4 1 0
    4 1 0
    -4 1 0
    4 1 0
    4 1 0
    4 1 0
    4 1 0
    4 1 0
    4 1 0
    4 1 0
    4 1 0
    -4 1 0
    4 1 0
    -4 1 0
    -4 1 0
    -4 1 0
    -4 1 0
    -4 1 0
    4 1 0
    4 1 0
    -4 1 0
    -4 1 0
    -4 1 0
    4 1 0
    4 1 0
    -4 1 0
    4 1 0
    -4 1 0
    -4 1 0
    -4 1 0
    4 1 0
    4 1 0
    4 1 0
    4 1 0
    4 1 0
    -4 1 0
    -4 1 0
    -4 1 0
    -4 1 0
    4 1 0
    -4 1 0
    4 1 0
    4 1 0
    4 1 0
    4 1 0
    4 1 0
    -4 1 0
    4 1 0
    4 1 0
    4 1 0
    4 1 0
    4 1 0
    4 1 0
    4 1 0
    4 1 0
    4 1 0
    -4 1 0
    -4 1 0
    -4 1 0
    -4 1 0
    -4 1 0
    -4 1 0
    -4 1 0
    4 1 0
    4 1 0
    4 1 0
    4 1 0
    4 1 0
    4 1 0
    -4 1 0
    4 1 0
    -4 1 0
    -4 1 0
    -4 1 0
    -4 1 0
    -4 1 0
    -4 1 0
    -4 1 0
    4 1 0
    4 1 0
    4 1 0
    -4 1 0
    4 1 0
    -4 1 0
    -4 1 0
    -4 1 0
    -4 1 0
    4 1 0
    -4 1 0
    -5 -1 0
    -5 -1 0
    -5 -1 0
    5 -1 0
    -5 -1 0
    -5 -1 0
    5 -1 0
    -5 -1 0
    -5 -1 0
    5 -1 0
    -5 -1 0
    -5 -1 0
    5 -1 0
    5 -1 0
    5 -1 0
    -5 -1 0
    -5 -1 0
    -5 -1 0
    -5 -1 0
    5 -1 0
    5 -1 0
    5 -1 0
    -5 -1 0
    -5 -1 0
    -5 -1 0
    -5 -1 0
    -5 -1 0
    -5 -1 0
    -5 -1 0
    -5 -1 0
    -5 -1 0
    -5 -1 0
    -5 -1 0
    5 -1 0
    5 -1 0
    -5 -1 0
    -5 -1 0
    5 -1 0
    5 -1 0
    5 -1 0
    5 -1 0
    5 -1 0
    5 -1 0
    5 -1 0
    5 -1 0
    5 -1 0
    -5 -1 0
    5 -1 0
    5 -1 0
    -5 -1 0
    -5 -1 0
    -5 -1 0
    -5 -1 0
    5 -1 0
    5 -1 0
    -5 -1 0
    -5 -1 0
    -5 -1 0
    -5 -1 0
    -5 -1 0
    -5 -1 0
    -5 -1 0
    -5 -1 0
    -5 -1 0
    -5 -1 0
    -5 -1 0
    -5 -1 0
    -5 -1 0
    -5 -1 0
    -5 -1 0
    -5 -1 0
    5 -1 0
    5 -1 0
    -5 -1 0
    5 -1 0
    5 -1 0
    -5 -1 0
    -5 -1 0
    5 -1 0
    -5 -1 0
    5 -1 0
    5 -1 0
    5 -1 0
    -5 -1 0
    -5 -1 0
    -5 -1 0
    5 -1 0
    -5 -1 0
    5 -1 0
    5 1 0
    5 1 0
    -5 1 0
    5 1 0
    5 1 0
    5 1 0
    5 1 0
    5 1 0
    -5 1 0
    -5 1 0
    -5 1 0
    5 1 0
    -5 1 0
    -5 1 0
    -5 1 0
    -5 1 0
    5 1 0
    -5 1 0
    -5 1 0
    -5 1 0
    -5 1 0
    5 1 0
    5 1 0
    -5 1 0
    5 1 0
    5 1 0
    5 1 0
    5 1 0
    5 1 0
    5 1 0
    5 1 0
    5 1 0
    5 1 0
    5 1 0
    5 1 0
    5 1 0
    5 1 0
    5 1 0
    -5 1 0
    -5 1 0
    -5 1 0
    -5 1 0
    -5 1 0
    -5 1 0
    -5 1 0
    5 1 0
    5 1 0
    -5 1 0
    -5 1 0
    -5 1 0
    -5 1 0
    -5 1 0
    -5 1 0
    -5 1 0
    -5 1 0
    -5 1 0
    -5 1 0
    5 1 0
    -5 1 0
    -5 1 0
    -5 1 0
    5 1 0
    -5 1 0
    -5 1 0
    -5 1 0
    5 1 0
    5 1 0
    -5 1 0
    5 1 0
    5 1 0
    -5 1 0
    5 1 0
    -5 1 0
    5 1 0
    5 1 0
    -5 1 0
    -5 1 0
    -5 1 0
    5 1 0
    5 1 0
    5 1 0
    5 1 0
    5 1 0
    5 1 0
    5 1 0
    5 1 0
    -5 1 0
    -5 1 0
    5 1 0
    5 1 0
    5 1 0
    -5 1 0
    6 -1 0
    6 -1 0
    6 -1 0
    6 -1 0
    -6 -1 0
    6 -1 0
    6 -1 0
    6 -1 0
    6 -1 0
    -6 -1 0
    -6 -1 0
    -6 -1 0
    6 -1 0
    -6 -1 0
    -6 -1 0
    -6 -1 0
    6 -1 0
    6 -1 0
    -6 -1 0
    -6 -1 0
    6 -1 0
    6 -1 0
    6 -1 0
    6 -1 0
    -6 -1 0
    -6 -1 0
    -6 -1 0
    6 -1 0
    -6 -1 0
    -6 -1 0
    -6 -1 0
    -6 -1 0
    -6 -1 0
    -6 -1 0
    -6 -1 0
    -6 -1 0
    6 -1 0
    6 -1 0
    -6 -1 0
    6 -1 0
    6 -1 0
    -6 -1 0
    -6 -1 0
    6 -1 0
    6 -1 0
    6 -1 0
    6 -1 0
    6 -1 0
    6 -1 0
    -6 -1 0
    6 -1 0
    -6 -1 0
    6 -1 0
    -6 -1 0
    6 -1 0
    -6 -1 0
    -6 1 0
    6 1 0
    6 1 0
    -6 1 0
    -6 1 0
    6 1 0
    6 1 0
    6 1 0
    6 1 0
    6 1 0
    6 1 0
    6 1 0
    -6 1 0
    -6 1 0
    6 1 0
    6 1 0
    6 1 0
    6 1 0
    6 1 0
    -6 1 0
    -6 1 0
    -6 1 0
    -6 1 0
    6 1 0
    6 1 0
    -6 1 0
    6 1 0
    6 1 0
    6 1 0
    -6 1 0
    -6 1 0
    6 1 0
    -6 1 0
    -6 1 0
    6 1 0
    6 1 0
    6 1 0
    6 1 0
    6 1 0
    6 1 0
    6 1 0
    6 1 0
    6 1 0
    6 1 0
    -6 1 0
    -6 1 0
    -6 1 0
    -6 1 0
    6 1 0
    6 1 0
    6 1 0
    6 1 0
    -6 1 0
    -6 1 0
    -6 1 0
    -6 1 0
    -6 1 0
    -6 1 0
    -6 1 0
    -6 1 0
    6 1 0
    6 1 0
    6 1 0
    6 1 0
    -6 1 0
    -6 1 0
    -6 1 0
    -6 1 0
    6 1 0
    -7 -1 0
    7 -1 0
    7 -1 0
    -7 -1 0
    -7 -1 0
    7 -1 0
    7 -1 0
    -7 -1 0
    7 -1 0
    -7 -1 0
    -7 -1 0
    7 -1 0
    7 -1 0
    -7 -1 0
    -7 -1 0
    7 -1 0
    7 -1 0
    -7 -1 0
    7 -1 0
    7 -1 0
    7 -1 0
    -7 -1 0
    -7 -1 0
    -7 -1 0
    -7 -1 0
    7 -1 0
    -7 -1 0
    -7 -1 0
    -7 -1 0
    7 -1 0
    -7 -1 0
    -7 -1 0
    7 -1 0
    7 -1 0
    7 -1 0
    -7 -1 0
    7 -1 0
    7 -1 0
    -7 -1 0
    7 -1 0
    7 -1 0
    7 -1 0
    7 -1 0
    -7 -1 0
    7 -1 0
    -7 1 0
    -7 1 0
    -7 1 0
    7 1 0
    7 1 0
    7 1 0
    7 1 0
    7 1 0
    7 1 0
    -7 1 0
    7 1 0
    7 1 0
    -7 1 0
    -7 1 0
    7 1 0
    7 1 0
    7 1 0
    7 1 0
    7 1 0
    -7 1 0
    7 1 0
    7 1 0
    -7 1 0
    -7 1 0
    -7 1 0
    7 1 0
    7 1 0
    -7 1 0
    -7 1 0
    -7 1 0
    -7 1 0
    7 1 0
    7 1 0
    7 1 0
    -7 1 0
    -7 1 0
    -7 1 0
    7 1 0
    -7 1 0
    7 1 0
    7 1 0
    7 1 0
    7 1 0
    7 1 0
    -7 1 0
    -7 1 0
    7 1 0
    -7 1 0
    7 1 0
    7 1 0
    7 1 0
    7 1 0
    -7 1 0
    7 1 0
    7 1 0
    7 1 0
    -7 1 0
    7 1 0
    8 -1 0
    8 -1 0
    -8 -1 0
    8 -1 0
    -8 -1 0
    -8 -1 0
    -8 -1 0
    -8 -1 0
    -8 -1 0
    -8 -1 0
    8 -1 0
    8 -1 0
    -8 -1 0
    8 -1 0
    8 -1 0
    8 -1 0
    -8 -1 0
    -8 -1 0
    -8 -1 0
    -8 -1 0
    -8 -1 0
    8 -1 0
    -8 -1 0
    8 -1 0
    8 -1 0
    -8 -1 0
    8 -1 0
    8 -1 0
    8 -1 0
    8 -1 0
    8 -1 0
    8 -1 0
    -8 -1 0
    -8 -1 0
    -8 -1 0
    8 -1 0
    8 -1 0
    -8 -1 0
    8 -1 0
    -8 -1 0
    -8 -1 0
    8 -1 0
    8 -1 0
    8 -1 0
    -8 -1 0
    8 -1 0
    -8 -1 0
    8 -1 0
    8 1 0
    8 1 0
    8 1 0
    -8 1 0
    8 1 0
    -8 1 0
    -8 1 0
    -8 1 0
    -8 1 0
    8 1 0
    8 1 0
    8 1 0
    8 1 0
    8 1 0
    8 1 0
    8 1 0
    -8 1 0
    8 1 0
    8 1 0
    8 1 0
    -8 1 0
    -8 1 0
    8 1 0
    8 1 0
    8 1 0
    -8 1 0
    -8 1 0
    8 1 0
    8 1 0
    8 1 0
    -8 1 0
    -8 1 0
    -8 1 0
    8 1 0
    8 1 0
    8 1 0
    8 1 0
    8 1 0
    8 1 0
    8 1 0
    -8 1 0
    8 1 0
    -8 1 0
    -8 1 0
    -8 1 0
    8 1 0
    -8 1 0
    8 1 0
    8 1 0
    -8 1 0
    -8 1 0
    -8 1 0
    -8 1 0
    -8 1 0
    9 -1 0
    -9 -1 0
    -9 -1 0
    -9 -1 0
    9 -1 0
    9 -1 0
    9 -1 0
    9 -1 0
    9 -1 0
    9 -1 0
    -9 -1 0
    -9 -1 0
    9 -1 0
    9 -1 0
    9 -1 0
    -9 -1 0
    9 -1 0
    -9 -1 0
    9 -1 0
    9 -1 0
    9 -1 0
    9 -1 0
    9 -1 0
    -9 -1 0
    9 -1 0
    -9 -1 0
    9 -1 0
    9 -1 0
    9 -1 0
    -9 -1 0
    -9 -1 0
    -9 -1 0
    -9 -1 0
    -9 -1 0
    -9 -1 0
    -9 -1 0
    -9 -1 0
    -9 -1 0
    -9 -1 0
    -9 -1 0
    9 -1 0
    -9 -1 0
    9 -1 0
    -9 -1 0
    -9 1 0
    -9 1 0
    -9 1 0
    9 1 0
    9 1 0
    -9 1 0
    -9 1 0
    -9 1 0
    -9 1 0
    -9 1 0
    -9 1 0
    9 1 0
    -9 1 0
    9 1 0
    -9 1 0
    9 1 0
    9 1 0
    9 1 0
    -9 1 0
    9 1 0
    -9 1 0
    -9 1 0
    9 1 0
    9 1 0
    9 1 0
    -9 1 0
    9 1 0
    9 1 0
    9 1 0
    9 1 0
    -9 1 0
    9 1 0
    9 1 0
    -9 1 0
    9 1 0
    9 1 0
    -9 1 0
    -9 1 0
    -9 1 0
    9 1 0
    9 1 0
    -9 1 0
    9 1 0
    9 1 0
    -9 1 0
    -9 1 0
    9 1 0
    -9 1 0
    10 -1 0
    -10 -1 0
    10 -1 0
    10 -1 0
    10 -1 0
    10 -1 0
    10 -1 0
    10 -1 0
    10 -1 0
    10 -1 0
    10 -1 0
    -10 -1 0
    -10 -1 0
    -10 -1 0
    -10 -1 0
    10 -1 0
    10 -1 0
    10 -1 0
    10 -1 0
    10 -1 0
    10 -1 0
    10 -1 0
    -10 -1 0
    -10 -1 0
    -10 -1 0
    -10 -1 0
    -10 -1 0
    -10 -1 0
    -10 -1 0
    10 -1 0
    10 -1 0
    10 -1 0
    -10 -1 0
    -10 -1 0
    -10 -1 0
    -10 -1 0
    -10 -1 0
    10 1 0
    -10 1 0
    -10 1 0
    10 1 0
    10 1 0
    10 1 0
    -10 1 0
    -10 1 0
    10 1 0
    10 1 0
    -10 1 0
    10 1 0
    -10 1 0
    10 1 0
    10 1 0
    10 1 0
    10 1 0
    10 1 0
    10 1 0
    10 1 0
    10 1 0
    10 1 0
    -10 1 0
    -10 1 0
    -10 1 0
    -10 1 0
    -10 1 0
    10 1 0
    10 1 0
    -10 1 0
    -10 1 0
    -10 1 0
    10 1 0
    -10 1 0
    10 1 0
    -10 1 0
    10 1 0
    10 1 0
    -10 1 0
    -10 1 0
    10 1 0
    -10 1 0
    -11 -1 0
    -11 -1 0
    11 -1 0
    11 -1 0
    11 -1 0
    11 -1 0
    11 -1 0
    11 -1 0
    11 -1 0
    -11 -1 0
    11 -1 0
    -11 -1 0
    -11 -1 0
    -11 -1 0
    -11 -1 0
    11 -1 0
    11 -1 0
    11 -1 0
    11 -1 0
    -11 -1 0
    -11 -1 0
    11 -1 0
    11 -1 0
    -11 -1 0
    11 -1 0
    -11 -1 0
    -11 -1 0
    -11 -1 0
    -11 -1 0
    -11 -1 0
    11 -1 0
    -11 -1 0
    -11 -1 0
    -11 -1 0
    11 -1 0
    11 -1 0
    11 -1 0
    11 -1 0
    -11 -1 0
    11 1 0
    11 1 0
    11 1 0
    11 1 0
    -11 1 0
    11 1 0
    -11 1 0
    -11 1 0
    -11 1 0
    -11 1 0
    -11 1 0
    -11 1 0
    -11 1 0
    -11 1 0
    11 1 0
    11 1 0
    11 1 0
    11 1 0
    11 1 0
    11 1 0
    11 1 0
    11 1 0
    11 1 0
    11 1 0
    11 1 0
    -11 1 0
    -11 1 0
    11 1 0
    -11 1 0
    -11 1 0
    11 1 0
    -11 1 0
    11 1 0
    -11 1 0
    11 1 0
    -11 1 0
    -11 1 0
    11 1 0
    0 2 0
    0 2 0
    1 -2 0
    1 -2 0
    -1 -2 0
    -1 2 0
    1 2 0
    1 2 0
    -1 2 0
    -1 2 0
    1 2 0
    2 -2 0
    -2 -2 0
    -2 -2 0
    -2 -2 0
    2 -2 0
    2 -2 0
    2 -2 0
    2 -2 0
    2 -2 0
    2 -2 0
    -2 -2 0
    -2 -2 0
    -2 -2 0
    -2 -2 0
    -2 -2 0
    -2 -2 0
    -2 -2 0
    -2 -2 0
    2 -2 0
    2 -2 0
    -2 -2 0
    2 -2 0
    -2 -2 0
    2 -2 0
    -2 -2 0
    2 -2 0
    -2 -2 0
    -2 -2 0
    -2 -2 0
    -2 -2 0
    2 -2 0
    2 -2 0
    2 -2 0
    2 -2 0
    2 -2 0
    2 -2 0
    -2 -2 0
    -2 -2 0
    -2 -2 0
    -2 -2 0
    2 -2 0
    -2 -2 0
    2 -2 0
    2 -2 0
    2 -2 0
    -2 -2 0
    -2 -2 0
    -2 -2 0
    -2 -2 0
    -2 -2 0
    2 -2 0
    -2 -2 0
    2 -2 0
    2 -2 0
    2 -2 0
    -2 -2 0
    2 -2 0
    -2 -2 0
    -2 -2 0
    2 -2 0
    2 -2 0
    -2 -2 0
    2 -2 0
    2 -2 0
    -2 -2 0
    2 -2 0
    2 -2 0
    -2 -2 0
    -2 -2 0
    2 -2 0
    -2 -2 0
    -2 -2 0
    -2 -2 0
    -2 -2 0
    -2 -2 0
    -2 -2 0
    2 2 0
    -2 2 0
    -2 2 0
    2 2 0
    2 2 0
    2 2 0
    2 2 0
    -2 2 0
    -2 2 0
    -2 2 0
    2 2 0
    2 2 0
    2 2 0
    -2 2 0
    -2 2 0
    -2 2 0
    2 2 0
    2 2 0
    -2 2 0
    -2 2 0
    -2 2 0
    -2 2 0
    2 2 0
    2 2 0
    2 2 0
    2 2 0
    2 2 0
    2 2 0
    -2 2 0
    2 2 0
    2 2 0
    2 2 0
    2 2 0
    2 2 0
    2 2 0
    2 2 0
    -2 2 0
    2 2 0
    -2 2 0
    -2 2 0
    2 2 0
    -2 2 0
    2 2 0
    2 2 0
    2 2 0
    -2 2 0
    -2 2 0
    -2 2 0
    2 2 0
    2 2 0
    2 2 0
    2 2 0
    2 2 0
    2 2 0
    2 2 0
    -2 2 0
    -2 2 0
    2 2 0
    2 2 0
    2 2 0
    2 2 0
    -2 2 0
    -2 2 0
    2 2 0
    2 2 0
    -2 2 0
    -2 2 0
    -2 2 0
    -2 2 0
    2 2 0
    2 2 0
    2 2 0
    2 2 0
    2 2 0
    2 2 0
    2 2 0
    2 2 0
    2 2 0
    2 2 0
    -2 2 0
    -2 2 0
    -2 2 0
    -2 2 0
    -2 2 0
    -2 2 0
    2 2 0
    -3 -2 0
    -3 -2 0
    -3 -2 0
    -3 -2 0
    -3 -2 0
    -3 -2 0
    -3 -2 0
    3 -2 0
    3 -2 0
    3 -2 0
    3 -2 0
    -3 -2 0
    3 -2 0
    3 -2 0
    3 -2 0
    -3 -2 0
    -3 -2 0
    -3 -2 0
    -3 -2 0
    -3 -2 0
    -3 -2 0
    -3 -2 0
    -3 -2 0
    3 -2 0
    3 -2 0
    3 -2 0
    -3 -2 0
    -3 -2 0
    -3 -2 0
    -3 -2 0
    -3 -2 0
    -3 -2 0
    -3 -2 0
    -3 -2 0
    -3 -2 0
    3 -2 0
    3 -2 0
    3 -2 0
    -3 -2 0
    3 -2 0
    -3 -2 0
    -3 -2 0
    -3 -2 0
    -3 -2 0
    -3 -2 0
    3 -2 0
    -3 -2 0
    -3 -2 0
    -3 -2 0
    3 -2 0
    -3 -2 0
    3 -2 0
    3 -2 0
    3 -2 0
    3 -2 0
    -3 -2 0
    -3 -2 0
    3 -2 0
    3 -2 0
    -3 -2 0
    3 -2 0
    3 -2 0
    -3 -2 0
    -3 -2 0
    -3 -2 0
    -3 -2 0
    3 -2 0
    3 -2 0
    3 -2 0
    3 -2 0
    -3 -2 0
    -3 -2 0
    -3 -2 0
    3 -2 0
    3 -2 0
    -3 -2 0
    -3 -2 0
    3 -2 0
    -3 2 0
    -3 2 0
    -3 2 0
    -3 2 0
    3 2 0
    -3 2 0
    -3 2 0
    -3 2 0
    -3 2 0
    3 2 0
    3 2 0
    -3 2 0
    -3 2 0
    -3 2 0
    3 2 0
    3 2 0
    3 2 0
    -3 2 0
    3 2 0
    3 2 0
    3 2 0
    3 2 0
    -3 2 0
    -3 2 0
    3 2 0
    3 2 0
    3 2 0
    3 2 0
    3 2 0
    3 2 0
    3 2 0
    -3 2 0
    3 2 0
    3 2 0
    3 2 0
    3 2 0
    3 2 0
    3 2 0
    3 2 0
    3 2 0
    3 2 0
    -3 2 0
    3 2 0
    -3 2 0
    3 2 0
    3 2 0
    3 2 0
    3 2 0
    3 2 0
    -3 2 0
    3 2 0
    3 2 0
    3 2 0
    3 2 0
    -3 2 0
    -3 2 0
    -3 2 0
    3 2 0
    -3 2 0
    -3 2 0
    3 2 0
    3 2 0
    3 2 0
    3 2 0
    3 2 0
    3 2 0
    -3 2 0
    -3 2 0
    -3 2 0
    -3 2 0
    -3 2 0
    -3 2 0
    3 2 0
    3 2 0
    -3 2 0
    3 2 0
    3 2 0
    3 2 0
    3 2 0
    -3 2 0
    -3 2 0
    -3 2 0
    -3 2 0
    -3 2 0
    -3 2 0
    3 2 0
    3 2 0
    3 2 0
    3 2 0
    3 2 0
    -3 2 0
    3 2 0
    -4 -2 0
    -4 -2 0
    -4 -2 0
    -4 -2 0
    4 -2 0
    4 -2 0
    4 -2 0
    4 -2 0
    4 -2 0
    -4 -2 0
    4 -2 0
    4 -2 0
    -4 -2 0
    4 -2 0
    -4 -2 0
    4 -2 0
    -4 -2 0
    -4 -2 0
    -4 -2 0
    -4 -2 0
    4 -2 0
    4 -2 0
    4 -2 0
    -4 -2 0
    4 -2 0
    -4 -2 0
    -4 -2 0
    4 -2 0
    -4 -2 0
    -4 -2 0
    -4 -2 0
    -4 -2 0
    -4 -2 0
    -4 -2 0
    -4 -2 0
    -4 -2 0
    -4 -2 0
    -4 -2 0
    4 -2 0
    4 -2 0
    4 -2 0
    4 -2 0
    4 -2 0
    -4 -2 0
    -4 -2 0
    -4 -2 0
    4 -2 0
    -4 -2 0
    4 -2 0
    -4 -2 0
    -4 -2 0
    -4 -2 0
    -4 -2 0
    -4 -2 0
    -4 -2 0
    4 -2 0
    4 -2 0
    4 -2 0
    4 -2 0
    4 -2 0
    -4 -2 0
    4 -2 0
    -4 -2 0
    -4 -2 0
    -4 -2 0
    4 -2 0
    4 -2 0
    -4 -2 0
    -4 -2 0
    4 -2 0
    -4 -2 0
    -4 -2 0
    -4 -2 0
    -4 -2 0
    -4 -2 0
    -4 -2 0
    4 -2 0
    -4 -2 0
    4 -2 0
    -4 -2 0
    -4 -2 0
    4 -2 0
    4 -2 0
    4 2 0
    -4 2 0
    4 2 0
    4 2 0
    4 2 0
    -4 2 0
    4 2 0
    4 2 0
    4 2 0
    4 2 0
    4 2 0
    -4 2 0
    -4 2 0
    4 2 0
    -4 2 0
    -4 2 0
    4 2 0
    4 2 0
    4 2 0
    -4 2 0
    4 2 0
    4 2 0
    4 2 0
    4 2 0
    4 2 0
    -4 2 0
    4 2 0
    4 2 0
    -4 2 0
    4 2 0
    4 2 0
    4 2 0
    4 2 0
    4 2 0
    4 2 0
    4 2 0
    4 2 0
    -4 2 0
    4 2 0
    4 2 0
    4 2 0
    -4 2 0
    4 2 0
    4 2 0
    -4 2 0
    -4 2 0
    -4 2 0
    -4 2 0
    -4 2 0
    4 2 0
    -4 2 0
    -4 2 0
    -4 2 0
    -4 2 0
    -4 2 0
    -4 2 0
    -4 2 0
    -4 2 0
    -4 2 0
    -4 2 0
    -4 2 0
    -4 2 0
    4 2 0
    4 2 0
    -4 2 0
    -4 2 0
    -4 2 0
    4 2 0
    4 2 0
    4 2 0
    4 2 0
    -4 2 0
    -4 2 0
    -4 2 0
    4 2 0
    4 2 0
    4 2 0
    -4 2 0
    -4 2 0
    -4 2 0
    4 2 0
    -4 2 0
    4 2 0
    -4 2 0
    4 2 0
    4 2 0
    4 2 0
    4 2 0
    4 2 0
    -4 2 0
    4 2 0
    -4 2 0
    -4 2 0
    4 2 0
    4 2 0
    4 2 0
    -4 2 0
    4 2 0
    4 2 0
    4 2 0
    -5 -2 0
    5 -2 0
    -5 -2 0
    -5 -2 0
    5 -2 0
    5 -2 0
    5 -2 0
    -5 -2 0
    -5 -2 0
    5 -2 0
    -5 -2 0
    -5 -2 0
    -5 -2 0
    5 -2 0
    5 -2 0
    5 -2 0
    5 -2 0
    -5 -2 0
    -5 -2 0
    5 -2 0
    5 -2 0
    -5 -2 0
    -5 -2 0
    5 -2 0
    -5 -2 0
    -5 -2 0
    -5 -2 0
    -5 -2 0
    -5 -2 0
    -5 -2 0
    -5 -2 0
    -5 -2 0
    -5 -2 0
    -5 -2 0
    -5 -2 0
    5 -2 0
    5 -2 0
    -5 -2 0
    -5 -2 0
    -5 -2 0
    -5 -2 0
    -5 -2 0
    -5 -2 0
    -5 -2 0
    -5 -2 0
    5 -2 0
    -5 -2 0
    -5 -2 0
    5 -2 0
    -5 -2 0
    5 -2 0
    5 -2 0
    -5 -2 0
    5 -2 0
    -5 -2 0
    5 -2 0
    5 -2 0
    5 -2 0
    5 -2 0
    -5 -2 0
    -5 -2 0
    -5 -2 0
    -5 -2 0
    -5 -2 0
    -5 -2 0
    -5 -2 0
    5 -2 0
    5 -2 0
    -5 -2 0
    -5 -2 0
    5 -2 0
    -5 -2 0
    -5 -2 0
    -5 -2 0
    -5 -2 0
    -5 -2 0
    -5 -2 0
    5 -2 0
    5 -2 0
    -5 -2 0
    5 -2 0
    5 2 0
    5 2 0
    5 2 0
    5 2 0
    5 2 0
    5 2 0
    5 2 0
    5 2 0
    -5 2 0
    5 2 0
    5 2 0
    5 2 0
    5 2 0
    5 2 0
    5 2 0
    5 2 0
    -5 2 0
    5 2 0
    -5 2 0
    5 2 0
    5 2 0
    5 2 0
    5 2 0
    5 2 0
    5 2 0
    5 2 0
    5 2 0
    5 2 0
    -5 2 0
    -5 2 0
    -5 2 0
    5 2 0
    -5 2 0
    5 2 0
    -5 2 0
    -5 2 0
    5 2 0
    5 2 0
    5 2 0
    5 2 0
    5 2 0
    -5 2 0
    -5 2 0
    -5 2 0
    -5 2 0
    -5 2 0
    5 2 0
    5 2 0
    5 2 0
    5 2 0
    -5 2 0
    5 2 0
    5 2 0
    -5 2 0
    -5 2 0
    -5 2 0
    -5 2 0
    5 2 0
    5 2 0
    -5 2 0
    -5 2 0
    -5 2 0
    -5 2 0
    -5 2 0
    5 2 0
    -5 2 0
    5 2 0
    5 2 0
    -5 2 0
    5 2 0
    -5 2 0
    5 2 0
    5 2 0
    5 2 0
    -5 2 0
    -5 2 0
    5 2 0
    5 2 0
    5 2 0
    -5 2 0
    -5 2 0
    5 2 0
    -5 2 0
    5 2 0
    5 2 0
    -5 2 0
    5 2 0
    -5 2 0
    -5 2 0
    5 2 0
    -5 2 0
    -5 2 0
    5 2 0
    -5 2 0
    -5 2 0
    6 -2 0
    6 -2 0
    6 -2 0
    6 -2 0
    6 -2 0
    -6 -2 0
    -6 -2 0
    -6 -2 0
    6 -2 0
    -6 -2 0
    -6 -2 0
    -6 -2 0
    6 -2 0
    6 -2 0
    -6 -2 0
    6 -2 0
    -6 -2 0
    6 -2 0
    6 -2 0
    6 -2 0
    6 -2 0
    6 -2 0
    6 -2 0
    -6 -2 0
    -6 -2 0
    -6 -2 0
    6 -2 0
    -6 -2 0
    -6 -2 0
    6 -2 0
    -6 -2 0
    -6 -2 0
    -6 -2 0
    -6 -2 0
    -6 -2 0
    6 -2 0
    -6 -2 0
    -6 -2 0
    -6 -2 0
    -6 -2 0
    -6 -2 0
    -6 -2 0
    6 -2 0
    6 -2 0
    -6 -2 0
    -6 -2 0
    6 -2 0
    6 -2 0
    -6 -2 0
    6 -2 0
    6 -2 0
    6 -2 0
    6 -2 0
    -6 -2 0
    -6 -2 0
    6 -2 0
    6 -2 0
    -6 -2 0
    6 2 0
    -6 2 0
    6 2 0
    6 2 0
    -6 2 0
    6 2 0
    6 2 0
    -6 2 0
    -6 2 0
    6 2 0
    6 2 0
    6 2 0
    -6 2 0
    -6 2 0
    6 2 0
    -6 2 0
    -6 2 0
    -6 2 0
    6 2 0
    -6 2 0
    -6 2 0
    -6 2 0
    -6 2 0
    -6 2 0
    6 2 0
    -6 2 0
    -6 2 0
    -6 2 0
    6 2 0
    6 2 0
    6 2 0
    6 2 0
    6 2 0
    6 2 0
    6 2 0
    6 2 0
    -6 2 0
    6 2 0
    6 2 0
    6 2 0
    6 2 0
    6 2 0
    6 2 0
    6 2 0
    -6 2 0
    -6 2 0
    6 2 0
    6 2 0
    6 2 0
    -6 2 0
    -6 2 0
    -6 2 0
    6 2 0
    -6 2 0
    6 2 0
    6 2 0
    -6 2 0
    -6 2 0
    -6 2 0
    -6 2 0
    6 2 0
    6 2 0
    6 2 0
    6 2 0
    6 2 0
    6 2 0
    -6 2 0
    -7 -2 0
    7 -2 0
    7 -2 0
    -7 -2 0
    -7 -2 0
    -7 -2 0
    -7 -2 0
    -7 -2 0
    7 -2 0
    7 -2 0
    7 -2 0
    7 -2 0
    7 -2 0
    7 -2 0
    7 -2 0
    -7 -2 0
    7 -2 0
    7 -2 0
    -7 -2 0
    -7 -2 0
    -7 -2 0
    7 -2 0
    -7 -2 0
    -7 -2 0
    7 -2 0
    7 -2 0
    -7 -2 0
    -7 -2 0
    7 -2 0
    7 -2 0
    -7 -2 0
    7 -2 0
    7 -2 0
    7 -2 0
    7 -2 0
    -7 -2 0
    -7 -2 0
    -7 -2 0
    7 -2 0
    7 -2 0
    -7 -2 0
    7 -2 0
    -7 -2 0
    7 -2 0
    -7 -2 0
    7 -2 0
    -7 -2 0
    7 2 0
    -7 2 0
    7 2 0
    -7 2 0
    -7 2 0
    7 2 0
    7 2 0
    7 2 0
    7 2 0
    7 2 0
    -7 2 0
    7 2 0
    -7 2 0
    -7 2 0
    7 2 0
    -7 2 0
    7 2 0
    -7 2 0
    -7 2 0
    -7 2 0
    -7 2 0
    -7 2 0
    -7 2 0
    7 2 0
    7 2 0
    7 2 0
    7 2 0
    7 2 0
    7 2 0
    7 2 0
    7 2 0
    7 2 0
    7 2 0
    7 2 0
    -7 2 0
    -7 2 0
    -7 2 0
    7 2 0
    7 2 0
    7 2 0
    7 2 0
    7 2 0
    7 2 0
    7 2 0
    7 2 0
    -7 2 0
    7 2 0
    -7 2 0
    7 2 0
    7 2 0
    7 2 0
    -7 2 0
    7 2 0
    -7 2 0
    7 2 0
    -7 2 0
    8 -2 0
    8 -2 0
    8 -2 0
    -8 -2 0
    8 -2 0
    -8 -2 0
    -8 -2 0
    8 -2 0
    -8 -2 0
    -8 -2 0
    -8 -2 0
    -8 -2 0
    8 -2 0
    -8 -2 0
    8 -2 0
    -8 -2 0
    8 -2 0
    -8 -2 0
    -8 -2 0
    8 -2 0
    8 -2 0
    -8 -2 0
    -8 -2 0
    -8 -2 0
    8 -2 0
    8 -2 0
    8 -2 0
    8 -2 0
    8 -2 0
    8 -2 0
    -8 -2 0
    -8 -2 0
    8 -2 0
    8 -2 0
    8 -2 0
    -8 -2 0
    -8 -2 0
    -8 -2 0
    -8 -2 0
    -8 -2 0
    8 -2 0
    8 -2 0
    -8 -2 0
    8 -2 0
    -8 2 0
    8 2 0
    8 2 0
    8 2 0
    8 2 0
    -8 2 0
    -8 2 0
    8 2 0
    8 2 0
    -8 2 0
    8 2 0
    -8 2 0
    -8 2 0
    -8 2 0
    -8 2 0
    -8 2 0
    -8 2 0
    -8 2 0
    -8 2 0
    -8 2 0
    8 2 0
    8 2 0
    8 2 0
    8 2 0
    8 2 0
    8 2 0
    8 2 0
    -8 2 0
    8 2 0
    8 2 0
    -8 2 0
    8 2 0
    8 2 0
    8 2 0
    -8 2 0
    -8 2 0
    8 2 0
    8 2 0
    8 2 0
    8 2 0
    8 2 0
    8 2 0
    8 2 0
    8 2 0
    8 2 0
    8 2 0
    8 2 0
    -8 2 0
    -8 2 0
    8 2 0
    -8 2 0
    8 2 0
    -8 2 0
    9 -2 0
    -9 -2 0
    9 -2 0
    -9 -2 0
    -9 -2 0
    -9 -2 0
    9 -2 0
    9 -2 0
    9 -2 0
    9 -2 0
    -9 -2 0
    9 -2 0
    9 -2 0
    -9 -2 0
    -9 -2 0
    -9 -2 0
    -9 -2 0
    -9 -2 0
    -9 -2 0
    -9 -2 0
    -9 -2 0
    9 -2 0
    -9 -2 0
    9 -2 0
    9 -2 0
    9 -2 0
    9 -2 0
    9 -2 0
    -9 -2 0
    9 -2 0
    -9 -2 0
    -9 -2 0
    -9 -2 0
    -9 -2 0
    9 -2 0
    9 -2 0
    -9 -2 0
    9 -2 0
    9 -2 0
    -9 -2 0
    9 -2 0
    9 -2 0
    -9 -2 0
    -9 -2 0
    -9 2 0
    9 2 0
    -9 2 0
    9 2 0
    -9 2 0
    -9 2 0
    9 2 0
    9 2 0
    9 2 0
    9 2 0
    -9 2 0
    9 2 0
    9 2 0
    9 2 0
    9 2 0
    -9 2 0
    -9 2 0
    9 2 0
    9 2 0
    9 2 0
    -9 2 0
    -9 2 0
    -9 2 0
    9 2 0
    9 2 0
    9 2 0
    -9 2 0
    9 2 0
    9 2 0
    -9 2 0
    -9 2 0
    -9 2 0
    9 2 0
    9 2 0
    -9 2 0
    9 2 0
    -9 2 0
    -9 2 0
    -9 2 0
    9 2 0
    9 2 0
    -9 2 0
    -9 2 0
    9 2 0
    9 2 0
    9 2 0
    9 2 0
    9 2 0
    -9 2 0
    9 2 0
    10 -2 0
    -10 -2 0
    10 -2 0
    -10 -2 0
    10 -2 0
    -10 -2 0
    10 -2 0
    10 -2 0
    -10 -2 0
    10 -2 0
    10 -2 0
    10 -2 0
    10 -2 0
    -10 -2 0
    -10 -2 0
    -10 -2 0
    10 -2 0
    10 -2 0
    -10 -2 0
    -10 -2 0
    -10 -2 0
    -10 -2 0
    -10 -2 0
    10 -2 0
    10 -2 0
    -10 -2 0
    -10 -2 0
    10 -2 0
    10 -2 0
    -10 -2 0
    10 -2 0
    10 -2 0
    10 -2 0
    -10 -2 0
    -10 -2 0
    10 -2 0
    -10 -2 0
    10 -2 0
    -10 -2 0
    10 -2 0
    10 -2 0
    10 2 0
    10 2 0
    10 2 0
    10 2 0
    -10 2 0
    10 2 0
    10 2 0
    -10 2 0
    -10 2 0
    -10 2 0
    10 2 0
    10 2 0
    10 2 0
    -10 2 0
    -10 2 0
    -10 2 0
    -10 2 0
    10 2 0
    10 2 0
    10 2 0
    10 2 0
    10 2 0
    10 2 0
    10 2 0
    -10 2 0
    10 2 0
    -10 2 0
    -10 2 0
    10 2 0
    10 2 0
    -10 2 0
    -10 2 0
    10 2 0
    10 2 0
    10 2 0
    10 2 0
    -10 2 0
    -10 2 0
    -10 2 0
    10 2 0
    10 2 0
    -10 2 0
    -10 2 0
    10 2 0
    -10 2 0
    -10 2 0
    11 -2 0
    11 -2 0
    11 -2 0
    11 -2 0
    11 -2 0
    -11 -2 0
    11 -2 0
    11 -2 0
    11 -2 0
    -11 -2 0
    11 -2 0
    11 -2 0
    11 -2 0
    11 -2 0
    -11 -2 0
    -11 -2 0
    -11 -2 0
    -11 -2 0
    11 -2 0
    -11 -2 0
    11 -2 0
    -11 -2 0
    -11 -2 0
    11 -2 0
    11 -2 0
    -11 -2 0
    -11 -2 0
    -11 -2 0
    -11 -2 0
    -11 -2 0
    11 -2 0
    -11 -2 0
    11 -2 0
    -11 -2 0
    -11 -2 0
    11 -2 0
    11 -2 0
    -11 -2 0
    11 -2 0
    -11 -2 0
    -11 2 0
    11 2 0
    -11 2 0
    11 2 0
    11 2 0
    11 2 0
    11 2 0
    -11 2 0
    11 2 0
    11 2 0
    11 2 0
    -11 2 0
    -11 2 0
    11 2 0
    -11 2 0
    11 2 0
    -11 2 0
    11 2 0
    -11 2 0
    -11 2 0
    -11 2 0
    -11 2 0
    11 2 0
    -11 2 0
    11 2 0
    11 2 0
    -11 2 0
    11 2 0
    11 2 0
    11 2 0
    -11 2 0
    -11 2 0
    11 2 0
    11 2 0
    0 -3 0
    0 -3 0
    0 -3 0
    0 -3 0
    0 -3 0
    0 -3 0
    0 -3 0
    0 -3 0
    0 -3 0
    0 -3 0
    0 -3 0
    0 -3 0
    0 -3 0
    0 -3 0
    0 -3 0
    0 -3 0
    0 -3 0
    0 -3 0
    0 -3 0
    0 -3 0
    0 -3 0
    0 -3 0
    0 -3 0
    0 -3 0
    0 -3 0
    0 -3 0
    0 -3 0
    0 -3 0
    0 -3 0
    0 -3 0
    0 3 0
    0 3 0
    0 3 0
    0 3 0
    0 3 0
    0 3 0
    0 3 0
    0 3 0
    0 3 0
    0 3 0
    0 3 0
    0 3 0
    0 3 0
    0 3 0
    0 3 0
    0 3 0
    0 3 0
    0 3 0
    0 3 0
    0 3 0
    0 3 0
    0 3 0
    0 3 0
    0 3 0
    0 3 0
    0 3 0
    0 3 0
    0 3 0
    1 -3 0
    1 -3 0
    -1 -3 0
    1 -3 0
    -1 -3 0
    -1 -3 0
    1 -3 0
    -1 -3 0
    -1 -3 0
    -1 -3 0
    -1 -3 0
    1 -3 0
    -1 -3 0
    -1 -3 0
    -1 -3 0
    1 -3 0
    1 -3 0
    1 -3 0
    1 -3 0
    1 -3 0
    -1 -3 0
    1 -3 0
    1 -3 0
    1 -3 0
    1 -3 0
    1 -3 0
    -1 -3 0
    -1 -3 0
    1 -3 0
    1 -3 0
    1 -3 0
    1 -3 0
    -1 -3 0
    1 -3 0
    1 -3 0
    1 -3 0
    -1 -3 0
    1 -3 0
    -1 -3 0
    1 -3 0
    -1 -3 0
    -1 -3 0
    -1 -3 0
    -1 -3 0
    -1 -3 0
    -1 -3 0
    1 -3 0
    1 -3 0
    1 -3 0
    -1 -3 0
    -1 -3 0
    -1 -3 0
    -1 -3 0
    -1 -3 0
    1 -3 0
    1 -3 0
    -1 -3 0
    -1 -3 0
    -1 -3 0
    -1 -3 0
    -1 -3 0
    -1 -3 0
    -1 -3 0
    1 -3 0
    -1 -3 0
    1 -3 0
    1 -3 0
    1 3 0
    1 3 0
    1 3 0
    1 3 0
    1 3 0
    -1 3 0
    -1 3 0
    -1 3 0
    1 3 0
    1 3 0
    1 3 0
    -1 3 0
    -1 3 0
    1 3 0
    1 3 0
    1 3 0
    1 3 0
    -1 3 0
    1 3 0
    -1 3 0
    1 3 0
    -1 3 0
    -1 3 0
    1 3 0
    -1 3 0
    -1 3 0
    -1 3 0
    -1 3 0
    -1 3 0
    -1 3 0
    1 3 0
    -1 3 0
    -1 3 0
    -1 3 0
    1 3 0
    -1 3 0
    1 3 0
    1 3 0
    -1 3 0
    -1 3 0
    1 3 0
    1 3 0
    1 3 0
    1 3 0
    1 3 0
    1 3 0
    1 3 0
    -1 3 0
    -1 3 0
    1 3 0
    -1 3 0
    1 3 0
    -1 3 0
    1 3 0
    1 3 0
    -1 3 0
    -1 3 0
    -1 3 0
    1 3 0
    -1 3 0
    -1 3 0
    -1 3 0
    1 3 0
    -2 -3 0
    -2 -3 0
    -2 -3 0
    2 -3 0
    2 -3 0
    -2 -3 0
    -2 -3 0
    -2 -3 0
    2 -3 0
    -2 -3 0
    -2 -3 0
    -2 -3 0
    2 -3 0
    2 -3 0
    -2 -3 0
    -2 -3 0
    -2 -3 0
    -2 -3 0
    -2 -3 0
    -2 -3 0
    2 -3 0
    -2 -3 0
    2 -3 0
    -2 -3 0
    -2 -3 0
    -2 -3 0
    2 -3 0
    -2 -3 0
    -2 -3 0
    -2 -3 0
    -2 -3 0
    -2 -3 0
    -2 -3 0
    2 -3 0
    -2 -3 0
    2 -3 0
    2 -3 0
    2 -3 0
    2 -3 0
    2 -3 0
    2 -3 0
    2 -3 0
    2 -3 0
    -2 -3 0
    -2 -3 0
    -2 -3 0
    -2 -3 0
    -2 -3 0
    -2 -3 0
    2 -3 0
    2 -3 0
    -2 -3 0
    -2 -3 0
    -2 -3 0
    -2 -3 0
    -2 -3 0
    -2 -3 0
    -2 -3 0
    -2 -3 0
    -2 -3 0
    2 -3 0
    2 -3 0
    2 -3 0
    2 -3 0
    2 -3 0
    2 -3 0
    -2 -3 0
    -2 -3 0
    -2 -3 0
    2 -3 0
    2 -3 0
    -2 -3 0
    -2 -3 0
    -2 -3 0
    2 -3 0
    2 -3 0
    2 -3 0
    -2 -3 0
    -2 -3 0
    2 -3 0
    -2 -3 0
    2 -3 0
    -2 -3 0
    -2 3 0
    -2 3 0
    -2 3 0
    -2 3 0
    -2 3 0
    -2 3 0
    2 3 0
    2 3 0
    2 3 0
    2 3 0
    2 3 0
    -2 3 0
    -2 3 0
    -2 3 0
    -2 3 0
    -2 3 0
    2 3 0
    2 3 0
    2 3 0
    2 3 0
    2 3 0
    2 3 0
    2 3 0
    2 3 0
    -2 3 0
    2 3 0
    2 3 0
    2 3 0
    -2 3 0
    -2 3 0
    -2 3 0
    -2 3 0
    -2 3 0
    -2 3 0
    -2 3 0
    -2 3 0
    -2 3 0
    2 3 0
    2 3 0
    -2 3 0
    2 3 0
    2 3 0
    2 3 0
    2 3 0
    -2 3 0
    -2 3 0
    -2 3 0
    -2 3 0
    2 3 0
    -2 3 0
    -2 3 0
    -2 3 0
    -2 3 0
    2 3 0
    2 3 0
    2 3 0
    2 3 0
    2 3 0
    -2 3 0
    2 3 0
    2 3 0
    2 3 0
    2 3 0
    2 3 0
    2 3 0
    2 3 0
    2 3 0
    2 3 0
    2 3 0
    2 3 0
    2 3 0
    -2 3 0
    2 3 0
    2 3 0
    -2 3 0
    2 3 0
    2 3 0
    2 3 0
    -2 3 0
    -2 3 0
    -2 3 0
    2 3 0
    -2 3 0
    2 3 0
    2 3 0
    2 3 0
    -3 -3 0
    -3 -3 0
    3 -3 0
    -3 -3 0
    -3 -3 0
    3 -3 0
    3 -3 0
    -3 -3 0
    3 -3 0
    -3 -3 0
    -3 -3 0
    3 -3 0
    -3 -3 0
    3 -3 0
    -3 -3 0
    -3 -3 0
    -3 -3 0
    -3 -3 0
    -3 -3 0
    -3 -3 0
    -3 -3 0
    -3 -3 0
    -3 -3 0
    -3 -3 0
    -3 -3 0
    -3 -3 0
    3 -3 0
    -3 -3 0
    -3 -3 0
    -3 -3 0
    -3 -3 0
    -3 -3 0
    3 -3 0
    3 3 0
    3 3 0
    -3 3 0
    -3 3 0
    -3 3 0
    -3 3 0
    -3 3 0
    3 3 0
    3 3 0
    -3 3 0
    -3 3 0
    3 3 0
    -3 3 0
    3 3 0
    -3 3 0
    3 3 0
    3 3 0
    3 3 0
    -3 3 0
    -3 3 0
    -3 3 0
    -3 3 0
    3 3 0
    -3 3 0
    -3 3 0
    -3 3 0
    -3 3 0
    -3 3 0
    -3 3 0
    3 3 0
    3 3 0
    3 3 0
    3 3 0
    -3 3 0
    3 3 0
    -3 3 0
    -3 3 0
    3 3 0
    3 3 0
    -3 3 0
    -3 3 0
    -3 3 0
    3 3 0
    -3 3 0
    3 3 0
    -3 3 0
    3 3 0
    3 3 0
    -3 3 0
    -4 -3 0
    -4 -3 0
    -4 -3 0
    -4 -3 0
    -4 -3 0
    -4 -3 0
    -4 -3 0
    4 -3 0
    -4 -3 0
    4 -3 0
    4 -3 0
    4 -3 0
    -4 -3 0
    4 -3 0
    4 -3 0
    -4 -3 0
    -4 -3 0
    4 -3 0
    -4 -3 0
    -4 -3 0
    4 -3 0
    -4 -3 0
    -4 -3 0
    4 -3 0
    -4 -3 0
    -4 -3 0
    4 -3 0
    -4 -3 0
    -4 -3 0
    -4 -3 0
    -4 -3 0
    4 -3 0
    -4 -3 0
    -4 -3 0
    -4 -3 0
    -4 -3 0
    -4 -3 0
    -4 -3 0
    4 -3 0
    -4 -3 0
    4 -3 0
    -4 -3 0
    -4 -3 0
    4 -3 0
    -4 -3 0
    4 -3 0
    -4 -3 0
    -4 -3 0
    -4 -3 0
    -4 -3 0
    4 -3 0
    -4 -3 0
    4 -3 0
    -4 -3 0
    4 -3 0
    4 -3 0
    4 -3 0
    -4 -3 0
    4 -3 0
    -4 -3 0
    4 -3 0
    4 -3 0
    -4 -3 0
    4 -3 0
    4 -3 0
    4 -3 0
    -4 -3 0
    -4 -3 0
    -4 -3 0
    -4 -3 0
    -4 -3 0
    4 3 0
    4 3 0
    4 3 0
    4 3 0
    -4 3 0
    4 3 0
    4 3 0
    4 3 0
    4 3 0
    4 3 0
    4 3 0
    4 3 0
    4 3 0
    4 3 0
    -4 3 0
    -4 3 0
    4 3 0
    -4 3 0
    -4 3 0
    4 3 0
    4 3 0
    4 3 0
    4 3 0
    4 3 0
    4 3 0
    4 3 0
    4 3 0
    4 3 0
    4 3 0
    4 3 0
    4 3 0
    4 3 0
    4 3 0
    4 3 0
    -4 3 0
    4 3 0
    4 3 0
    -4 3 0
    -4 3 0
    4 3 0
    -4 3 0
    -4 3 0
    -4 3 0
    4 3 0
    4 3 0
    4 3 0
    -4 3 0
    4 3 0
    -4 3 0
    4 3 0
    4 3 0
    -4 3 0
    -4 3 0
    -4 3 0
    4 3 0
    4 3 0
    4 3 0
    -4 3 0
    -4 3 0
    4 3 0
    -4 3 0
    4 3 0
    -4 3 0
    -4 3 0
    4 3 0
    -4 3 0
    -4 3 0
    -4 3 0
    -4 3 0
    4 3 0
    4 3 0
    4 3 0
    4 3 0
    4 3 0
    4 3 0
    -4 3 0
    4 3 0
    4 3 0
    -4 3 0
    -4 3 0
    -4 3 0
    -4 3 0
    4 3 0
    -4 3 0
    -4 3 0
    4 3 0
    -4 3 0
    -4 3 0
    -5 -3 0
    -5 -3 0
    -5 -3 0
    5 -3 0
    -5 -3 0
    5 -3 0
    -5 -3 0
    -5 -3 0
    5 -3 0
    5 -3 0
    -5 -3 0
    -5 -3 0
    -5 -3 0
    -5 -3 0
    -5 -3 0
    -5 -3 0
    -5 -3 0
    -5 -3 0
    5 -3 0
    5 -3 0
    5 -3 0
    -5 -3 0
    -5 -3 0
    -5 -3 0
    -5 -3 0
    5 -3 0
    5 -3 0
    -5 -3 0
    5 -3 0
    -5 -3 0
    -5 -3 0
    5 -3 0
    5 -3 0
    5 -3 0
    -5 -3 0
    5 -3 0
    5 -3 0
    5 -3 0
    -5 -3 0
    -5 -3 0
    -5 -3 0
    -5 -3 0
    -5 -3 0
    -5 -3 0
    -5 -3 0
    -5 -3 0
    -5 -3 0
    -5 -3 0
    5 -3 0
    -5 -3 0
    5 -3 0
    -5 -3 0
    -5 -3 0
    5 -3 0
    -5 -3 0
    5 -3 0
    -5 -3 0
    -5 -3 0
    -5 -3 0
    -5 -3 0
    5 -3 0
    -5 -3 0
    5 -3 0
    5 -3 0
    5 -3 0
    -5 -3 0
    -5 -3 0
    -5 -3 0
    -5 -3 0
    -5 -3 0
    -5 -3 0
    -5 -3 0
    5 -3 0
    -5 -3 0
    5 -3 0
    -5 -3 0
    -5 -3 0
    5 -3 0
    5 3 0
    5 3 0
    5 3 0
    -5 3 0
    -5 3 0
    -5 3 0
    -5 3 0
    5 3 0
    5 3 0
    5 3 0
    5 3 0
    5 3 0
    5 3 0
    5 3 0
    -5 3 0
    5 3 0
    -5 3 0
    5 3 0
    5 3 0
    5 3 0
    5 3 0
    5 3 0
    -5 3 0
    -5 3 0
    5 3 0
    5 3 0
    -5 3 0
    5 3 0
    -5 3 0
    -5 3 0
    5 3 0
    5 3 0
    5 3 0
    5 3 0
    5 3 0
    5 3 0
    5 3 0
    5 3 0
    5 3 0
    5 3 0
    5 3 0
    5 3 0
    5 3 0
    -5 3 0
    -5 3 0
    -5 3 0
    5 3 0
    5 3 0
    -5 3 0
    5 3 0
    5 3 0
    -5 3 0
    -5 3 0
    5 3 0
    -5 3 0
    -5 3 0
    5 3 0
    -5 3 0
    5 3 0
    5 3 0
    5 3 0
    5 3 0
    5 3 0
    5 3 0
    -5 3 0
    -5 3 0
    5 3 0
    5 3 0
    -5 3 0
    -5 3 0
    -5 3 0
    -5 3 0
    -5 3 0
    -5 3 0
    -5 3 0
    -5 3 0
    5 3 0
    5 3 0
    -5 3 0
    5 3 0
    5 3 0
    -5 3 0
    -5 3 0
    -5 3 0
    5 3 0
    5 3 0
    5 3 0
    5 3 0
    -5 3 0
    -5 3 0
    5 3 0
    -5 3 0
    -6 -3 0
    6 -3 0
    -6 -3 0
    -6 -3 0
    -6 -3 0
    -6 -3 0
    -6 -3 0
    -6 -3 0
    6 -3 0
    6 -3 0
    6 -3 0
    6 -3 0
    6 -3 0
    6 -3 0
    6 -3 0
    -6 -3 0
    6 -3 0
    -6 -3 0
    6 -3 0
    6 -3 0
    6 -3 0
    -6 -3 0
    -6 -3 0
    6 -3 0
    6 -3 0
    6 -3 0
    -6 -3 0
    6 -3 0
    -6 -3 0
    6 -3 0
    6 -3 0
    -6 -3 0
    -6 -3 0
    -6 -3 0
    6 -3 0
    6 -3 0
    -6 -3 0
    -6 -3 0
    -6 -3 0
    -6 -3 0
    -6 -3 0
    -6 -3 0
    -6 -3 0
    6 -3 0
    -6 -3 0
    -6 -3 0
    -6 -3 0
    6 -3 0
    -6 -3 0
    6 -3 0
    6 -3 0
    6 3 0
    6 3 0
    6 3 0
    6 3 0
    -6 3 0
    6 3 0
    -6 3 0
    6 3 0
    -6 3 0
    -6 3 0
    -6 3 0
    6 3 0
    6 3 0
    -6 3 0
    6 3 0
    6 3 0
    6 3 0
    6 3 0
    -6 3 0
    -6 3 0
    6 3 0
    6 3 0
    6 3 0
    -6 3 0
    6 3 0
    6 3 0
    -6 3 0
    -6 3 0
    -6 3 0
    6 3 0
    6 3 0
    6 3 0
    -6 3 0
    6 3 0
    -6 3 0
    6 3 0
    6 3 0
    -6 3 0
    6 3 0
    6 3 0
    6 3 0
    6 3 0
    6 3 0
    6 3 0
    6 3 0
    6 3 0
    -6 3 0
    -6 3 0
    6 3 0
    6 3 0
    6 3 0
    -6 3 0
    6 3 0
    6 3 0
    6 3 0
    6 3 0
    -6 3 0
    6 3 0
    -6 3 0
    6 3 0
    -6 3 0
    6 3 0
    -6 3 0
    6 3 0
    6 3 0
    6 3 0
    7 -3 0
    7 -3 0
    -7 -3 0
    7 -3 0
    7 -3 0
    -7 -3 0
    -7 -3 0
    7 -3 0
    -7 -3 0
    7 -3 0
    7 -3 0
    7 -3 0
    7 -3 0
    7 -3 0
    -7 -3 0
    -7 -3 0
    -7 -3 0
    -7 -3 0
    -7 -3 0
    7 -3 0
    -7 -3 0
    7 -3 0
    7 -3 0
    7 -3 0
    -7 -3 0
    -7 -3 0
    7 -3 0
    -7 -3 0
    7 -3 0
    7 -3 0
    -7 -3 0
    -7 -3 0
    -7 -3 0
    -7 -3 0
    7 -3 0
    -7 -3 0
    7 -3 0
    -7 -3 0
    -7 -3 0
    7 -3 0
    7 -3 0
    -7 -3 0
    -7 -3 0
    -7 -3 0
    7 -3 0
    -7 -3 0
    -7 -3 0
    7 -3 0
    7 -3 0
    7 3 0
    -7 3 0
    7 3 0
    7 3 0
    7 3 0
    7 3 0
    7 3 0
    7 3 0
    7 3 0
    7 3 0
    7 3 0
    7 3 0
    7 3 0
    7 3 0
    7 3 0
    7 3 0
    7 3 0
    7 3 0
    7 3 0
    7 3 0
    7 3 0
    7 3 0
    7 3 0
    -7 3 0
    -7 3 0
    -7 3 0
    -7 3 0
    -7 3 0
    7 3 0
    7 3 0
    -7 3 0
    -7 3 0
    -7 3 0
    -7 3 0
    7 3 0
    7 3 0
    7 3 0
    7 3 0
    -7 3 0
    -7 3 0
    7 3 0
    -7 3 0
    7 3 0
    7 3 0
    7 3 0
    -7 3 0
    7 3 0
    7 3 0
    7 3 0
    7 3 0
    -7 3 0
    -7 3 0
    7 3 0
    -7 3 0
    -7 3 0
    -7 3 0
    7 3 0
    7 3 0
    8 -3 0
    -8 -3 0
    -8 -3 0
    8 -3 0
    -8 -3 0
    -8 -3 0
    -8 -3 0
    8 -3 0
    -8 -3 0
    8 -3 0
    8 -3 0
    8 -3 0
    8 -3 0
    8 -3 0
    8 -3 0
    8 -3 0
    8 -3 0
    8 -3 0
    -8 -3 0
    8 -3 0
    -8 -3 0
    8 -3 0
    -8 -3 0
    -8 -3 0
    -8 -3 0
    -8 -3 0
    -8 -3 0
    8 -3 0
    -8 -3 0
    -8 -3 0
    -8 -3 0
    -8 -3 0
    -8 -3 0
    8 -3 0
    -8 -3 0
    -8 -3 0
    -8 -3 0
    -8 -3 0
    8 -3 0
    -8 -3 0
    8 -3 0
    8 -3 0
    8 -3 0
    8 -3 0
    -8 -3 0
    8 -3 0
    8 -3 0
    -8 -3 0
    8 3 0
    8 3 0
    8 3 0
    8 3 0
    8 3 0
    -8 3 0
    -8 3 0
    8 3 0
    8 3 0
    8 3 0
    8 3 0
    -8 3 0
    8 3 0
    -8 3 0
    -8 3 0
    8 3 0
    -8 3 0
    -8 3 0
    8 3 0
    8 3 0
    -8 3 0
    8 3 0
    8 3 0
    8 3 0
    -8 3 0
    -8 3 0
    -8 3 0
    8 3 0
    -8 3 0
    -8 3 0
    -8 3 0
    8 3 0
    8 3 0
    8 3 0
    8 3 0
    8 3 0
    8 3 0
    8 3 0
    8 3 0
    8 3 0
    8 3 0
    -8 3 0
    8 3 0
    -8 3 0
    8 3 0
    8 3 0
    -8 3 0
    8 3 0
    8 3 0
    8 3 0
    8 3 0
    -8 3 0
    -9 -3 0
    -9 -3 0
    -9 -3 0
    9 -3 0
    9 -3 0
    9 -3 0
    -9 -3 0
    9 -3 0
    9 -3 0
    -9 -3 0
    -9 -3 0
    -9 -3 0
    -9 -3 0
    -9 -3 0
    9 -3 0
    9 -3 0
    9 -3 0
    9 -3 0
    -9 -3 0
    9 -3 0
    -9 -3 0
    9 -3 0
    -9 -3 0
    -9 -3 0
    9 -3 0
    9 -3 0
    -9 -3 0
    9 -3 0
    -9 -3 0
    9 -3 0
    9 -3 0
    -9 -3 0
    -9 -3 0
    9 -3 0
    9 -3 0
    9 -3 0
    9 -3 0
    -9 -3 0
    -9 -3 0
    -9 -3 0
    9 -3 0
    -9 -3 0
    9 -3 0
    -9 -3 0
    -9 3 0
    9 3 0
    -9 3 0
    -9 3 0
    9 3 0
    9 3 0
    -9 3 0
    -9 3 0
    -9 3 0
    -9 3 0
    9 3 0
    9 3 0
    9 3 0
    -9 3 0
    9 3 0
    -9 3 0
    9 3 0
    -9 3 0
    -9 3 0
    9 3 0
    9 3 0
    9 3 0
    9 3 0
    9 3 0
    9 3 0
    -9 3 0
    9 3 0
    9 3 0
    9 3 0
    9 3 0
    9 3 0
    9 3 0
    9 3 0
    -9 3 0
    9 3 0
    -9 3 0
    9 3 0
    9 3 0
    9 3 0
    9 3 0
    -9 3 0
    -9 3 0
    -9 3 0
    -9 3 0
    -9 3 0
    -9 3 0
    9 3 0
    -9 3 0
    9 3 0
    9 3 0
    9 3 0
    10 -3 0
    10 -3 0
    -10 -3 0
    10 -3 0
    -10 -3 0
    10 -3 0
    10 -3 0
    10 -3 0
    -10 -3 0
    10 -3 0
    -10 -3 0
    -10 -3 0
    10 -3 0
    10 -3 0
    -10 -3 0
    -10 -3 0
    10 -3 0
    10 -3 0
    -10 -3 0
    10 -3 0
    -10 -3 0
    -10 -3 0
    -10 -3 0
    10 -3 0
    -10 -3 0
    10 -3 0
    -10 -3 0
    10 -3 0
    -10 -3 0
    -10 -3 0
    10 -3 0
    10 -3 0
    10 -3 0
    -10 -3 0
    10 -3 0
    10 -3 0
    10 -3 0
    -10 -3 0
    -10 -3 0
    -10 -3 0
    -10 -3 0
    10 -3 0
    10 3 0
    10 3 0
    -10 3 0
    -10 3 0
    10 3 0
    -10 3 0
    10 3 0
    -10 3 0
    10 3 0
    10 3 0
    10 3 0
    10 3 0
    -10 3 0
    10 3 0
    10 3 0
    -10 3 0
    10 3 0
    -10 3 0
    -10 3 0
    -10 3 0
    -10 3 0
    10 3 0
    10 3 0
    10 3 0
    10 3 0
    10 3 0
    10 3 0
    10 3 0
    -10 3 0
    -10 3 0
    -10 3 0
    -10 3 0
    10 3 0
    -10 3 0
    10 3 0
    -10 3 0
    -10 3 0
    10 3 0
    -10 3 0
    10 3 0
    -10 3 0
    10 3 0
    10 3 0
    10 3 0
    10 3 0
    11 -3 0
    11 -3 0
    -11 -3 0
    -11 -3 0
    11 -3 0
    -11 -3 0
    11 -3 0
    -11 -3 0
    11 -3 0
    11 -3 0
    11 -3 0
    -11 -3 0
    -11 -3 0
    11 -3 0
    11 -3 0
    11 -3 0
    -11 -3 0
    -11 -3 0
    -11 -3 0
    -11 -3 0
    -11 -3 0
    -11 -3 0
    -11 -3 0
    11 -3 0
    11 -3 0
    -11 -3 0
    11 -3 0
    11 -3 0
    -11 -3 0
    -11 -3 0
    -11 -3 0
    -11 -3 0
    -11 -3 0
    -11 -3 0
    -11 -3 0
    11 -3 0
    11 -3 0
    -11 -3 0
    -11 -3 0
    11 -3 0
    11 -3 0
    11 -3 0
    11 3 0
    -11 3 0
    -11 3 0
    -11 3 0
    11 3 0
    11 3 0
    11 3 0
    11 3 0
    11 3 0
    -11 3 0
    -11 3 0
    -11 3 0
    11 3 0
    -11 3 0
    -11 3 0
    11 3 0
    -11 3 0
    -11 3 0
    11 3 0
    11 3 0
    11 3 0
    11 3 0
    11 3 0
    11 3 0
    -11 3 0
    11 3 0
    11 3 0
    11 3 0
    -11 3 0
    -11 3 0
    -11 3 0
    11 3 0
    11 3 0
    11 3 0
    11 3 0
    -11 3 0
    0 -4 0
    0 -4 0
    0 -4 0
    0 -4 0
    0 -4 0
    0 -4 0
    0 -4 0
    0 -4 0
    0 4 0
    0 4 0
    0 4 0
    0 4 0
    0 4 0
    0 4 0
    0 4 0
    0 4 0
    0 4 0
    0 4 0
    0 4 0
    0 4 0
    1 -4 0
    -1 -4 0
    -1 -4 0
    -1 -4 0
    -1 -4 0
    1 -4 0
    -1 -4 0
    -1 -4 0
    -1 -4 0
    -1 -4 0
    -1 -4 0
    1 -4 0
    1 -4 0
    -1 -4 0
    -1 -4 0
    -1 -4 0
    1 -4 0
    -1 -4 0
    -1 -4 0
    -1 -4 0
    -1 -4 0
    -1 -4 0
    1 -4 0
    1 -4 0
    -1 -4 0
    -1 -4 0
    1 -4 0
    1 -4 0
    1 -4 0
    -1 -4 0
    -1 -4 0
    -1 -4 0
    1 -4 0
    -1 -4 0
    -1 -4 0
    1 -4 0
    -1 -4 0
    -1 -4 0
    -1 -4 0
    1 -4 0
    -1 -4 0
    1 -4 0
    -1 -4 0
    -1 -4 0
    -1 -4 0
    -1 -4 0
    1 -4 0
    1 -4 0
    1 -4 0
    1 -4 0
    1 -4 0
    -1 -4 0
    -1 -4 0
    -1 -4 0
    -1 -4 0
    -1 -4 0
    -1 -4 0
    -1 -4 0
    -1 -4 0
    1 -4 0
    1 -4 0
    1 -4 0
    -1 4 0
    1 4 0
    -1 4 0
    -1 4 0
    1 4 0
    1 4 0
    1 4 0
    -1 4 0
    -1 4 0
    1 4 0
    1 4 0
    1 4 0
    -1 4 0
    1 4 0
    1 4 0
    1 4 0
    1 4 0
    1 4 0
    1 4 0
    -1 4 0
    -1 4 0
    -1 4 0
    -1 4 0
    1 4 0
    -1 4 0
    1 4 0
    1 4 0
    1 4 0
    -1 4 0
    -1 4 0
    1 4 0
    1 4 0
    -1 4 0
    1 4 0
    1 4 0
    -1 4 0
    -1 4 0
    -1 4 0
    1 4 0
    1 4 0
    -1 4 0
    -1 4 0
    1 4 0
    1 4 0
    -1 4 0
    -1 4 0
    -1 4 0
    1 4 0
    -1 4 0
    1 4 0
    1 4 0
    -1 4 0
    -1 4 0
    -1 4 0
    1 4 0
    1 4 0
    1 4 0
    1 4 0
    1 4 0
    -1 4 0
    1 4 0
    1 4 0
    -1 4 0
    1 4 0
    1 4 0
    1 4 0
    1 4 0
    1 4 0
    1 4 0
    -1 4 0
    -1 4 0
    2 -4 0
    -2 -4 0
    2 -4 0
    2 -4 0
    2 -4 0
    -2 -4 0
    -2 -4 0
    2 -4 0
    -2 -4 0
    2 -4 0
    2 -4 0
    -2 -4 0
    2 -4 0
    -2 -4 0
    -2 -4 0
    -2 -4 0
    2 -4 0
    -2 -4 0
    -2 -4 0
    -2 -4 0
    2 -4 0
    -2 -4 0
    -2 -4 0
    -2 -4 0
    2 -4 0
    -2 -4 0
    2 -4 0
    -2 -4 0
    -2 -4 0
    2 -4 0
    -2 -4 0
    -2 -4 0
    2 -4 0
    -2 -4 0
    -2 -4 0
    -2 -4 0
    -2 -4 0
    -2 -4 0
    -2 -4 0
    -2 -4 0
    -2 -4 0
    2 -4 0
    2 -4 0
    -2 -4 0
    -2 -4 0
    -2 -4 0
    2 -4 0
    2 -4 0
    2 -4 0
    -2 -4 0
    2 -4 0
    2 -4 0
    2 -4 0
    -2 -4 0
    -2 -4 0
    2 -4 0
    -2 -4 0
    2 -4 0
    -2 -4 0
    2 -4 0
    2 -4 0
    -2 -4 0
    2 -4 0
    2 -4 0
    2 -4 0
    -2 -4 0
    -2 -4 0
    -2 -4 0
    2 -4 0
    -2 -4 0
    -2 -4 0
    2 -4 0
    -2 -4 0
    -2 -4 0
    2 -4 0
    -2 -4 0
    -2 -4 0
    -2 -4 0
    2 -4 0
    -2 -4 0
    -2 -4 0
    2 -4 0
    2 -4 0
    -2 -4 0
    2 -4 0
    2 4 0
    2 4 0
    -2 4 0
    -2 4 0
    -2 4 0
    -2 4 0
    -2 4 0
    2 4 0
    2 4 0
    -2 4 0
    -2 4 0
    2 4 0
    2 4 0
    2 4 0
    2 4 0
    2 4 0
    2 4 0
    -2 4 0
    -2 4 0
    2 4 0
    2 4 0
    2 4 0
    2 4 0
    2 4 0
    -2 4 0
    -2 4 0
    -2 4 0
    -2 4 0
    -2 4 0
    -2 4 0
    2 4 0
    2 4 0
    2 4 0
    2 4 0
    2 4 0
    2 4 0
    -2 4 0
    -2 4 0
    2 4 0
    -2 4 0
    2 4 0
    2 4 0
    -2 4 0
    2 4 0
    -2 4 0
    -2 4 0
    -2 4 0
    2 4 0
    2 4 0
    2 4 0
    2 4 0
    -2 4 0
    2 4 0
    2 4 0
    2 4 0
    -2 4 0
    -2 4 0
    2 4 0
    2 4 0
    2 4 0
    2 4 0
    2 4 0
    -2 4 0
    2 4 0
    -2 4 0
    2 4 0
    2 4 0
    2 4 0
    -2 4 0
    -2 4 0
    2 4 0
    2 4 0
    2 4 0
    2 4 0
    2 4 0
    -2 4 0
    2 4 0
    2 4 0
    2 4 0
    3 -4 0
    3 -4 0
    -3 -4 0
    -3 -4 0
    3 -4 0
    3 -4 0
    -3 -4 0
    3 -4 0
    3 -4 0
    3 -4 0
    3 -4 0
    3 -4 0
    3 -4 0
    -3 -4 0
    -3 -4 0
    3 -4 0
    3 -4 0
    -3 -4 0
    -3 -4 0
    -3 -4 0
    -3 -4 0
    -3 -4 0
    -3 -4 0
    -3 -4 0
    -3 -4 0
    -3 -4 0
    -3 -4 0
    3 -4 0
    -3 -4 0
    -3 -4 0
    -3 -4 0
    -3 -4 0
    -3 -4 0
    -3 -4 0
    -3 -4 0
    3 -4 0
    -3 -4 0
    3 -4 0
    -3 -4 0
    -3 -4 0
    -3 -4 0
    3 -4 0
    3 -4 0
    -3 -4 0
    3 -4 0
    -3 -4 0
    -3 -4 0
    -3 -4 0
    3 -4 0
    -3 -4 0
    -3 -4 0
    -3 -4 0
    3 -4 0
    -3 -4 0
    3 -4 0
    -3 -4 0
    3 -4 0
    3 -4 0
    3 -4 0
    3 -4 0
    3 -4 0
    -3 -4 0
    3 -4 0
    3 -4 0
    -3 -4 0
    3 -4 0
    -3 -4 0
    3 -4 0
    3 -4 0
    -3 -4 0
    3 -4 0
    3 -4 0
    3 -4 0
    3 -4 0
    3 4 0
    3 4 0
    3 4 0
    3 4 0
    -3 4 0
    -3 4 0
    3 4 0
    3 4 0
    3 4 0
    -3 4 0
    3 4 0
    -3 4 0
    3 4 0
    3 4 0
    3 4 0
    3 4 0
    3 4 0
    -3 4 0
    -3 4 0
    -3 4 0
    -3 4 0
    3 4 0
    3 4 0
    3 4 0
    3 4 0
    3 4 0
    3 4 0
    3 4 0
    3 4 0
    3 4 0
    -3 4 0
    -3 4 0
    3 4 0
    3 4 0
    -3 4 0
    -3 4 0
    -3 4 0
    -3 4 0
    -3 4 0
    -3 4 0
    -3 4 0
    3 4 0
    3 4 0
    -3 4 0
    -3 4 0
    -3 4 0
    3 4 0
    -3 4 0
    3 4 0
    3 4 0
    3 4 0
    3 4 0
    -3 4 0
    -3 4 0
    -3 4 0
    -3 4 0
    3 4 0
    -3 4 0
    3 4 0
    3 4 0
    3 4 0
    -3 4 0
    3 4 0
    3 4 0
    3 4 0
    -3 4 0
    3 4 0
    3 4 0
    3 4 0
    3 4 0
    -3 4 0
    -3 4 0
    -3 4 0
    -3 4 0
    -3 4 0
    3 4 0
    3 4 0
    -3 4 0
    3 4 0
    3 4 0
    -3 4 0
    3 4 0
    -3 4 0
    3 4 0
    3 4 0
    3 4 0
    3 4 0
    -3 4 0
    -3 4 0
    -3 4 0
    -3 4 0
    -3 4 0
    -3 4 0
    3 4 0
    3 4 0
    -3 4 0
    -3 4 0
    -4 -4 0
    4 -4 0
    -4 -4 0
    -4 -4 0
    -4 -4 0
    -4 -4 0
    -4 -4 0
    -4 -4 0
    -4 -4 0
    -4 -4 0
    4 -4 0
    -4 -4 0
    -4 -4 0
    -4 -4 0
    -4 -4 0
    4 -4 0
    -4 -4 0
    4 -4 0
    -4 -4 0
    -4 -4 0
    -4 -4 0
    -4 -4 0
    4 -4 0
    4 -4 0
    4 -4 0
    4 -4 0
    -4 -4 0
    -4 -4 0
    4 -4 0
    -4 -4 0
    -4 -4 0
    -4 -4 0
    4 -4 0
    -4 -4 0
    -4 -4 0
    4 -4 0
    4 -4 0
    -4 -4 0
    -4 -4 0
    -4 -4 0
    -4 -4 0
    -4 -4 0
    -4 -4 0
    -4 -4 0
    -4 -4 0
    4 -4 0
    4 -4 0
    -4 -4 0
    4 -4 0
    -4 -4 0
    -4 -4 0
    -4 -4 0
    -4 -4 0
    -4 -4 0
    4 -4 0
    -4 -4 0
    4 -4 0
    4 -4 0
    -4 -4 0
    -4 -4 0
    -4 -4 0
    4 -4 0
    4 -4 0
    4 -4 0
    4 -4 0
    4 -4 0
    -4 -4 0
    4 -4 0
    -4 -4 0
    -4 -4 0
    -4 -4 0
    4 -4 0
    4 -4 0
    -4 4 0
    -4 4 0
    4 4 0
    4 4 0
    4 4 0
    -4 4 0
    4 4 0
    4 4 0
    4 4 0
    4 4 0
    -4 4 0
    -4 4 0
    4 4 0
    -4 4 0
    4 4 0
    -4 4 0
    -4 4 0
    4 4 0
    4 4 0
    4 4 0
    4 4 0
    -4 4 0
    4 4 0
    -4 4 0
    4 4 0
    -4 4 0
    -4 4 0
    -4 4 0
    4 4 0
    4 4 0
    -4 4 0
    -4 4 0
    4 4 0
    -4 4 0
    4 4 0
    -4 4 0
    -4 4 0
    4 4 0
    4 4 0
    4 4 0
    4 4 0
    4 4 0
    4 4 0
    4 4 0
    -4 4 0
    4 4 0
    4 4 0
    -4 4 0
    -4 4 0
    -4 4 0
    4 4 0
    4 4 0
    -4 4 0
    -4 4 0
    -4 4 0
    4 4 0
    4 4 0
    4 4 0
    -4 4 0
    4 4 0
    4 4 0
    -4 4 0
    4 4 0
    4 4 0
    4 4 0
    -4 4 0
    4 4 0
    -4 4 0
    4 4 0
    -4 4 0
    -4 4 0
    -4 4 0
    -4 4 0
    4 4 0
    4 4 0
    4 4 0
    4 4 0
    4 4 0
    -4 4 0
    4 4 0
    4 4 0
    4 4 0
    4 4 0
    -4 4 0
    4 4 0
    4 4 0
    4 4 0
    4 4 0
    4 4 0
    4 4 0
    4 4 0
    4 4 0
    -5 -4 0
    -5 -4 0
    -5 -4 0
    5 -4 0
    -5 -4 0
    5 -4 0
    -5 -4 0
    -5 -4 0
    5 -4 0
    -5 -4 0
    5 -4 0
    5 -4 0
    5 -4 0
    -5 -4 0
    5 -4 0
    -5 -4 0
    -5 -4 0
    -5 -4 0
    -5 -4 0
    5 -4 0
    -5 -4 0
    5 -4 0
    5 -4 0
    -5 -4 0
    -5 -4 0
    -5 -4 0
    -5 -4 0
    5 -4 0
    -5 -4 0
    5 -4 0
    5 -4 0
    -5 -4 0
    -5 -4 0
    -5 -4 0
    -5 -4 0
    -5 -4 0
    -5 -4 0
    5 -4 0
    -5 -4 0
    -5 -4 0
    -5 -4 0
    -5 -4 0
    -5 -4 0
    -5 -4 0
    -5 -4 0
    -5 -4 0
    -5 -4 0
    5 -4 0
    5 -4 0
    5 -4 0
    5 -4 0
    -5 -4 0
    5 -4 0
    5 -4 0
    5 -4 0
    5 -4 0
    5 -4 0
    -5 -4 0
    5 -4 0
    -5 -4 0
    5 -4 0
    -5 -4 0
    -5 -4 0
    5 -4 0
    -5 -4 0
    5 -4 0
    -5 -4 0
    5 4 0
    -5 4 0
    5 4 0
    5 4 0
    -5 4 0
    -5 4 0
    5 4 0
    5 4 0
    -5 4 0
    5 4 0
    -5 4 0
    5 4 0
    5 4 0
    5 4 0
    5 4 0
    5 4 0
    5 4 0
    5 4 0
    -5 4 0
    -5 4 0
    5 4 0
    5 4 0
    5 4 0
    5 4 0
    5 4 0
    5 4 0
    5 4 0
    5 4 0
    -5 4 0
    5 4 0
    -5 4 0
    5 4 0
    5 4 0
    5 4 0
    -5 4 0
    5 4 0
    -5 4 0
    5 4 0
    -5 4 0
    5 4 0
    -5 4 0
    -5 4 0
    5 4 0
    5 4 0
    -5 4 0
    -5 4 0
    5 4 0
    -5 4 0
    -5 4 0
    -5 4 0
    5 4 0
    -5 4 0
    5 4 0
    5 4 0
    5 4 0
    -5 4 0
    -5 4 0
    5 4 0
    5 4 0
    5 4 0
    5 4 0
    -5 4 0
    -5 4 0
    -5 4 0
    5 4 0
    5 4 0
    5 4 0
    5 4 0
    -5 4 0
    5 4 0
    -5 4 0
    -5 4 0
    -5 4 0
    5 4 0
    -5 4 0
    -5 4 0
    5 4 0
    -5 4 0
    5 4 0
    5 4 0
    -5 4 0
    -5 4 0
    5 4 0
    5 4 0
    -5 4 0
    5 4 0
    5 4 0
    -5 4 0
    -6 -4 0
    -6 -4 0
    -6 -4 0
    6 -4 0
    -6 -4 0
    -6 -4 0
    6 -4 0
    -6 -4 0
    6 -4 0
    -6 -4 0
    6 -4 0
    6 -4 0
    6 -4 0
    6 -4 0
    -6 -4 0
    -6 -4 0
    -6 -4 0
    -6 -4 0
    6 -4 0
    6 -4 0
    6 -4 0
    -6 -4 0
    -6 -4 0
    6 -4 0
    6 -4 0
    6 -4 0
    -6 -4 0
    6 -4 0
    -6 -4 0
    6 -4 0
    -6 -4 0
    -6 -4 0
    -6 -4 0
    -6 -4 0
    6 -4 0
    -6 -4 0
    6 -4 0
    -6 -4 0
    6 -4 0
    -6 -4 0
    -6 -4 0
    6 -4 0
    -6 -4 0
    6 -4 0
    6 -4 0
    -6 -4 0
    6 -4 0
    6 -4 0
    -6 -4 0
    -6 -4 0
    -6 -4 0
    6 4 0
    -6 4 0
    6 4 0
    6 4 0
    -6 4 0
    6 4 0
    6 4 0
    -6 4 0
    -6 4 0
    6 4 0
    6 4 0
    -6 4 0
    -6 4 0
    -6 4 0
    6 4 0
    6 4 0
    -6 4 0
    6 4 0
    6 4 0
    -6 4 0
    -6 4 0
    6 4 0
    6 4 0
    6 4 0
    6 4 0
    6 4 0
    6 4 0
    6 4 0
    -6 4 0
    6 4 0
    6 4 0
    -6 4 0
    -6 4 0
    6 4 0
    6 4 0
    6 4 0
    6 4 0
    -6 4 0
    6 4 0
    6 4 0
    -6 4 0
    6 4 0
    6 4 0
    6 4 0
    6 4 0
    6 4 0
    6 4 0
    6 4 0
    -6 4 0
    6 4 0
    6 4 0
    6 4 0
    6 4 0
    6 4 0
    6 4 0
    6 4 0
    7 -4 0
    -7 -4 0
    7 -4 0
    7 -4 0
    -7 -4 0
    7 -4 0
    7 -4 0
    7 -4 0
    7 -4 0
    -7 -4 0
    -7 -4 0
    -7 -4 0
    -7 -4 0
    -7 -4 0
    -7 -4 0
    7 -4 0
    -7 -4 0
    7 -4 0
    7 -4 0
    -7 -4 0
    7 -4 0
    -7 -4 0
    7 -4 0
    7 -4 0
    7 -4 0
    -7 -4 0
    -7 -4 0
    -7 -4 0
    7 -4 0
    7 -4 0
    7 -4 0
    -7 -4 0
    7 -4 0
    7 -4 0
    7 -4 0
    -7 -4 0
    -7 -4 0
    7 -4 0
    7 -4 0
    -7 -4 0
    7 -4 0
    -7 -4 0
    -7 -4 0
    -7 -4 0
    -7 -4 0
    -7 -4 0
    -7 -4 0
    -7 -4 0
    -7 4 0
    -7 4 0
    -7 4 0
    7 4 0
    7 4 0
    7 4 0
    7 4 0
    -7 4 0
    7 4 0
    -7 4 0
    7 4 0
    -7 4 0
    7 4 0
    7 4 0
    7 4 0
    7 4 0
    7 4 0
    7 4 0
    7 4 0
    7 4 0
    7 4 0
    7 4 0
    7 4 0
    -7 4 0
    7 4 0
    7 4 0
    7 4 0
    -7 4 0
    7 4 0
    7 4 0
    -7 4 0
    7 4 0
    7 4 0
    7 4 0
    7 4 0
    7 4 0
    7 4 0
    7 4 0
    7 4 0
    7 4 0
    -7 4 0
    -7 4 0
    7 4 0
    -7 4 0
    7 4 0
    7 4 0
    -7 4 0
    7 4 0
    7 4 0
    7 4 0
    -7 4 0
    -8 -4 0
    8 -4 0
    -8 -4 0
    -8 -4 0
    -8 -4 0
    8 -4 0
    8 -4 0
    -8 -4 0
    8 -4 0
    8 -4 0
    -8 -4 0
    8 -4 0
    8 -4 0
    -8 -4 0
    -8 -4 0
    -8 -4 0
    -8 -4 0
    -8 -4 0
    8 -4 0
    8 -4 0
    8 -4 0
    -8 -4 0
    8 -4 0
    -8 -4 0
    -8 -4 0
    -8 -4 0
    -8 -4 0
    8 -4 0
    -8 -4 0
    8 -4 0
    -8 -4 0
    8 -4 0
    8 -4 0
    8 -4 0
    8 -4 0
    -8 -4 0
    8 -4 0
    -8 -4 0
    8 -4 0
    8 -4 0
    8 -4 0
    -8 -4 0
    8 -4 0
    -8 -4 0
    -8 -4 0
    8 -4 0
    -8 4 0
    8 4 0
    8 4 0
    -8 4 0
    -8 4 0
    8 4 0
    8 4 0
    8 4 0
    8 4 0
    8 4 0
    8 4 0
    -8 4 0
    8 4 0
    -8 4 0
    8 4 0
    -8 4 0
    8 4 0
    -8 4 0
    8 4 0
    -8 4 0
    -8 4 0
    -8 4 0
    -8 4 0
    -8 4 0
    8 4 0
    8 4 0
    8 4 0
    8 4 0
    8 4 0
    8 4 0
    8 4 0
    8 4 0
    -8 4 0
    8 4 0
    -8 4 0
    -8 4 0
    8 4 0
    8 4 0
    8 4 0
    8 4 0
    8 4 0
    -8 4 0
    8 4 0
    8 4 0
    8 4 0
    -8 4 0
    8 4 0
    -8 4 0
    8 4 0
    -8 4 0
    8 4 0
    8 4 0
    8 4 0
    9 -4 0
    -9 -4 0
    -9 -4 0
    9 -4 0
    9 -4 0
    -9 -4 0
    -9 -4 0
    9 -4 0
    -9 -4 0
    -9 -4 0
    9 -4 0
    -9 -4 0
    -9 -4 0
    -9 -4 0
    -9 -4 0
    -9 -4 0
    9 -4 0
    9 -4 0
    9 -4 0
    9 -4 0
    9 -4 0
    -9 -4 0
    -9 -4 0
    -9 -4 0
    9 -4 0
    9 -4 0
    9 -4 0
    -9 -4 0
    -9 -4 0
    -9 -4 0
    -9 -4 0
    9 -4 0
    9 -4 0
    9 -4 0
    9 -4 0
    9 -4 0
    -9 -4 0
    -9 -4 0
    9 -4 0
    9 -4 0
    -9 -4 0
    -9 -4 0
    -9 -4 0
    9 -4 0
    -9 -4 0
    9 -4 0
    9 4 0
    9 4 0
    9 4 0
    9 4 0
    9 4 0
    9 4 0
    -9 4 0
    -9 4 0
    -9 4 0
    9 4 0
    -9 4 0
    -9 4 0
    9 4 0
    9 4 0
    9 4 0
    -9 4 0
    -9 4 0
    -9 4 0
    9 4 0
    9 4 0
    -9 4 0
    9 4 0
    9 4 0
    9 4 0
    -9 4 0
    9 4 0
    -9 4 0
    9 4 0
    -9 4 0
    -9 4 0
    9 4 0
    9 4 0
    9 4 0
    9 4 0
    9 4 0
    9 4 0
    9 4 0
    -9 4 0
    9 4 0
    9 4 0
    -9 4 0
    -9 4 0
    -9 4 0
    9 4 0
    9 4 0
    -9 4 0
    -9 4 0
    9 4 0
    10 -4 0
    10 -4 0
    -10 -4 0
    10 -4 0
    10 -4 0
    10 -4 0
    10 -4 0
    -10 -4 0
    10 -4 0
    10 -4 0
    10 -4 0
    10 -4 0
    -10 -4 0
    10 -4 0
    -10 -4 0
    10 -4 0
    10 -4 0
    10 -4 0
    -10 -4 0
    -10 -4 0
    10 -4 0
    -10 -4 0
    -10 -4 0
    10 -4 0
    10 -4 0
    -10 -4 0
    -10 -4 0
    10 -4 0
    -10 -4 0
    10 -4 0
    -10 -4 0
    -10 -4 0
    -10 -4 0
    -10 -4 0
    10 -4 0
    -10 -4 0
    -10 -4 0
    -10 -4 0
    -10 -4 0
    -10 -4 0
    10 -4 0
    -10 -4 0
    -10 -4 0
    -10 -4 0
    -10 4 0
    -10 4 0
    -10 4 0
    -10 4 0
    10 4 0
    10 4 0
    -10 4 0
    -10 4 0
    10 4 0
    10 4 0
    10 4 0
    10 4 0
    10 4 0
    10 4 0
    10 4 0
    -10 4 0
    -10 4 0
    -10 4 0
    10 4 0
    10 4 0
    10 4 0
    -10 4 0
    10 4 0
    10 4 0
    10 4 0
    10 4 0
    -10 4 0
    10 4 0
    -10 4 0
    10 4 0
    10 4 0
    -10 4 0
    10 4 0
    10 4 0
    -10 4 0
    10 4 0
    -10 4 0
    -10 4 0
    10 4 0
    10 4 0
    -10 4 0
    -10 4 0
    -10 4 0
    10 4 0
    10 4 0
    10 4 0
    10 4 0
    11 -4 0
    11 4 0
    0 -5 0
    0 -5 0
    0 -5 0
    0 -5 0
    0 -5 0
    0 -5 0
    0 -5 0
    0 -5 0
    0 -5 0
    0 -5 0
    0 -5 0
    0 -5 0
    0 -5 0
    0 -5 0
    0 -5 0
    0 -5 0
    0 -5 0
    0 -5 0
    0 -5 0
    0 -5 0
    0 -5 0
    0 -5 0
    0 -5 0
    0 -5 0
    0 -5 0
    0 5 0
    0 5 0
    0 5 0
    0 5 0
    0 5 0
    0 5 0
    0 5 0
    0 5 0
    0 5 0
    0 5 0
    0 5 0
    0 5 0
    0 5 0
    0 5 0
    0 5 0
    0 5 0
    0 5 0
    0 5 0
    0 5 0
    0 5 0
    0 5 0
    0 5 0
    0 5 0
    0 5 0
    0 5 0
    0 5 0
    0 5 0
    0 5 0
    0 5 0
    0 5 0
    -1 -5 0
    1 -5 0
    -1 -5 0
    1 -5 0
    -1 -5 0
    1 -5 0
    -1 -5 0
    1 -5 0
    -1 -5 0
    1 -5 0
    -1 -5 0
    -1 -5 0
    -1 -5 0
    1 -5 0
    -1 -5 0
    1 -5 0
    1 -5 0
    -1 -5 0
    -1 -5 0
    -1 -5 0
    -1 -5 0
    1 -5 0
    -1 -5 0
    1 -5 0
    1 -5 0
    -1 -5 0
    -1 -5 0
    -1 -5 0
    1 -5 0
    -1 -5 0
    -1 -5 0
    -1 -5 0
    1 -5 0
    1 -5 0
    -1 -5 0
    1 -5 0
    1 -5 0
    1 -5 0
    1 -5 0
    -1 -5 0
    -1 -5 0
    -1 -5 0
    -1 -5 0
    1 -5 0
    1 -5 0
    -1 -5 0
    -1 -5 0
    -1 -5 0
    1 -5 0
    1 -5 0
    -1 -5 0
    1 -5 0
    -1 -5 0
    -1 -5 0
    -1 -5 0
    1 -5 0
    1 -5 0
    -1 -5 0
    -1 -5 0
    -1 -5 0
    -1 -5 0
    1 -5 0
    -1 -5 0
    1 -5 0
    1 -5 0
    -1 -5 0
    1 -5 0
    -1 -5 0
    1 -5 0
    -1 -5 0
    -1 5 0
    -1 5 0
    1 5 0
    1 5 0
    -1 5 0
    1 5 0
    1 5 0
    1 5 0
    -1 5 0
    1 5 0
    1 5 0
    1 5 0
    1 5 0
    1 5 0
    1 5 0
    1 5 0
    1 5 0
    1 5 0
    1 5 0
    -1 5 0
    -1 5 0
    -1 5 0
    -1 5 0
    1 5 0
    1 5 0
    1 5 0
    -1 5 0
    -1 5 0
    1 5 0
    -1 5 0
    1 5 0
    -1 5 0
    1 5 0
    1 5 0
    1 5 0
    -1 5 0
    -1 5 0
    1 5 0
    -1 5 0
    -1 5 0
    -1 5 0
    1 5 0
    1 5 0
    1 5 0
    -1 5 0
    -1 5 0
    -1 5 0
    -1 5 0
    1 5 0
    -1 5 0
    1 5 0
    1 5 0
    -1 5 0
    -1 5 0
    1 5 0
    -1 5 0
    -1 5 0
    -1 5 0
    -1 5 0
    -1 5 0
    1 5 0
    -1 5 0
    1 5 0
    1 5 0
    1 5 0
    -1 5 0
    1 5 0
    1 5 0
    -1 5 0
    1 5 0
    1 5 0
    -1 5 0
    1 5 0
    2 -5 0
    2 -5 0
    2 -5 0
    2 -5 0
    -2 -5 0
    2 -5 0
    -2 -5 0
    -2 -5 0
    -2 -5 0
    2 -5 0
    2 -5 0
    -2 -5 0
    2 -5 0
    -2 -5 0
    -2 -5 0
    2 -5 0
    -2 -5 0
    -2 -5 0
    -2 -5 0
    -2 -5 0
    2 -5 0
    2 -5 0
    -2 -5 0
    2 -5 0
    2 -5 0
    -2 -5 0
    2 -5 0
    -2 -5 0
    -2 -5 0
    -2 -5 0
    -2 -5 0
    -2 -5 0
    2 -5 0
    2 -5 0
    -2 -5 0
    -2 -5 0
    2 -5 0
    -2 -5 0
    2 -5 0
    2 -5 0
    2 -5 0
    -2 -5 0
    2 -5 0
    -2 -5 0
    -2 -5 0
    2 -5 0
    2 -5 0
    -2 -5 0
    -2 -5 0
    -2 -5 0
    -2 -5 0
    -2 -5 0
    -2 -5 0
    2 -5 0
    2 -5 0
    2 -5 0
    -2 -5 0
    -2 -5 0
    -2 -5 0
    -2 -5 0
    2 -5 0
    2 -5 0
    2 -5 0
    -2 -5 0
    2 -5 0
    -2 -5 0
    2 -5 0
    -2 -5 0
    -2 -5 0
    2 -5 0
    -2 -5 0
    -2 -5 0
    2 -5 0
    2 -5 0
    2 -5 0
    2 -5 0
    -2 -5 0
    -2 -5 0
    2 -5 0
    2 5 0
    2 5 0
    -2 5 0
    -2 5 0
    2 5 0
    2 5 0
    2 5 0
    2 5 0
    2 5 0
    -2 5 0
    -2 5 0
    2 5 0
    2 5 0
    2 5 0
    2 5 0
    2 5 0
    -2 5 0
    2 5 0
    2 5 0
    2 5 0
    -2 5 0
    -2 5 0
    -2 5 0
    2 5 0
    -2 5 0
    -2 5 0
    2 5 0
    2 5 0
    2 5 0
    2 5 0
    -2 5 0
    -2 5 0
    -2 5 0
    -2 5 0
    2 5 0
    2 5 0
    -2 5 0
    -2 5 0
    -2 5 0
    2 5 0
    2 5 0
    2 5 0
    2 5 0
    2 5 0
    2 5 0
    2 5 0
    -2 5 0
    -2 5 0
    -2 5 0
    2 5 0
    2 5 0
    2 5 0
    -2 5 0
    -2 5 0
    2 5 0
    -2 5 0
    2 5 0
    -2 5 0
    2 5 0
    -2 5 0
    2 5 0
    2 5 0
    2 5 0
    -2 5 0
    2 5 0
    -2 5 0
    -2 5 0
    2 5 0
    2 5 0
    2 5 0
    2 5 0
    -2 5 0
    -2 5 0
    -2 5 0
    2 5 0
    2 5 0
    2 5 0
    2 5 0
    -3 -5 0
    -3 -5 0
    3 -5 0
    3 -5 0
    -3 -5 0
    -3 -5 0
    -3 -5 0
    3 -5 0
    -3 -5 0
    -3 -5 0
    3 -5 0
    3 -5 0
    -3 -5 0
    -3 -5 0
    -3 -5 0
    -3 -5 0
    -3 -5 0
    -3 -5 0
    -3 -5 0
    -3 -5 0
    -3 -5 0
    -3 -5 0
    3 -5 0
    3 -5 0
    3 -5 0
    -3 -5 0
    -3 -5 0
    -3 -5 0
    3 -5 0
    -3 -5 0
    -3 -5 0
    3 -5 0
    3 -5 0
    3 -5 0
    3 -5 0
    3 -5 0
    3 -5 0
    -3 -5 0
    3 -5 0
    -3 -5 0
    3 -5 0
    3 -5 0
    -3 -5 0
    3 -5 0
    -3 -5 0
    -3 -5 0
    3 -5 0
    3 -5 0
    -3 -5 0
    -3 -5 0
    3 -5 0
    3 -5 0
    -3 -5 0
    -3 -5 0
    -3 -5 0
    -3 -5 0
    -3 -5 0
    -3 -5 0
    -3 -5 0
    3 -5 0
    3 -5 0
    3 -5 0
    3 -5 0
    -3 -5 0
    -3 -5 0
    -3 -5 0
    -3 -5 0
    -3 -5 0
    -3 -5 0
    -3 -5 0
    -3 -5 0
    3 -5 0
    -3 5 0
    -3 5 0
    3 5 0
    -3 5 0
    -3 5 0
    3 5 0
    3 5 0
    3 5 0
    3 5 0
    3 5 0
    -3 5 0
    -3 5 0
    -3 5 0
    -3 5 0
    3 5 0
    3 5 0
    -3 5 0
    -3 5 0
    -3 5 0
    -3 5 0
    3 5 0
    3 5 0
    -3 5 0
    -3 5 0
    3 5 0
    3 5 0
    3 5 0
    3 5 0
    3 5 0
    3 5 0
    -3 5 0
    3 5 0
    -3 5 0
    -3 5 0
    -3 5 0
    -3 5 0
    3 5 0
    3 5 0
    3 5 0
    3 5 0
    3 5 0
    -3 5 0
    -3 5 0
    3 5 0
    3 5 0
    3 5 0
    -3 5 0
    3 5 0
    3 5 0
    3 5 0
    3 5 0
    -3 5 0
    -3 5 0
    -3 5 0
    -3 5 0
    3 5 0
    3 5 0
    3 5 0
    -3 5 0
    -3 5 0
    3 5 0
    3 5 0
    3 5 0
    -3 5 0
    -3 5 0
    -3 5 0
    3 5 0
    -3 5 0
    3 5 0
    -3 5 0
    3 5 0
    3 5 0
    -3 5 0
    3 5 0
    3 5 0
    3 5 0
    3 5 0
    3 5 0
    -3 5 0
    3 5 0
    3 5 0
    3 5 0
    -3 5 0
    -3 5 0
    -3 5 0
    -3 5 0
    -3 5 0
    3 5 0
    3 5 0
    3 5 0
    3 5 0
    4 -5 0
    -4 -5 0
    -4 -5 0
    -4 -5 0
    -4 -5 0
    -4 -5 0
    -4 -5 0
    4 -5 0
    -4 -5 0
    4 -5 0
    -4 -5 0
    4 -5 0
    4 -5 0
    -4 -5 0
    -4 -5 0
    -4 -5 0
    -4 -5 0
    -4 -5 0
    -4 -5 0
    4 -5 0
    -4 -5 0
    4 -5 0
    4 -5 0
    -4 -5 0
    4 -5 0
    -4 -5 0
    4 -5 0
    -4 -5 0
    4 -5 0
    -4 -5 0
    -4 -5 0
    -4 -5 0
    -4 -5 0
    4 -5 0
    -4 -5 0
    4 -5 0
    -4 -5 0
    -4 -5 0
    -4 -5 0
    -4 -5 0
    -4 -5 0
    4 -5 0
    -4 -5 0
    -4 -5 0
    -4 -5 0
    4 -5 0
    4 -5 0
    4 -5 0
    -4 -5 0
    4 -5 0
    4 -5 0
    4 -5 0
    -4 -5 0
    -4 -5 0
    -4 -5 0
    4 -5 0
    -4 -5 0
    -4 -5 0
    4 -5 0
    -4 -5 0
    -4 -5 0
    -4 -5 0
    -4 -5 0
    4 -5 0
    -4 -5 0
    -4 -5 0
    4 -5 0
    4 -5 0
    -4 -5 0
    4 -5 0
    4 -5 0
    -4 -5 0
    4 -5 0
    -4 -5 0
    4 -5 0
    -4 -5 0
    -4 -5 0
    4 -5 0
    -4 -5 0
    4 5 0
    -4 5 0
    -4 5 0
    -4 5 0
    4 5 0
    4 5 0
    -4 5 0
    -4 5 0
    4 5 0
    -4 5 0
    4 5 0
    4 5 0
    -4 5 0
    4 5 0
    4 5 0
    4 5 0
    -4 5 0
    -4 5 0
    -4 5 0
    4 5 0
    -4 5 0
    4 5 0
    -4 5 0
    4 5 0
    4 5 0
    -4 5 0
    -4 5 0
    -4 5 0
    4 5 0
    4 5 0
    4 5 0
    -4 5 0
    4 5 0
    -4 5 0
    -4 5 0
    4 5 0
    4 5 0
    -4 5 0
    4 5 0
    4 5 0
    4 5 0
    4 5 0
    4 5 0
    4 5 0
    -4 5 0
    4 5 0
    -4 5 0
    4 5 0
    4 5 0
    4 5 0
    4 5 0
    4 5 0
    4 5 0
    -4 5 0
    4 5 0
    4 5 0
    4 5 0
    -4 5 0
    -4 5 0
    4 5 0
    4 5 0
    4 5 0
    4 5 0
    -4 5 0
    4 5 0
    -4 5 0
    -4 5 0
    4 5 0
    4 5 0
    4 5 0
    4 5 0
    -4 5 0
    4 5 0
    4 5 0
    -4 5 0
    4 5 0
    -4 5 0
    -4 5 0
    -4 5 0
    -4 5 0
    -4 5 0
    4 5 0
    -4 5 0
    -4 5 0
    4 5 0
    4 5 0
    -4 5 0
    -4 5 0
    4 5 0
    -4 5 0
    4 5 0
    4 5 0
    -4 5 0
    4 5 0
    -4 5 0
    -4 5 0
    4 5 0
    -4 5 0
    -4 5 0
    5 -5 0
    -5 -5 0
    -5 -5 0
    -5 -5 0
    5 -5 0
    -5 -5 0
    5 -5 0
    -5 -5 0
    5 -5 0
    5 -5 0
    5 -5 0
    5 -5 0
    -5 -5 0
    -5 -5 0
    -5 -5 0
    5 -5 0
    5 -5 0
    5 -5 0
    -5 -5 0
    -5 -5 0
    -5 -5 0
    -5 -5 0
    -5 -5 0
    -5 -5 0
    5 -5 0
    5 -5 0
    -5 -5 0
    5 -5 0
    -5 -5 0
    5 -5 0
    5 -5 0
    5 -5 0
    5 -5 0
    -5 -5 0
    -5 -5 0
    -5 -5 0
    -5 -5 0
    -5 -5 0
    -5 -5 0
    -5 -5 0
    -5 -5 0
    5 -5 0
    -5 -5 0
    -5 -5 0
    5 -5 0
    5 -5 0
    -5 -5 0
    5 -5 0
    -5 -5 0
    5 -5 0
    -5 -5 0
    -5 -5 0
    -5 -5 0
    -5 -5 0
    5 -5 0
    -5 -5 0
    -5 -5 0
    -5 -5 0
    5 -5 0
    -5 -5 0
    -5 -5 0
    -5 -5 0
    -5 -5 0
    -5 -5 0
    -5 -5 0
    -5 5 0
    -5 5 0
    5 5 0
    5 5 0
    5 5 0
    5 5 0
    5 5 0
    -5 5 0
    5 5 0
    5 5 0
    -5 5 0
    -5 5 0
    5 5 0
    -5 5 0
    -5 5 0
    -5 5 0
    5 5 0
    5 5 0
    5 5 0
    -5 5 0
    -5 5 0
    5 5 0
    5 5 0
    -5 5 0
    5 5 0
    5 5 0
    5 5 0
    5 5 0
    -5 5 0
    -5 5 0
    5 5 0
    5 5 0
    5 5 0
    -5 5 0
    5 5 0
    -5 5 0
    5 5 0
    5 5 0
    -5 5 0
    5 5 0
    5 5 0
    5 5 0
    5 5 0
    5 5 0
    -5 5 0
    5 5 0
    5 5 0
    -5 5 0
    5 5 0
    -5 5 0
    5 5 0
    5 5 0
    -5 5 0
    5 5 0
    -5 5 0
    5 5 0
    5 5 0
    5 5 0
    -5 5 0
    -5 5 0
    5 5 0
    5 5 0
    -5 5 0
    -5 5 0
    -5 5 0
    5 5 0
    -5 5 0
    5 5 0
    -5 5 0
    -5 5 0
    5 5 0
    5 5 0
    5 5 0
    5 5 0
    -5 5 0
    -5 5 0
    -5 5 0
    -5 5 0
    -5 5 0
    5 5 0
    5 5 0
    5 5 0
    5 5 0
    -5 5 0
    -6 -5 0
    -6 -5 0
    6 -5 0
    -6 -5 0
    6 -5 0
    -6 -5 0
    6 -5 0
    -6 -5 0
    6 -5 0
    -6 -5 0
    -6 -5 0
    -6 -5 0
    6 -5 0
    -6 -5 0
    6 -5 0
    6 -5 0
    6 -5 0
    6 -5 0
    6 -5 0
    -6 -5 0
    -6 -5 0
    6 -5 0
    -6 -5 0
    6 -5 0
    6 -5 0
    6 -5 0
    6 -5 0
    -6 -5 0
    -6 -5 0
    -6 -5 0
    6 -5 0
    -6 -5 0
    6 -5 0
    -6 -5 0
    6 -5 0
    -6 -5 0
    -6 -5 0
    6 -5 0
    6 -5 0
    -6 -5 0
    6 -5 0
    6 -5 0
    6 -5 0
    6 -5 0
    -6 -5 0
    -6 -5 0
    -6 -5 0
    -6 -5 0
    -6 -5 0
    6 5 0
    6 5 0
    6 5 0
    -6 5 0
    6 5 0
    6 5 0
    6 5 0
    6 5 0
    6 5 0
    6 5 0
    6 5 0
    -6 5 0
    -6 5 0
    6 5 0
    -6 5 0
    -6 5 0
    6 5 0
    6 5 0
    6 5 0
    -6 5 0
    6 5 0
    6 5 0
    6 5 0
    6 5 0
    -6 5 0
    6 5 0
    6 5 0
    -6 5 0
    -6 5 0
    -6 5 0
    6 5 0
    6 5 0
    6 5 0
    6 5 0
    6 5 0
    6 5 0
    -6 5 0
    6 5 0
    6 5 0
    -6 5 0
    -6 5 0
    6 5 0
    6 5 0
    6 5 0
    -6 5 0
    7 -5 0
    -7 -5 0
    -7 -5 0
    -7 -5 0
    -7 -5 0
    -7 -5 0
    7 -5 0
    -7 -5 0
    7 -5 0
    -7 -5 0
    -7 -5 0
    7 -5 0
    7 -5 0
    -7 -5 0
    -7 -5 0
    -7 -5 0
    7 -5 0
    -7 -5 0
    -7 -5 0
    7 -5 0
    -7 -5 0
    -7 -5 0
    7 -5 0
    -7 -5 0
    -7 -5 0
    -7 -5 0
    7 -5 0
    7 -5 0
    -7 -5 0
    7 -5 0
    7 -5 0
    7 -5 0
    7 -5 0
    -7 -5 0
    -7 -5 0
    7 -5 0
    7 -5 0
    7 -5 0
    7 -5 0
    -7 -5 0
    -7 -5 0
    7 -5 0
    7 -5 0
    7 -5 0
    -7 -5 0
    7 5 0
    7 5 0
    7 5 0
    7 5 0
    7 5 0
    -7 5 0
    7 5 0
    7 5 0
    7 5 0
    -7 5 0
    7 5 0
    7 5 0
    7 5 0
    -7 5 0
    7 5 0
    -7 5 0
    7 5 0
    7 5 0
    7 5 0
    7 5 0
    7 5 0
    7 5 0
    7 5 0
    -7 5 0
    7 5 0
    -7 5 0
    7 5 0
    7 5 0
    7 5 0
    7 5 0
    7 5 0
    -7 5 0
    7 5 0
    7 5 0
    7 5 0
    7 5 0
    7 5 0
    7 5 0
    7 5 0
    7 5 0
    -7 5 0
    7 5 0
    7 5 0
    -8 -5 0
    8 -5 0
    -8 -5 0
    8 -5 0
    8 -5 0
    8 -5 0
    8 -5 0
    8 -5 0
    -8 -5 0
    8 -5 0
    8 -5 0
    -8 -5 0
    8 -5 0
    8 -5 0
    -8 -5 0
    8 -5 0
    -8 -5 0
    8 -5 0
    8 -5 0
    8 -5 0
    -8 -5 0
    8 -5 0
    8 -5 0
    -8 -5 0
    -8 -5 0
    -8 -5 0
    -8 -5 0
    -8 -5 0
    8 -5 0
    -8 -5 0
    8 -5 0
    -8 -5 0
    -8 -5 0
    -8 -5 0
    -8 -5 0
    8 -5 0
    -8 -5 0
    -8 -5 0
    -8 -5 0
    -8 -5 0
    -8 -5 0
    8 -5 0
    -8 -5 0
    -8 -5 0
    8 -5 0
    8 5 0
    8 5 0
    -8 5 0
    8 5 0
    8 5 0
    8 5 0
    8 5 0
    -8 5 0
    8 5 0
    -8 5 0
    8 5 0
    8 5 0
    -8 5 0
    8 5 0
    8 5 0
    -8 5 0
    8 5 0
    -8 5 0
    -8 5 0
    8 5 0
    8 5 0
    8 5 0
    8 5 0
    8 5 0
    8 5 0
    8 5 0
    8 5 0
    8 5 0
    -8 5 0
    8 5 0
    8 5 0
    8 5 0
    8 5 0
    8 5 0
    8 5 0
    8 5 0
    8 5 0
    -8 5 0
    8 5 0
    8 5 0
    -8 5 0
    8 5 0
    8 5 0
    8 5 0
    -9 -5 0
    9 -5 0
    9 -5 0
    -9 -5 0
    -9 -5 0
    -9 -5 0
    -9 -5 0
    -9 -5 0
    9 -5 0
    -9 -5 0
    9 -5 0
    9 -5 0
    -9 -5 0
    -9 -5 0
    9 -5 0
    -9 -5 0
    -9 -5 0
    -9 -5 0
    -9 -5 0
    9 -5 0
    -9 -5 0
    9 -5 0
    9 -5 0
    9 -5 0
    9 -5 0
    -9 -5 0
    -9 -5 0
    9 -5 0
    -9 -5 0
    -9 -5 0
    9 -5 0
    -9 -5 0
    -9 -5 0
    9 -5 0
    9 -5 0
    9 -5 0
    -9 -5 0
    9 -5 0
    -9 -5 0
    9 -5 0
    -9 -5 0
    9 -5 0
    9 -5 0
    -9 5 0
    9 5 0
    -9 5 0
    -9 5 0
    -9 5 0
    9 5 0
    9 5 0
    9 5 0
    9 5 0
    9 5 0
    -9 5 0
    9 5 0
    -9 5 0
    9 5 0
    -9 5 0
    -9 5 0
    9 5 0
    9 5 0
    -9 5 0
    9 5 0
    9 5 0
    9 5 0
    -9 5 0
    9 5 0
    9 5 0
    -9 5 0
    9 5 0
    9 5 0
    9 5 0
    -9 5 0
    9 5 0
    9 5 0
    9 5 0
    9 5 0
    9 5 0
    -9 5 0
    9 5 0
    9 5 0
    -9 5 0
    -10 -5 0
    10 -5 0
    -10 -5 0
    -10 -5 0
    10 -5 0
    -10 -5 0
    10 -5 0
    10 -5 0
    -10 -5 0
    10 -5 0
    10 -5 0
    -10 -5 0
    10 -5 0
    10 -5 0
    10 -5 0
    -10 -5 0
    -10 -5 0
    -10 -5 0
    -10 -5 0
    10 -5 0
    -10 -5 0
    10 -5 0
    10 -5 0
    10 -5 0
    -10 -5 0
    -10 -5 0
    -10 -5 0
    10 -5 0
    10 -5 0
    -10 -5 0
    -10 -5 0
    10 -5 0
    10 -5 0
    -10 -5 0
    10 -5 0
    10 -5 0
    -10 -5 0
    10 -5 0
    -10 -5 0
    -10 -5 0
    -10 -5 0
    -10 -5 0
    -10 -5 0
    10 -5 0
    -10 5 0
    10 5 0
    10 5 0
    10 5 0
    10 5 0
    10 5 0
    10 5 0
    10 5 0
    -10 5 0
    10 5 0
    10 5 0
    -10 5 0
    10 5 0
    10 5 0
    -10 5 0
    10 5 0
    10 5 0
    -10 5 0
    10 5 0
    10 5 0
    10 5 0
    10 5 0
    -10 5 0
    10 5 0
    -10 5 0
    -10 5 0
    -10 5 0
    -10 5 0
    -10 5 0
    -10 5 0
    10 5 0
    10 5 0
    10 5 0
    10 5 0
    10 5 0
    -10 5 0
    0 -6 0
    0 -6 0
    0 -6 0
    0 -6 0
    0 -6 0
    0 -6 0
    0 -6 0
    0 -6 0
    0 -6 0
    0 -6 0
    0 -6 0
    0 -6 0
    0 -6 0
    0 -6 0
    0 -6 0
    0 -6 0
    0 6 0
    0 6 0
    0 6 0
    0 6 0
    0 6 0
    0 6 0
    0 6 0
    0 6 0
    0 6 0
    0 6 0
    0 6 0
    0 6 0
    0 6 0
    0 6 0
    0 6 0
    0 6 0
    0 6 0
    0 6 0
    0 6 0
    0 6 0
    0 6 0
    0 6 0
    0 6 0
    0 6 0
    0 6 0
    0 6 0
    -1 -6 0
    -1 -6 0
    1 -6 0
    1 -6 0
    -1 -6 0
    1 -6 0
    1 -6 0
    1 -6 0
    -1 -6 0
    1 -6 0
    1 -6 0
    -1 -6 0
    1 -6 0
    1 -6 0
    -1 -6 0
    -1 -6 0
    1 -6 0
    -1 -6 0
    1 -6 0
    1 -6 0
    -1 -6 0
    -1 -6 0
    1 -6 0
    1 -6 0
    1 -6 0
    1 -6 0
    -1 -6 0
    1 -6 0
    1 -6 0
    -1 -6 0
    -1 -6 0
    -1 -6 0
    1 -6 0
    -1 -6 0
    1 -6 0
    -1 -6 0
    1 -6 0
    -1 -6 0
    -1 -6 0
    -1 -6 0
    -1 -6 0
    -1 -6 0
    -1 -6 0
    1 -6 0
    1 -6 0
    -1 -6 0
    1 -6 0
    -1 -6 0
    1 -6 0
    -1 -6 0
    1 -6 0
    -1 -6 0
    -1 -6 0
    -1 -6 0
    1 -6 0
    -1 -6 0
    -1 -6 0
    1 -6 0
    -1 -6 0
    -1 6 0
    -1 6 0
    1 6 0
    1 6 0
    -1 6 0
    1 6 0
    -1 6 0
    1 6 0
    -1 6 0
    -1 6 0
    -1 6 0
    1 6 0
    -1 6 0
    -1 6 0
    1 6 0
    1 6 0
    -1 6 0
    -1 6 0
    1 6 0
    1 6 0
    -1 6 0
    1 6 0
    -1 6 0
    -1 6 0
    -1 6 0
    -1 6 0
    1 6 0
    1 6 0
    1 6 0
    1 6 0
    -1 6 0
    1 6 0
    1 6 0
    -1 6 0
    1 6 0
    1 6 0
    -1 6 0
    -1 6 0
    -1 6 0
    1 6 0
    1 6 0
    -1 6 0
    -1 6 0
    1 6 0
    1 6 0
    -1 6 0
    1 6 0
    1 6 0
    1 6 0
    -1 6 0
    1 6 0
    1 6 0
    1 6 0
    1 6 0
    1 6 0
    -1 6 0
    1 6 0
    -1 6 0
    -1 6 0
    1 6 0
    -1 6 0
    1 6 0
    -1 6 0
    -1 6 0
    -2 -6 0
    -2 -6 0
    2 -6 0
    2 -6 0
    2 -6 0
    2 -6 0
    -2 -6 0
    -2 -6 0
    2 -6 0
    -2 -6 0
    2 -6 0
    2 -6 0
    -2 -6 0
    2 -6 0
    2 -6 0
    2 -6 0
    -2 -6 0
    2 -6 0
    -2 -6 0
    2 -6 0
    2 -6 0
    2 -6 0
    2 -6 0
    -2 -6 0
    2 -6 0
    -2 -6 0
    -2 -6 0
    2 -6 0
    2 -6 0
    -2 -6 0
    2 -6 0
    -2 -6 0
    -2 -6 0
    -2 -6 0
    -2 -6 0
    2 -6 0
    -2 -6 0
    -2 -6 0
    -2 -6 0
    -2 -6 0
    2 -6 0
    2 -6 0
    -2 -6 0
    -2 -6 0
    -2 -6 0
    -2 -6 0
    -2 -6 0
    -2 -6 0
    2 -6 0
    -2 -6 0
    2 -6 0
    -2 -6 0
    2 -6 0
    2 -6 0
    -2 -6 0
    2 -6 0
    2 -6 0
    2 -6 0
    -2 -6 0
    2 -6 0
    -2 -6 0
    -2 -6 0
    2 -6 0
    -2 -6 0
    2 -6 0
    2 -6 0
    -2 -6 0
    -2 6 0
    2 6 0
    2 6 0
    -2 6 0
    2 6 0
    -2 6 0
    2 6 0
    2 6 0
    2 6 0
    -2 6 0
    2 6 0
    2 6 0
    2 6 0
    2 6 0
    -2 6 0
    2 6 0
    -2 6 0
    -2 6 0
    -2 6 0
    -2 6 0
    2 6 0
    2 6 0
    2 6 0
    2 6 0
    -2 6 0
    -2 6 0
    -2 6 0
    -2 6 0
    -2 6 0
    -2 6 0
    2 6 0
    2 6 0
    2 6 0
    2 6 0
    2 6 0
    2 6 0
    -2 6 0
    2 6 0
    -2 6 0
    2 6 0
    2 6 0
    2 6 0
    2 6 0
    -2 6 0
    2 6 0
    2 6 0
    -2 6 0
    2 6 0
    2 6 0
    2 6 0
    2 6 0
    -2 6 0
    -2 6 0
    -2 6 0
    -2 6 0
    2 6 0
    -2 6 0
    -2 6 0
    -2 6 0
    2 6 0
    2 6 0
    2 6 0
    2 6 0
    -2 6 0
    2 6 0
    2 6 0
    -2 6 0
    2 6 0
    2 6 0
    2 6 0
    -2 6 0
    -2 6 0
    2 6 0
    -3 -6 0
    3 -6 0
    3 -6 0
    3 -6 0
    3 -6 0
    -3 -6 0
    -3 -6 0
    -3 -6 0
    -3 -6 0
    -3 -6 0
    -3 -6 0
    -3 -6 0
    3 -6 0
    -3 -6 0
    -3 -6 0
    3 -6 0
    -3 -6 0
    -3 -6 0
    -3 -6 0
    3 -6 0
    -3 -6 0
    -3 -6 0
    -3 -6 0
    -3 -6 0
    -3 -6 0
    -3 -6 0
    3 -6 0
    -3 -6 0
    -3 -6 0
    -3 -6 0
    -3 -6 0
    -3 -6 0
    -3 -6 0
    3 -6 0
    -3 -6 0
    -3 -6 0
    -3 -6 0
    3 -6 0
    3 -6 0
    3 -6 0
    -3 -6 0
    -3 -6 0
    -3 -6 0
    3 -6 0
    3 -6 0
    3 -6 0
    -3 -6 0
    3 -6 0
    -3 -6 0
    3 -6 0
    3 -6 0
    -3 -6 0
    -3 -6 0
    3 -6 0
    -3 -6 0
    -3 -6 0
    -3 -6 0
    -3 -6 0
    3 -6 0
    3 -6 0
    -3 -6 0
    3 -6 0
    -3 -6 0
    3 -6 0
    -3 -6 0
    -3 -6 0
    -3 -6 0
    3 -6 0
    -3 -6 0
    3 6 0
    -3 6 0
    3 6 0
    -3 6 0
    3 6 0
    3 6 0
    3 6 0
    3 6 0
    -3 6 0
    3 6 0
    3 6 0
    3 6 0
    3 6 0
    -3 6 0
    3 6 0
    3 6 0
    3 6 0
    -3 6 0
    -3 6 0
    3 6 0
    3 6 0
    3 6 0
    3 6 0
    3 6 0
    -3 6 0
    -3 6 0
    -3 6 0
    -3 6 0
    -3 6 0
    3 6 0
    3 6 0
    3 6 0
    3 6 0
    3 6 0
    3 6 0
    3 6 0
    3 6 0
    3 6 0
    -3 6 0
    3 6 0
    3 6 0
    -3 6 0
    -3 6 0
    3 6 0
    3 6 0
    3 6 0
    3 6 0
    -3 6 0
    -3 6 0
    3 6 0
    -3 6 0
    3 6 0
    3 6 0
    -3 6 0
    3 6 0
    3 6 0
    3 6 0
    -3 6 0
    -3 6 0
    3 6 0
    3 6 0
    -3 6 0
    -3 6 0
    -3 6 0
    -3 6 0
    3 6 0
    3 6 0
    3 6 0
    -3 6 0
    -3 6 0
    -3 6 0
    3 6 0
    -3 6 0
    -3 6 0
    -3 6 0
    -3 6 0
    -3 6 0
    -3 6 0
    3 6 0
    -3 6 0
    3 6 0
    3 6 0
    -3 6 0
    4 -6 0
    4 -6 0
    4 -6 0
    4 -6 0
    4 -6 0
    -4 -6 0
    4 -6 0
    4 -6 0
    -4 -6 0
    -4 -6 0
    -4 -6 0
    -4 -6 0
    4 -6 0
    4 -6 0
    -4 -6 0
    -4 -6 0
    -4 -6 0
    4 -6 0
    4 -6 0
    -4 -6 0
    -4 -6 0
    -4 -6 0
    -4 -6 0
    -4 -6 0
    -4 -6 0
    4 -6 0
    -4 -6 0
    -4 -6 0
    -4 -6 0
    -4 -6 0
    4 -6 0
    -4 -6 0
    4 -6 0
    4 -6 0
    -4 -6 0
    -4 -6 0
    4 -6 0
    4 -6 0
    4 -6 0
    -4 -6 0
    -4 -6 0
    4 -6 0
    4 -6 0
    4 -6 0
    4 -6 0
    -4 -6 0
    4 -6 0
    -4 -6 0
    -4 -6 0
    -4 -6 0
    -4 -6 0
    -4 -6 0
    -4 -6 0
    -4 -6 0
    4 -6 0
    4 -6 0
    4 -6 0
    4 -6 0
    4 -6 0
    -4 -6 0
    -4 -6 0
    -4 -6 0
    -4 -6 0
    4 -6 0
    4 -6 0
    -4 -6 0
    4 -6 0
    -4 -6 0
    4 -6 0
    -4 -6 0
    4 6 0
    4 6 0
    4 6 0
    -4 6 0
    4 6 0
    4 6 0
    4 6 0
    4 6 0
    4 6 0
    4 6 0
    -4 6 0
    4 6 0
    4 6 0
    -4 6 0
    -4 6 0
    -4 6 0
    -4 6 0
    -4 6 0
    4 6 0
    4 6 0
    4 6 0
    4 6 0
    4 6 0
    4 6 0
    -4 6 0
    4 6 0
    -4 6 0
    -4 6 0
    -4 6 0
    -4 6 0
    4 6 0
    4 6 0
    -4 6 0
    4 6 0
    4 6 0
    4 6 0
    4 6 0
    4 6 0
    4 6 0
    -4 6 0
    -4 6 0
    -4 6 0
    -4 6 0
    -4 6 0
    -4 6 0
    4 6 0
    -4 6 0
    -4 6 0
    -4 6 0
    -4 6 0
    -4 6 0
    4 6 0
    -4 6 0
    4 6 0
    -4 6 0
    -4 6 0
    4 6 0
    -4 6 0
    4 6 0
    -4 6 0
    4 6 0
    -4 6 0
    4 6 0
    -4 6 0
    -4 6 0
    4 6 0
    4 6 0
    -4 6 0
    -4 6 0
    4 6 0
    4 6 0
    -4 6 0
    -4 6 0
    4 6 0
    -4 6 0
    -4 6 0
    4 6 0
    -4 6 0
    4 6 0
    -4 6 0
    4 6 0
    4 6 0
    -4 6 0
    -4 6 0
    4 6 0
    -4 6 0
    4 6 0
    4 6 0
    -4 6 0
    4 6 0
    4 6 0
    5 -6 0
    -5 -6 0
    -5 -6 0
    5 -6 0
    -5 -6 0
    -5 -6 0
    -5 -6 0
    -5 -6 0
    -5 -6 0
    -5 -6 0
    5 -6 0
    5 -6 0
    -5 -6 0
    -5 -6 0
    -5 -6 0
    5 -6 0
    -5 -6 0
    5 -6 0
    -5 -6 0
    5 -6 0
    5 -6 0
    -5 -6 0
    5 -6 0
    5 -6 0
    5 -6 0
    5 -6 0
    5 -6 0
    -5 -6 0
    -5 -6 0
    -5 -6 0
    5 -6 0
    5 -6 0
    -5 -6 0
    -5 -6 0
    5 -6 0
    5 -6 0
    -5 -6 0
    5 -6 0
    5 -6 0
    5 -6 0
    -5 -6 0
    -5 -6 0
    -5 -6 0
    5 -6 0
    -5 -6 0
    -5 -6 0
    5 -6 0
    5 -6 0
    -5 -6 0
    5 -6 0
    -5 -6 0
    -5 -6 0
    -5 -6 0
    5 6 0
    5 6 0
    -5 6 0
    5 6 0
    -5 6 0
    -5 6 0
    5 6 0
    5 6 0
    -5 6 0
    5 6 0
    5 6 0
    -5 6 0
    -5 6 0
    -5 6 0
    -5 6 0
    -5 6 0
    5 6 0
    -5 6 0
    -5 6 0
    -5 6 0
    5 6 0
    5 6 0
    5 6 0
    5 6 0
    -5 6 0
    5 6 0
    -5 6 0
    -5 6 0
    5 6 0
    5 6 0
    -5 6 0
    5 6 0
    5 6 0
    5 6 0
    5 6 0
    -5 6 0
    5 6 0
    5 6 0
    -5 6 0
    -5 6 0
    -5 6 0
    -5 6 0
    5 6 0
    -5 6 0
    -5 6 0
    -5 6 0
    -5 6 0
    5 6 0
    5 6 0
    5 6 0
    5 6 0
    -5 6 0
    5 6 0
    -5 6 0
    5 6 0
    -5 6 0
    -5 6 0
    5 6 0
    5 6 0
    5 6 0
    5 6 0
    5 6 0
    5 6 0
    5 6 0
    5 6 0
    5 6 0
    -6 -6 0
    -6 -6 0
    -6 -6 0
    6 -6 0
    -6 -6 0
    6 -6 0
    6 -6 0
    -6 -6 0
    6 -6 0
    -6 -6 0
    6 -6 0
    -6 -6 0
    -6 -6 0
    -6 -6 0
    -6 -6 0
    -6 -6 0
    6 -6 0
    6 -6 0
    6 -6 0
    -6 -6 0
    -6 -6 0
    -6 -6 0
    -6 -6 0
    -6 -6 0
    6 -6 0
    6 -6 0
    -6 -6 0
    -6 -6 0
    -6 -6 0
    6 -6 0
    6 -6 0
    -6 -6 0
    -6 -6 0
    6 -6 0
    6 -6 0
    6 -6 0
    6 -6 0
    -6 -6 0
    6 -6 0
    6 -6 0
    6 -6 0
    6 -6 0
    6 -6 0
    -6 -6 0
    -6 -6 0
    -6 -6 0
    6 -6 0
    -6 -6 0
    -6 -6 0
    6 6 0
    6 6 0
    6 6 0
    6 6 0
    -6 6 0
    6 6 0
    -6 6 0
    6 6 0
    6 6 0
    6 6 0
    -6 6 0
    -6 6 0
    6 6 0
    6 6 0
    6 6 0
    -6 6 0
    -6 6 0
    6 6 0
    6 6 0
    6 6 0
    6 6 0
    6 6 0
    6 6 0
    6 6 0
    -6 6 0
    -6 6 0
    6 6 0
    -6 6 0
    6 6 0
    6 6 0
    6 6 0
    6 6 0
    -6 6 0
    6 6 0
    6 6 0
    6 6 0
    6 6 0
    6 6 0
    6 6 0
    6 6 0
    6 6 0
    6 6 0
    -6 6 0
    -6 6 0
    -6 6 0
    6 6 0
    6 6 0
    6 6 0
    -7 -6 0
    -7 -6 0
    -7 -6 0
    -7 -6 0
    -7 -6 0
    7 -6 0
    -7 -6 0
    7 -6 0
    7 -6 0
    7 -6 0
    -7 -6 0
    7 -6 0
    7 -6 0
    -7 -6 0
    -7 -6 0
    7 -6 0
    -7 -6 0
    -7 -6 0
    -7 -6 0
    -7 -6 0
    7 -6 0
    7 -6 0
    7 -6 0
    7 -6 0
    -7 -6 0
    7 -6 0
    -7 -6 0
    -7 -6 0
    -7 -6 0
    7 -6 0
    7 -6 0
    -7 -6 0
    7 -6 0
    7 -6 0
    7 -6 0
    -7 -6 0
    -7 -6 0
    -7 -6 0
    7 -6 0
    7 -6 0
    -7 -6 0
    -7 -6 0
    -7 -6 0
    -7 -6 0
    -7 -6 0
    7 -6 0
    -7 -6 0
    7 6 0
    -7 6 0
    7 6 0
    7 6 0
    7 6 0
    7 6 0
    7 6 0
    7 6 0
    7 6 0
    7 6 0
    7 6 0
    7 6 0
    7 6 0
    7 6 0
    7 6 0
    7 6 0
    7 6 0
    7 6 0
    7 6 0
    -7 6 0
    7 6 0
    -7 6 0
    7 6 0
    7 6 0
    7 6 0
    -7 6 0
    7 6 0
    7 6 0
    7 6 0
    7 6 0
    7 6 0
    -7 6 0
    -7 6 0
    7 6 0
    7 6 0
    7 6 0
    -7 6 0
    -7 6 0
    7 6 0
    7 6 0
    7 6 0
    8 -6 0
    -8 -6 0
    -8 -6 0
    -8 -6 0
    8 -6 0
    8 -6 0
    -8 -6 0
    -8 -6 0
    -8 -6 0
    8 -6 0
    -8 -6 0
    8 -6 0
    -8 -6 0
    8 -6 0
    -8 -6 0
    -8 -6 0
    -8 -6 0
    8 -6 0
    -8 -6 0
    -8 -6 0
    8 -6 0
    -8 -6 0
    -8 -6 0
    8 -6 0
    -8 -6 0
    8 -6 0
    -8 -6 0
    -8 -6 0
    8 -6 0
    8 -6 0
    8 -6 0
    -8 -6 0
    -8 -6 0
    -8 -6 0
    8 -6 0
    8 -6 0
    -8 -6 0
    -8 -6 0
    8 -6 0
    -8 -6 0
    8 -6 0
    8 -6 0
    8 -6 0
    -8 -6 0
    8 -6 0
    -8 -6 0
    -8 -6 0
    8 6 0
    -8 6 0
    8 6 0
    -8 6 0
    8 6 0
    8 6 0
    8 6 0
    8 6 0
    8 6 0
    8 6 0
    8 6 0
    8 6 0
    -8 6 0
    8 6 0
    8 6 0
    8 6 0
    8 6 0
    8 6 0
    8 6 0
    8 6 0
    -8 6 0
    8 6 0
    8 6 0
    8 6 0
    -8 6 0
    8 6 0
    8 6 0
    8 6 0
    8 6 0
    -8 6 0
    8 6 0
    8 6 0
    -8 6 0
    8 6 0
    8 6 0
    8 6 0
    8 6 0
    -8 6 0
    8 6 0
    -8 6 0
    -8 6 0
    8 6 0
    9 -6 0
    -9 -6 0
    9 -6 0
    9 -6 0
    9 -6 0
    -9 -6 0
    9 -6 0
    9 -6 0
    -9 -6 0
    -9 -6 0
    9 -6 0
    9 -6 0
    9 -6 0
    -9 -6 0
    -9 -6 0
    -9 -6 0
    9 -6 0
    -9 -6 0
    -9 -6 0
    -9 -6 0
    -9 -6 0
    9 -6 0
    9 -6 0
    -9 -6 0
    9 -6 0
    -9 -6 0
    -9 -6 0
    9 -6 0
    9 -6 0
    9 -6 0
    -9 -6 0
    9 -6 0
    -9 -6 0
    -9 -6 0
    9 -6 0
    9 -6 0
    -9 -6 0
    -9 -6 0
    -9 -6 0
    -9 -6 0
    9 -6 0
    -9 -6 0
    -9 -6 0
    -9 6 0
    9 6 0
    9 6 0
    -9 6 0
    -9 6 0
    9 6 0
    9 6 0
    9 6 0
    9 6 0
    9 6 0
    9 6 0
    9 6 0
    9 6 0
    9 6 0
    9 6 0
    9 6 0
    -9 6 0
    -9 6 0
    9 6 0
    -9 6 0
    9 6 0
    9 6 0
    -9 6 0
    9 6 0
    9 6 0
    9 6 0
    9 6 0
    9 6 0
    9 6 0
    -9 6 0
    9 6 0
    9 6 0
    9 6 0
    9 6 0
    -10 -6 0
    -10 -6 0
    10 -6 0
    10 -6 0
    -10 -6 0
    -10 -6 0
    -10 -6 0
    10 -6 0
    10 -6 0
    -10 -6 0
    -10 -6 0
    10 -6 0
    -10 -6 0
    10 -6 0
    10 -6 0
    -10 -6 0
    10 -6 0
    -10 -6 0
    -10 -6 0
    10 -6 0
    -10 -6 0
    10 -6 0
    10 -6 0
    10 -6 0
    10 -6 0
    -10 -6 0
    -10 -6 0
    10 -6 0
    10 -6 0
    -10 -6 0
    10 -6 0
    -10 -6 0
    -10 -6 0
    -10 -6 0
    -10 -6 0
    10 -6 0
    10 -6 0
    -10 -6 0
    10 -6 0
    -10 -6 0
    10 -6 0
    10 6 0
    10 6 0
    10 6 0
    10 6 0
    10 6 0
    10 6 0
    10 6 0
    10 6 0
    -10 6 0
    10 6 0
    10 6 0
    10 6 0
    -10 6 0
    -10 6 0
    10 6 0
    10 6 0
    -10 6 0
    10 6 0
    10 6 0
    -10 6 0
    -10 6 0
    10 6 0
    10 6 0
    10 6 0
    -10 6 0
    10 6 0
    -10 6 0
    10 6 0
    -10 6 0
    10 6 0
    10 6 0
    10 6 0
    0 -7 0
    0 -7 0
    0 -7 0
    0 -7 0
    0 -7 0
    0 -7 0
    0 -7 0
    0 -7 0
    0 -7 0
    0 -7 0
    0 -7 0
    0 -7 0
    0 -7 0
    0 -7 0
    0 -7 0
    0 -7 0
    0 -7 0
    0 -7 0
    0 -7 0
    0 -7 0
    0 -7 0
    0 7 0
    0 7 0
    0 7 0
    0 7 0
    0 7 0
    0 7 0
    0 7 0
    0 7 0
    0 7 0
    0 7 0
    0 7 0
    0 7 0
    0 7 0
    0 7 0
    0 7 0
    0 7 0
    0 7 0
    0 7 0
    0 7 0
    0 7 0
    0 7 0
    0 7 0
    0 7 0
    0 7 0
    0 7 0
    0 7 0
    0 7 0
    0 7 0
    0 7 0
    1 -7 0
    -1 -7 0
    1 -7 0
    -1 -7 0
    1 -7 0
    1 -7 0
    -1 -7 0
    1 -7 0
    -1 -7 0
    -1 -7 0
    1 -7 0
    -1 -7 0
    -1 -7 0
    1 -7 0
    1 -7 0
    -1 -7 0
    -1 -7 0
    -1 -7 0
    1 -7 0
    1 -7 0
    -1 -7 0
    1 -7 0
    1 -7 0
    -1 -7 0
    1 -7 0
    1 -7 0
    -1 -7 0
    -1 -7 0
    -1 -7 0
    -1 -7 0
    -1 -7 0
    -1 -7 0
    1 -7 0
    1 -7 0
    1 -7 0
    1 -7 0
    1 -7 0
    1 -7 0
    -1 -7 0
    -1 -7 0
    1 -7 0
    -1 -7 0
    1 -7 0
    1 -7 0
    1 -7 0
    1 -7 0
    -1 -7 0
    -1 -7 0
    -1 -7 0
    1 -7 0
    1 -7 0
    -1 -7 0
    -1 -7 0
    -1 -7 0
    -1 -7 0
    -1 -7 0
    1 7 0
    -1 7 0
    1 7 0
    1 7 0
    1 7 0
    -1 7 0
    -1 7 0
    -1 7 0
    -1 7 0
    -1 7 0
    -1 7 0
    1 7 0
    1 7 0
    1 7 0
    -1 7 0
    1 7 0
    1 7 0
    1 7 0
    -1 7 0
    -1 7 0
    -1 7 0
    -1 7 0
    1 7 0
    1 7 0
    -1 7 0
    1 7 0
    -1 7 0
    -1 7 0
    -1 7 0
    1 7 0
    -1 7 0
    1 7 0
    -1 7 0
    -1 7 0
    1 7 0
    1 7 0
    -1 7 0
    1 7 0
    1 7 0
    1 7 0
    1 7 0
    1 7 0
    -1 7 0
    -1 7 0
    1 7 0
    1 7 0
    -1 7 0
    1 7 0
    -1 7 0
    1 7 0
    1 7 0
    1 7 0
    -1 7 0
    -1 7 0
    -1 7 0
    1 7 0
    -1 7 0
    1 7 0
    1 7 0
    -1 7 0
    1 7 0
    1 7 0
    1 7 0
    -1 7 0
    1 7 0
    -1 7 0
    1 7 0
    2 -7 0
    -2 -7 0
    -2 -7 0
    2 -7 0
    2 -7 0
    -2 -7 0
    2 -7 0
    -2 -7 0
    -2 -7 0
    2 -7 0
    2 -7 0
    2 -7 0
    2 -7 0
    -2 -7 0
    -2 -7 0
    -2 -7 0
    -2 -7 0
    -2 -7 0
    -2 -7 0
    -2 -7 0
    -2 -7 0
    -2 -7 0
    2 -7 0
    -2 -7 0
    2 -7 0
    -2 -7 0
    2 -7 0
    2 -7 0
    -2 -7 0
    2 -7 0
    -2 -7 0
    -2 -7 0
    -2 -7 0
    -2 -7 0
    2 -7 0
    2 -7 0
    2 -7 0
    -2 -7 0
    -2 -7 0
    -2 -7 0
    2 -7 0
    -2 -7 0
    -2 -7 0
    -2 -7 0
    -2 -7 0
    -2 -7 0
    -2 -7 0
    -2 -7 0
    2 -7 0
    -2 -7 0
    -2 -7 0
    -2 -7 0
    -2 -7 0
    2 -7 0
    -2 -7 0
    2 -7 0
    -2 -7 0
    -2 -7 0
    -2 -7 0
    2 -7 0
    2 -7 0
    -2 -7 0
    -2 -7 0
    -2 -7 0
    2 -7 0
    2 -7 0
    2 -7 0
    2 -7 0
    -2 -7 0
    2 -7 0
    -2 -7 0
    2 -7 0
    2 -7 0
    -2 7 0
    2 7 0
    2 7 0
    -2 7 0
    -2 7 0
    -2 7 0
    2 7 0
    -2 7 0
    2 7 0
    -2 7 0
    2 7 0
    2 7 0
    2 7 0
    2 7 0
    -2 7 0
    2 7 0
    -2 7 0
    2 7 0
    -2 7 0
    2 7 0
    -2 7 0
    2 7 0
    2 7 0
    2 7 0
    2 7 0
    -2 7 0
    -2 7 0
    -2 7 0
    2 7 0
    -2 7 0
    2 7 0
    -2 7 0
    2 7 0
    -2 7 0
    -2 7 0
    -2 7 0
    2 7 0
    2 7 0
    2 7 0
    2 7 0
    2 7 0
    2 7 0
    -2 7 0
    2 7 0
    2 7 0
    2 7 0
    -2 7 0
    2 7 0
    2 7 0
    -2 7 0
    2 7 0
    2 7 0
    -2 7 0
    -2 7 0
    -2 7 0
    -2 7 0
    2 7 0
    -2 7 0
    2 7 0
    2 7 0
    -2 7 0
    -2 7 0
    -2 7 0
    2 7 0
    2 7 0
    -2 7 0
    -2 7 0
    -2 7 0
    2 7 0
    2 7 0
    2 7 0
    -2 7 0
    2 7 0
    -2 7 0
    -3 -7 0
    -3 -7 0
    3 -7 0
    -3 -7 0
    3 -7 0
    -3 -7 0
    -3 -7 0
    -3 -7 0
    3 -7 0
    3 -7 0
    -3 -7 0
    -3 -7 0
    -3 -7 0
    3 -7 0
    -3 -7 0
    -3 -7 0
    -3 -7 0
    -3 -7 0
    -3 -7 0
    3 -7 0
    -3 -7 0
    -3 -7 0
    -3 -7 0
    3 -7 0
    3 -7 0
    -3 -7 0
    3 -7 0
    3 -7 0
    -3 -7 0
    3 -7 0
    -3 -7 0
    3 -7 0
    3 -7 0
    -3 -7 0
    3 -7 0
    3 -7 0
    3 -7 0
    -3 -7 0
    3 -7 0
    -3 -7 0
    -3 -7 0
    -3 -7 0
    -3 -7 0
    -3 -7 0
    -3 -7 0
    3 -7 0
    -3 -7 0
    -3 -7 0
    -3 -7 0
    -3 -7 0
    -3 -7 0
    -3 -7 0
    3 -7 0
    -3 -7 0
    3 -7 0
    -3 -7 0
    -3 -7 0
    3 -7 0
    3 -7 0
    -3 -7 0
    -3 -7 0
    3 -7 0
    -3 -7 0
    3 7 0
    -3 7 0
    3 7 0
    3 7 0
    -3 7 0
    -3 7 0
    3 7 0
    -3 7 0
    3 7 0
    -3 7 0
    -3 7 0
    3 7 0
    3 7 0
    -3 7 0
    -3 7 0
    3 7 0
    3 7 0
    3 7 0
    3 7 0
    3 7 0
    3 7 0
    3 7 0
    3 7 0
    -3 7 0
    3 7 0
    3 7 0
    -3 7 0
    -3 7 0
    -3 7 0
    -3 7 0
    -3 7 0
    -3 7 0
    -3 7 0
    3 7 0
    3 7 0
    -3 7 0
    3 7 0
    -3 7 0
    -3 7 0
    3 7 0
    3 7 0
    3 7 0
    -3 7 0
    -3 7 0
    3 7 0
    3 7 0
    3 7 0
    -3 7 0
    3 7 0
    3 7 0
    -3 7 0
    -3 7 0
    3 7 0
    -3 7 0
    3 7 0
    3 7 0
    -3 7 0
    3 7 0
    3 7 0
    3 7 0
    3 7 0
    -3 7 0
    -3 7 0
    3 7 0
    3 7 0
    3 7 0
    -3 7 0
    3 7 0
    3 7 0
    -3 7 0
    3 7 0
    -3 7 0
    3 7 0
    3 7 0
    3 7 0
    3 7 0
    3 7 0
    3 7 0
    -3 7 0
    3 7 0
    3 7 0
    4 -7 0
    -4 -7 0
    -4 -7 0
    -4 -7 0
    -4 -7 0
    4 -7 0
    -4 -7 0
    -4 -7 0
    4 -7 0
    -4 -7 0
    4 -7 0
    -4 -7 0
    -4 -7 0
    -4 -7 0
    4 -7 0
    -4 -7 0
    4 -7 0
    -4 -7 0
    -4 -7 0
    -4 -7 0
    -4 -7 0
    -4 -7 0
    -4 -7 0
    4 -7 0
    4 -7 0
    -4 -7 0
    -4 -7 0
    4 -7 0
    4 -7 0
    -4 -7 0
    4 -7 0
    4 -7 0
    -4 -7 0
    -4 -7 0
    4 -7 0
    4 -7 0
    4 -7 0
    -4 -7 0
    4 -7 0
    4 -7 0
    4 -7 0
    -4 -7 0
    4 -7 0
    4 -7 0
    -4 -7 0
    -4 -7 0
    -4 -7 0
    -4 -7 0
    -4 -7 0
    4 -7 0
    -4 -7 0
    4 -7 0
    -4 -7 0
    -4 -7 0
    -4 7 0
    -4 7 0
    4 7 0
    -4 7 0
    -4 7 0
    -4 7 0
    4 7 0
    4 7 0
    -4 7 0
    -4 7 0
    4 7 0
    4 7 0
    4 7 0
    -4 7 0
    4 7 0
    -4 7 0
    -4 7 0
    4 7 0
    4 7 0
    4 7 0
    -4 7 0
    -4 7 0
    -4 7 0
    -4 7 0
    4 7 0
    4 7 0
    -4 7 0
    4 7 0
    -4 7 0
    -4 7 0
    -4 7 0
    -4 7 0
    4 7 0
    -4 7 0
    -4 7 0
    4 7 0
    4 7 0
    4 7 0
    -4 7 0
    4 7 0
    4 7 0
    -4 7 0
    4 7 0
    4 7 0
    4 7 0
    4 7 0
    4 7 0
    4 7 0
    4 7 0
    -4 7 0
    4 7 0
    4 7 0
    4 7 0
    -4 7 0
    4 7 0
    -4 7 0
    -4 7 0
    -4 7 0
    4 7 0
    -4 7 0
    4 7 0
    4 7 0
    -4 7 0
    4 7 0
    4 7 0
    -4 7 0
    -4 7 0
    4 7 0
    -4 7 0
    -4 7 0
    4 7 0
    -4 7 0
    -4 7 0
    -5 -7 0
    5 -7 0
    -5 -7 0
    5 -7 0
    -5 -7 0
    5 -7 0
    5 -7 0
    -5 -7 0
    5 -7 0
    5 -7 0
    -5 -7 0
    -5 -7 0
    -5 -7 0
    -5 -7 0
    -5 -7 0
    5 -7 0
    -5 -7 0
    -5 -7 0
    -5 -7 0
    -5 -7 0
    5 -7 0
    -5 -7 0
    5 -7 0
    5 -7 0
    5 -7 0
    5 -7 0
    5 -7 0
    5 -7 0
    5 -7 0
    5 -7 0
    5 -7 0
    -5 -7 0
    5 -7 0
    -5 -7 0
    -5 -7 0
    -5 -7 0
    -5 -7 0
    -5 -7 0
    -5 -7 0
    -5 -7 0
    5 -7 0
    5 -7 0
    -5 -7 0
    -5 -7 0
    -5 -7 0
    -5 -7 0
    5 -7 0
    -5 -7 0
    -5 7 0
    5 7 0
    -5 7 0
    5 7 0
    5 7 0
    -5 7 0
    -5 7 0
    -5 7 0
    5 7 0
    5 7 0
    -5 7 0
    5 7 0
    5 7 0
    5 7 0
    5 7 0
    5 7 0
    5 7 0
    5 7 0
    5 7 0
    5 7 0
    -5 7 0
    5 7 0
    5 7 0
    5 7 0
    5 7 0
    -5 7 0
    -5 7 0
    5 7 0
    5 7 0
    -5 7 0
    5 7 0
    -5 7 0
    -5 7 0
    5 7 0
    -5 7 0
    5 7 0
    5 7 0
    -5 7 0
    -5 7 0
    5 7 0
    5 7 0
    5 7 0
    -5 7 0
    -5 7 0
    -5 7 0
    -5 7 0
    -5 7 0
    5 7 0
    5 7 0
    -5 7 0
    5 7 0
    -5 7 0
    5 7 0
    5 7 0
    -5 7 0
    -5 7 0
    5 7 0
    5 7 0
    5 7 0
    6 -7 0
    -6 -7 0
    6 -7 0
    6 -7 0
    6 -7 0
    6 -7 0
    -6 -7 0
    -6 -7 0
    -6 -7 0
    -6 -7 0
    -6 -7 0
    -6 -7 0
    6 -7 0
    6 -7 0
    -6 -7 0
    6 -7 0
    6 -7 0
    6 -7 0
    -6 -7 0
    -6 -7 0
    -6 -7 0
    6 -7 0
    6 -7 0
    -6 -7 0
    6 -7 0
    -6 -7 0
    6 -7 0
    -6 -7 0
    -6 -7 0
    6 -7 0
    6 -7 0
    6 -7 0
    -6 -7 0
    -6 -7 0
    -6 -7 0
    -6 -7 0
    -6 -7 0
    6 -7 0
    -6 -7 0
    6 -7 0
    -6 -7 0
    6 -7 0
    6 -7 0
    -6 -7 0
    -6 -7 0
    -6 -7 0
    -6 -7 0
    -6 -7 0
    -6 -7 0
    6 -7 0
    -6 -7 0
    -6 -7 0
    6 -7 0
    6 7 0
    6 7 0
    6 7 0
    6 7 0
    6 7 0
    -6 7 0
    6 7 0
    6 7 0
    6 7 0
    6 7 0
    6 7 0
    6 7 0
    6 7 0
    6 7 0
    6 7 0
    -6 7 0
    6 7 0
    6 7 0
    6 7 0
    -6 7 0
    -6 7 0
    6 7 0
    6 7 0
    -6 7 0
    6 7 0
    -6 7 0
    6 7 0
    6 7 0
    6 7 0
    6 7 0
    6 7 0
    6 7 0
    6 7 0
    6 7 0
    -6 7 0
    -6 7 0
    6 7 0
    -6 7 0
    -6 7 0
    6 7 0
    -6 7 0
    -6 7 0
    7 -7 0
    7 -7 0
    -7 -7 0
    7 -7 0
    -7 -7 0
    7 -7 0
    7 -7 0
    -7 -7 0
    -7 -7 0
    -7 -7 0
    -7 -7 0
    7 -7 0
    7 -7 0
    -7 -7 0
    -7 -7 0
    7 -7 0
    -7 -7 0
    7 -7 0
    7 -7 0
    -7 -7 0
    7 -7 0
    7 -7 0
    7 -7 0
    -7 -7 0
    -7 -7 0
    7 -7 0
    -7 -7 0
    -7 -7 0
    -7 -7 0
    -7 -7 0
    -7 -7 0
    -7 -7 0
    7 -7 0
    7 -7 0
    7 -7 0
    -7 -7 0
    -7 -7 0
    -7 -7 0
    -7 -7 0
    -7 -7 0
    7 -7 0
    -7 -7 0
    -7 -7 0
    7 -7 0
    7 -7 0
    -7 -7 0
    7 7 0
    7 7 0
    7 7 0
    7 7 0
    7 7 0
    7 7 0
    7 7 0
    7 7 0
    -7 7 0
    7 7 0
    7 7 0
    -7 7 0
    7 7 0
    7 7 0
    7 7 0
    -7 7 0
    -7 7 0
    7 7 0
    7 7 0
    -7 7 0
    7 7 0
    7 7 0
    7 7 0
    7 7 0
    7 7 0
    7 7 0
    7 7 0
    -7 7 0
    7 7 0
    7 7 0
    7 7 0
    7 7 0
    7 7 0
    7 7 0
    -7 7 0
    -7 7 0
    -7 7 0
    7 7 0
    7 7 0
    7 7 0
    8 -7 0
    8 -7 0
    -8 -7 0
    8 -7 0
    8 -7 0
    8 -7 0
    -8 -7 0
    -8 -7 0
    -8 -7 0
    -8 -7 0
    8 -7 0
    8 -7 0
    8 -7 0
    -8 -7 0
    -8 -7 0
    8 -7 0
    8 -7 0
    -8 -7 0
    -8 -7 0
    -8 -7 0
    -8 -7 0
    -8 -7 0
    8 -7 0
    -8 -7 0
    -8 -7 0
    -8 -7 0
    8 -7 0
    8 -7 0
    -8 -7 0
    -8 -7 0
    8 -7 0
    -8 -7 0
    -8 -7 0
    -8 -7 0
    8 -7 0
    -8 -7 0
    -8 -7 0
    8 -7 0
    -8 -7 0
    8 -7 0
    -8 -7 0
    8 -7 0
    -8 -7 0
    8 -7 0
    -8 -7 0
    8 -7 0
    -8 -7 0
    8 7 0
    -8 7 0
    8 7 0
    8 7 0
    8 7 0
    8 7 0
    8 7 0
    8 7 0
    8 7 0
    8 7 0
    8 7 0
    8 7 0
    -8 7 0
    8 7 0
    -8 7 0
    8 7 0
    8 7 0
    -8 7 0
    -8 7 0
    -8 7 0
    8 7 0
    8 7 0
    8 7 0
    -8 7 0
    8 7 0
    8 7 0
    8 7 0
    8 7 0
    8 7 0
    8 7 0
    -8 7 0
    -8 7 0
    8 7 0
    8 7 0
    8 7 0
    8 7 0
    8 7 0
    8 7 0
    8 7 0
    -8 7 0
    -9 -7 0
    -9 -7 0
    -9 -7 0
    9 -7 0
    -9 -7 0
    9 -7 0
    -9 -7 0
    -9 -7 0
    -9 -7 0
    9 -7 0
    -9 -7 0
    -9 -7 0
    9 -7 0
    9 -7 0
    -9 -7 0
    -9 -7 0
    -9 -7 0
    -9 -7 0
    -9 -7 0
    -9 -7 0
    9 -7 0
    -9 -7 0
    9 -7 0
    -9 -7 0
    9 -7 0
    9 -7 0
    9 -7 0
    -9 -7 0
    -9 -7 0
    9 -7 0
    -9 -7 0
    9 -7 0
    -9 -7 0
    9 -7 0
    9 -7 0
    -9 -7 0
    -9 -7 0
    9 -7 0
    -9 -7 0
    -9 -7 0
    -9 -7 0
    9 -7 0
    9 -7 0
    -9 -7 0
    -9 -7 0
    9 -7 0
    -9 7 0
    9 7 0
    -9 7 0
    9 7 0
    9 7 0
    9 7 0
    9 7 0
    9 7 0
    9 7 0
    -9 7 0
    9 7 0
    -9 7 0
    9 7 0
    9 7 0
    9 7 0
    9 7 0
    -9 7 0
    9 7 0
    -9 7 0
    9 7 0
    9 7 0
    9 7 0
    9 7 0
    9 7 0
    9 7 0
    9 7 0
    9 7 0
    9 7 0
    -9 7 0
    9 7 0
    -9 7 0
    9 7 0
    9 7 0
    9 7 0
    9 7 0
    9 7 0
    -9 7 0
    9 7 0
    10 -7 0
    -10 -7 0
    -10 -7 0
    -10 -7 0
    10 -7 0
    -10 -7 0
    -10 -7 0
    -10 -7 0
    10 -7 0
    -10 -7 0
    -10 -7 0
    10 -7 0
    10 -7 0
    10 -7 0
    -10 -7 0
    -10 -7 0
    10 -7 0
    10 -7 0
    -10 -7 0
    -10 -7 0
    -10 -7 0
    -10 -7 0
    -10 -7 0
    -10 -7 0
    10 -7 0
    10 -7 0
    10 -7 0
    -10 -7 0
    10 -7 0
    -10 -7 0
    -10 -7 0
    10 -7 0
    10 -7 0
    -10 -7 0
    -10 -7 0
    10 -7 0
    -10 -7 0
    -10 -7 0
    -10 -7 0
    10 -7 0
    -10 -7 0
    -10 -7 0
    10 -7 0
    10 -7 0
    10 7 0
    -10 7 0
    10 7 0
    10 7 0
    10 7 0
    -10 7 0
    10 7 0
    10 7 0
    10 7 0
    -10 7 0
    10 7 0
    -10 7 0
    10 7 0
    10 7 0
    10 7 0
    10 7 0
    -10 7 0
    10 7 0
    -10 7 0
    10 7 0
    10 7 0
    10 7 0
    10 7 0
    -10 7 0
    10 7 0
    10 7 0
    10 7 0
    -10 7 0
    10 7 0
    10 7 0
    -10 7 0
    10 7 0
    10 7 0
    10 7 0
    -10 7 0
    10 7 0
    0 -8 0
    0 -8 0
    0 -8 0
    0 -8 0
    0 -8 0
    0 -8 0
    0 -8 0
    0 -8 0
    0 -8 0
    0 -8 0
    0 -8 0
    0 -8 0
    0 -8 0
    0 -8 0
    0 -8 0
    0 -8 0
    0 -8 0
    0 -8 0
    0 -8 0
    0 -8 0
    0 8 0
    0 8 0
    0 8 0
    0 8 0
    0 8 0
    0 8 0
    0 8 0
    0 8 0
    0 8 0
    0 8 0
    0 8 0
    0 8 0
    0 8 0
    0 8 0
    0 8 0
    0 8 0
    0 8 0
    0 8 0
    0 8 0
    0 8 0
    0 8 0
    0 8 0
    0 8 0
    0 8 0
    0 8 0
    0 8 0
    0 8 0
    0 8 0
    -1 -8 0
    1 -8 0
    -1 -8 0
    1 -8 0
    1 -8 0
    -1 -8 0
    -1 -8 0
    -1 -8 0
    1 -8 0
    -1 -8 0
    1 -8 0
    -1 -8 0
    -1 -8 0
    -1 -8 0
    -1 -8 0
    -1 -8 0
    1 -8 0
    1 -8 0
    -1 -8 0
    -1 -8 0
    1 -8 0
    1 -8 0
    1 -8 0
    1 -8 0
    1 -8 0
    1 -8 0
    -1 -8 0
    1 -8 0
    -1 -8 0
    1 -8 0
    -1 -8 0
    1 -8 0
    1 -8 0
    -1 -8 0
    -1 -8 0
    -1 -8 0
    1 -8 0
    -1 -8 0
    -1 -8 0
    1 -8 0
    1 -8 0
    1 -8 0
    -1 -8 0
    -1 -8 0
    -1 -8 0
    -1 -8 0
    1 -8 0
    -1 -8 0
    -1 -8 0
    1 -8 0
    1 -8 0
    -1 -8 0
    1 8 0
    1 8 0
    1 8 0
    -1 8 0
    1 8 0
    1 8 0
    -1 8 0
    1 8 0
    1 8 0
    1 8 0
    -1 8 0
    -1 8 0
    1 8 0
    1 8 0
    -1 8 0
    1 8 0
    1 8 0
    -1 8 0
    -1 8 0
    1 8 0
    -1 8 0
    1 8 0
    -1 8 0
    1 8 0
    1 8 0
    1 8 0
    1 8 0
    -1 8 0
    1 8 0
    -1 8 0
    -1 8 0
    1 8 0
    1 8 0
    -1 8 0
    1 8 0
    -1 8 0
    -1 8 0
    -1 8 0
    -1 8 0
    1 8 0
    1 8 0
    1 8 0
    -1 8 0
    -1 8 0
    -1 8 0
    1 8 0
    1 8 0
    1 8 0
    -1 8 0
    -1 8 0
    -1 8 0
    -1 8 0
    -1 8 0
    -1 8 0
    -1 8 0
    -1 8 0
    1 8 0
    -1 8 0
    1 8 0
    -1 8 0
    1 8 0
    1 8 0
    -1 8 0
    1 8 0
    1 8 0
    -1 8 0
    1 8 0
    1 8 0
    -1 8 0
    -2 -8 0
    2 -8 0
    -2 -8 0
    -2 -8 0
    -2 -8 0
    2 -8 0
    -2 -8 0
    -2 -8 0
    2 -8 0
    2 -8 0
    2 -8 0
    2 -8 0
    -2 -8 0
    2 -8 0
    -2 -8 0
    -2 -8 0
    -2 -8 0
    -2 -8 0
    2 -8 0
    2 -8 0
    2 -8 0
    2 -8 0
    -2 -8 0
    -2 -8 0
    -2 -8 0
    2 -8 0
    -2 -8 0
    -2 -8 0
    2 -8 0
    2 -8 0
    2 -8 0
    2 -8 0
    2 -8 0
    -2 -8 0
    2 -8 0
    -2 -8 0
    2 -8 0
    2 -8 0
    2 -8 0
    -2 -8 0
    2 -8 0
    -2 -8 0
    2 -8 0
    -2 -8 0
    2 -8 0
    -2 -8 0
    -2 -8 0
    -2 -8 0
    -2 -8 0
    2 -8 0
    2 -8 0
    2 -8 0
    -2 -8 0
    -2 -8 0
    -2 -8 0
    -2 -8 0
    -2 -8 0
    -2 -8 0
    -2 -8 0
    -2 -8 0
    -2 -8 0
    -2 8 0
    -2 8 0
    2 8 0
    2 8 0
    -2 8 0
    -2 8 0
    2 8 0
    -2 8 0
    -2 8 0
    2 8 0
    2 8 0
    2 8 0
    2 8 0
    2 8 0
    -2 8 0
    -2 8 0
    -2 8 0
    2 8 0
    2 8 0
    -2 8 0
    2 8 0
    -2 8 0
    2 8 0
    2 8 0
    2 8 0
    2 8 0
    -2 8 0
    -2 8 0
    2 8 0
    -2 8 0
    2 8 0
    -2 8 0
    -2 8 0
    2 8 0
    2 8 0
    -2 8 0
    2 8 0
    -2 8 0
    2 8 0
    -2 8 0
    -2 8 0
    2 8 0
    -2 8 0
    2 8 0
    -2 8 0
    2 8 0
    -2 8 0
    -2 8 0
    2 8 0
    2 8 0
    2 8 0
    2 8 0
    2 8 0
    -2 8 0
    2 8 0
    -2 8 0
    2 8 0
    -2 8 0
    2 8 0
    -2 8 0
    2 8 0
    -2 8 0
    -2 8 0
    2 8 0
    2 8 0
    -2 8 0
    -2 8 0
    -2 8 0
    -2 8 0
    2 8 0
    -2 8 0
    -3 -8 0
    3 -8 0
    3 -8 0
    -3 -8 0
    -3 -8 0
    3 -8 0
    3 -8 0
    3 -8 0
    -3 -8 0
    -3 -8 0
    3 -8 0
    -3 -8 0
    -3 -8 0
    -3 -8 0
    -3 -8 0
    -3 -8 0
    -3 -8 0
    -3 -8 0
    -3 -8 0
    3 -8 0
    -3 -8 0
    3 -8 0
    -3 -8 0
    -3 -8 0
    -3 -8 0
    3 -8 0
    3 -8 0
    -3 -8 0
    -3 -8 0
    3 -8 0
    -3 -8 0
    -3 -8 0
    3 -8 0
    -3 -8 0
    -3 -8 0
    3 -8 0
    -3 -8 0
    -3 -8 0
    -3 -8 0
    -3 -8 0
    3 -8 0
    3 -8 0
    3 -8 0
    3 -8 0
    -3 -8 0
    -3 -8 0
    3 -8 0
    3 -8 0
    3 -8 0
    3 -8 0
    -3 -8 0
    3 8 0
    3 8 0
    3 8 0
    3 8 0
    3 8 0
    3 8 0
    3 8 0
    -3 8 0
    3 8 0
    3 8 0
    3 8 0
    -3 8 0
    -3 8 0
    3 8 0
    3 8 0
    3 8 0
    3 8 0
    3 8 0
    3 8 0
    -3 8 0
    -3 8 0
    -3 8 0
    3 8 0
    -3 8 0
    -3 8 0
    3 8 0
    3 8 0
    -3 8 0
    3 8 0
    -3 8 0
    -3 8 0
    -3 8 0
    -3 8 0
    3 8 0
    -3 8 0
    -3 8 0
    3 8 0
    -3 8 0
    3 8 0
    3 8 0
    3 8 0
    -3 8 0
    -3 8 0
    -3 8 0
    -3 8 0
    3 8 0
    3 8 0
    -3 8 0
    -3 8 0
    3 8 0
    -3 8 0
    -3 8 0
    3 8 0
    3 8 0
    3 8 0
    -3 8 0
    3 8 0
    3 8 0
    -3 8 0
    3 8 0
    -3 8 0
    -3 8 0
    -3 8 0
    4 -8 0
    -4 -8 0
    4 -8 0
    -4 -8 0
    -4 -8 0
    -4 -8 0
    4 -8 0
    -4 -8 0
    4 -8 0
    4 -8 0
    4 -8 0
    4 -8 0
    -4 -8 0
    4 -8 0
    -4 -8 0
    4 -8 0
    4 -8 0
    -4 -8 0
    4 -8 0
    4 -8 0
    -4 -8 0
    4 -8 0
    -4 -8 0
    -4 -8 0
    4 -8 0
    -4 -8 0
    -4 -8 0
    -4 -8 0
    -4 -8 0
    -4 -8 0
    -4 -8 0
    -4 -8 0
    -4 -8 0
    -4 -8 0
    -4 -8 0
    -4 -8 0
    -4 -8 0
    -4 -8 0
    -4 -8 0
    4 -8 0
    4 -8 0
    4 -8 0
    -4 -8 0
    4 8 0
    4 8 0
    -4 8 0
    4 8 0
    4 8 0
    4 8 0
    -4 8 0
    4 8 0
    4 8 0
    4 8 0
    -4 8 0
    4 8 0
    4 8 0
    4 8 0
    -4 8 0
    4 8 0
    -4 8 0
    -4 8 0
    4 8 0
    4 8 0
    -4 8 0
    4 8 0
    -4 8 0
    -4 8 0
    4 8 0
    4 8 0
    -4 8 0
    -4 8 0
    4 8 0
    4 8 0
    -4 8 0
    -4 8 0
    -4 8 0
    4 8 0
    4 8 0
    4 8 0
    -4 8 0
    4 8 0
    4 8 0
    -4 8 0
    -4 8 0
    4 8 0
    4 8 0
    -4 8 0
    -4 8 0
    4 8 0
    4 8 0
    4 8 0
    4 8 0
    4 8 0
    -4 8 0
    -4 8 0
    4 8 0
    4 8 0
    -5 -8 0
    -5 -8 0
    -5 -8 0
    5 -8 0
    5 -8 0
    5 -8 0
    -5 -8 0
    -5 -8 0
    -5 -8 0
    5 -8 0
    5 -8 0
    -5 -8 0
    5 -8 0
    -5 -8 0
    -5 -8 0
    -5 -8 0
    5 -8 0
    -5 -8 0
    -5 -8 0
    -5 -8 0
    -5 -8 0
    5 -8 0
    -5 -8 0
    -5 -8 0
    -5 -8 0
    5 -8 0
    -5 -8 0
    -5 -8 0
    -5 -8 0
    5 -8 0
    5 -8 0
    -5 -8 0
    -5 -8 0
    5 -8 0
    -5 -8 0
    5 -8 0
    5 -8 0
    5 8 0
    -5 8 0
    5 8 0
    5 8 0
    5 8 0
    5 8 0
    5 8 0
    5 8 0
    -5 8 0
    -5 8 0
    5 8 0
    5 8 0
    5 8 0
    -5 8 0
    5 8 0
    5 8 0
    5 8 0
    -5 8 0
    5 8 0
    5 8 0
    5 8 0
    5 8 0
    5 8 0
    -5 8 0
    -5 8 0
    5 8 0
    5 8 0
    5 8 0
    5 8 0
    -5 8 0
    5 8 0
    5 8 0
    -5 8 0
    -5 8 0
    5 8 0
    -5 8 0
    -5 8 0
    5 8 0
    -5 8 0
    5 8 0
    -5 8 0
    -5 8 0
    -5 8 0
    6 -8 0
    6 -8 0
    -6 -8 0
    -6 -8 0
    6 -8 0
    -6 -8 0
    -6 -8 0
    6 -8 0
    6 -8 0
    6 -8 0
    -6 -8 0
    -6 -8 0
    -6 -8 0
    -6 -8 0
    6 -8 0
    6 -8 0
    -6 -8 0
    -6 -8 0
    -6 -8 0
    -6 -8 0
    -6 -8 0
    -6 -8 0
    -6 -8 0
    -6 -8 0
    6 -8 0
    -6 -8 0
    -6 -8 0
    -6 -8 0
    -6 -8 0
    6 -8 0
    -6 -8 0
    -6 -8 0
    -6 -8 0
    -6 -8 0
    6 -8 0
    6 -8 0
    -6 -8 0
    -6 -8 0
    6 -8 0
    6 -8 0
    -6 -8 0
    6 -8 0
    6 -8 0
    6 -8 0
    6 -8 0
    6 8 0
    -6 8 0
    6 8 0
    6 8 0
    -6 8 0
    6 8 0
    -6 8 0
    -6 8 0
    -6 8 0
    -6 8 0
    6 8 0
    6 8 0
    6 8 0
    6 8 0
    6 8 0
    6 8 0
    6 8 0
    6 8 0
    6 8 0
    6 8 0
    6 8 0
    -6 8 0
    6 8 0
    6 8 0
    6 8 0
    -6 8 0
    6 8 0
    -6 8 0
    6 8 0
    6 8 0
    6 8 0
    -6 8 0
    6 8 0
    -6 8 0
    6 8 0
    6 8 0
    6 8 0
    6 8 0
    7 -8 0
    -7 -8 0
    7 -8 0
    -7 -8 0
    7 -8 0
    -7 -8 0
    7 -8 0
    -7 -8 0
    -7 -8 0
    7 -8 0
    -7 -8 0
    -7 -8 0
    -7 -8 0
    -7 -8 0
    -7 -8 0
    -7 -8 0
    7 -8 0
    -7 -8 0
    -7 -8 0
    -7 -8 0
    -7 -8 0
    -7 -8 0
    7 -8 0
    -7 -8 0
    7 -8 0
    7 -8 0
    7 -8 0
    7 -8 0
    -7 -8 0
    7 -8 0
    -7 -8 0
    -7 -8 0
    -7 -8 0
    -7 -8 0
    -7 -8 0
    -7 -8 0
    7 -8 0
    -7 -8 0
    7 -8 0
    7 -8 0
    7 -8 0
    -7 -8 0
    7 -8 0
    -7 -8 0
    -7 -8 0
    -7 -8 0
    -7 8 0
    7 8 0
    7 8 0
    7 8 0
    -7 8 0
    7 8 0
    7 8 0
    7 8 0
    -7 8 0
    -7 8 0
    -7 8 0
    7 8 0
    7 8 0
    -7 8 0
    7 8 0
    7 8 0
    7 8 0
    7 8 0
    7 8 0
    7 8 0
    -7 8 0
    7 8 0
    7 8 0
    7 8 0
    7 8 0
    7 8 0
    -7 8 0
    7 8 0
    7 8 0
    7 8 0
    7 8 0
    -7 8 0
    7 8 0
    -7 8 0
    7 8 0
    7 8 0
    7 8 0
    -7 8 0
    7 8 0
    7 8 0
    7 8 0
    8 -8 0
    8 -8 0
    8 -8 0
    -8 -8 0
    -8 -8 0
    -8 -8 0
    -8 -8 0
    -8 -8 0
    -8 -8 0
    -8 -8 0
    -8 -8 0
    -8 -8 0
    -8 -8 0
    -8 -8 0
    8 -8 0
    -8 -8 0
    -8 -8 0
    8 -8 0
    8 -8 0
    -8 -8 0
    -8 -8 0
    8 -8 0
    -8 -8 0
    8 -8 0
    -8 -8 0
    8 -8 0
    8 -8 0
    -8 -8 0
    -8 -8 0
    8 -8 0
    -8 -8 0
    -8 -8 0
    -8 -8 0
    -8 -8 0
    -8 -8 0
    8 -8 0
    8 -8 0
    -8 -8 0
    8 -8 0
    -8 -8 0
    8 -8 0
    -8 -8 0
    8 -8 0
    -8 -8 0
    -8 -8 0
    -8 8 0
    -8 8 0
    8 8 0
    -8 8 0
    -8 8 0
    8 8 0
    8 8 0
    8 8 0
    8 8 0
    8 8 0
    -8 8 0
    8 8 0
    8 8 0
    8 8 0
    8 8 0
    -8 8 0
    8 8 0
    8 8 0
    8 8 0
    8 8 0
    8 8 0
    8 8 0
    -8 8 0
    8 8 0
    8 8 0
    -8 8 0
    8 8 0
    -8 8 0
    -8 8 0
    8 8 0
    8 8 0
    8 8 0
    8 8 0
    8 8 0
    -9 -8 0
    -9 -8 0
    -9 -8 0
    9 -8 0
    -9 -8 0
    9 -8 0
    -9 -8 0
    -9 -8 0
    9 -8 0
    -9 -8 0
    9 -8 0
    9 -8 0
    -9 -8 0
    -9 -8 0
    9 -8 0
    -9 -8 0
    9 -8 0
    -9 -8 0
    9 -8 0
    9 -8 0
    -9 -8 0
    -9 -8 0
    -9 -8 0
    -9 -8 0
    -9 -8 0
    9 -8 0
    -9 -8 0
    -9 -8 0
    9 -8 0
    9 -8 0
    -9 -8 0
    -9 -8 0
    9 -8 0
    -9 -8 0
    9 -8 0
    -9 -8 0
    9 -8 0
    -9 -8 0
    -9 -8 0
    9 -8 0
    -9 -8 0
    -9 -8 0
    -9 -8 0
    -9 -8 0
    -9 -8 0
    -9 8 0
    9 8 0
    9 8 0
    9 8 0
    -9 8 0
    9 8 0
    9 8 0
    -9 8 0
    9 8 0
    9 8 0
    -9 8 0
    -9 8 0
    9 8 0
    9 8 0
    9 8 0
    9 8 0
    9 8 0
    -9 8 0
    -9 8 0
    9 8 0
    9 8 0
    9 8 0
    9 8 0
    -9 8 0
    9 8 0
    -9 8 0
    9 8 0
    9 8 0
    9 8 0
    9 8 0
    9 8 0
    -9 8 0
    9 8 0
    9 8 0
    9 8 0
    -10 -8 0
    10 -8 0
    10 -8 0
    -10 -8 0
    -10 -8 0
    10 -8 0
    10 8 0
    10 8 0
    10 8 0
    10 8 0
    10 8 0
    10 8 0
    10 8 0
    0 -9 0
    0 -9 0
    0 -9 0
    0 -9 0
    0 -9 0
    0 -9 0
    0 -9 0
    0 -9 0
    0 -9 0
    0 -9 0
    0 -9 0
    0 -9 0
    0 -9 0
    0 -9 0
    0 -9 0
    0 -9 0
    0 -9 0
    0 -9 0
    0 -9 0
    0 -9 0
    0 9 0
    0 9 0
    0 9 0
    0 9 0
    0 9 0
    0 9 0
    0 9 0
    0 9 0
    0 9 0
    0 9 0
    0 9 0
    0 9 0
    0 9 0
    0 9 0
    0 9 0
    0 9 0
    0 9 0
    0 9 0
    0 9 0
    0 9 0
    1 -9 0
    1 -9 0
    1 -9 0
    -1 -9 0
    1 -9 0
    -1 -9 0
    -1 -9 0
    1 -9 0
    -1 -9 0
    -1 -9 0
    1 -9 0
    -1 -9 0
    -1 -9 0
    -1 -9 0
    -1 -9 0
    1 -9 0
    -1 -9 0
    -1 -9 0
    1 -9 0
    -1 -9 0
    1 -9 0
    -1 -9 0
    -1 -9 0
    -1 -9 0
    1 -9 0
    -1 -9 0
    1 -9 0
    -1 -9 0
    1 -9 0
    -1 -9 0
    1 -9 0
    -1 -9 0
    1 -9 0
    1 -9 0
    -1 -9 0
    -1 -9 0
    1 -9 0
    -1 -9 0
    -1 -9 0
    -1 -9 0
    1 -9 0
    1 -9 0
    1 -9 0
    -1 -9 0
    -1 -9 0
    1 -9 0
    1 -9 0
    -1 -9 0
    1 -9 0
    -1 9 0
    -1 9 0
    1 9 0
    -1 9 0
    -1 9 0
    -1 9 0
    -1 9 0
    1 9 0
    1 9 0
    1 9 0
    1 9 0
    -1 9 0
    -1 9 0
    -1 9 0
    1 9 0
    1 9 0
    1 9 0
    1 9 0
    1 9 0
    -1 9 0
    -1 9 0
    1 9 0
    1 9 0
    1 9 0
    -1 9 0
    1 9 0
    -1 9 0
    -1 9 0
    -1 9 0
    -1 9 0
    -1 9 0
    1 9 0
    1 9 0
    1 9 0
    1 9 0
    -1 9 0
    1 9 0
    -1 9 0
    -1 9 0
    1 9 0
    1 9 0
    1 9 0
    -1 9 0
    -1 9 0
    1 9 0
    -1 9 0
    1 9 0
    -1 9 0
    1 9 0
    -1 9 0
    2 -9 0
    -2 -9 0
    2 -9 0
    -2 -9 0
    -2 -9 0
    2 -9 0
    2 -9 0
    2 -9 0
    2 -9 0
    2 -9 0
    2 -9 0
    -2 -9 0
    2 -9 0
    2 -9 0
    -2 -9 0
    -2 -9 0
    2 -9 0
    2 -9 0
    -2 -9 0
    2 -9 0
    -2 -9 0
    -2 -9 0
    -2 -9 0
    -2 -9 0
    2 -9 0
    -2 -9 0
    -2 -9 0
    -2 -9 0
    -2 -9 0
    2 -9 0
    2 -9 0
    -2 -9 0
    -2 -9 0
    2 -9 0
    2 -9 0
    -2 -9 0
    2 -9 0
    2 -9 0
    -2 -9 0
    -2 -9 0
    2 -9 0
    2 -9 0
    2 -9 0
    -2 -9 0
    -2 -9 0
    -2 -9 0
    2 -9 0
    -2 -9 0
    -2 -9 0
    -2 -9 0
    -2 -9 0
    2 -9 0
    -2 -9 0
    -2 -9 0
    -2 9 0
    -2 9 0
    2 9 0
    2 9 0
    -2 9 0
    2 9 0
    -2 9 0
    2 9 0
    -2 9 0
    2 9 0
    -2 9 0
    2 9 0
    -2 9 0
    -2 9 0
    -2 9 0
    -2 9 0
    -2 9 0
    2 9 0
    2 9 0
    -2 9 0
    2 9 0
    2 9 0
    -2 9 0
    -2 9 0
    2 9 0
    -2 9 0
    -2 9 0
    2 9 0
    -2 9 0
    2 9 0
    -2 9 0
    2 9 0
    2 9 0
    2 9 0
    2 9 0
    -2 9 0
    2 9 0
    2 9 0
    2 9 0
    2 9 0
    -2 9 0
    2 9 0
    -2 9 0
    2 9 0
    2 9 0
    2 9 0
    -2 9 0
    2 9 0
    -2 9 0
    -2 9 0
    3 -9 0
    -3 -9 0
    -3 -9 0
    -3 -9 0
    -3 -9 0
    -3 -9 0
    -3 -9 0
    -3 -9 0
    3 -9 0
    -3 -9 0
    -3 -9 0
    3 -9 0
    -3 -9 0
    -3 -9 0
    -3 -9 0
    -3 -9 0
    -3 -9 0
    -3 -9 0
    -3 -9 0
    3 -9 0
    -3 -9 0
    -3 -9 0
    3 -9 0
    3 -9 0
    3 -9 0
    3 -9 0
    -3 -9 0
    -3 -9 0
    -3 -9 0
    3 -9 0
    -3 -9 0
    -3 -9 0
    -3 -9 0
    -3 -9 0
    3 -9 0
    3 -9 0
    3 -9 0
    3 -9 0
    3 -9 0
    -3 -9 0
    3 -9 0
    -3 -9 0
    3 -9 0
    -3 -9 0
    3 -9 0
    -3 -9 0
    -3 9 0
    -3 9 0
    -3 9 0
    3 9 0
    3 9 0
    -3 9 0
    3 9 0
    -3 9 0
    -3 9 0
    3 9 0
    3 9 0
    3 9 0
    3 9 0
    -3 9 0
    -3 9 0
    -3 9 0
    3 9 0
    3 9 0
    3 9 0
    3 9 0
    -3 9 0
    -3 9 0
    3 9 0
    3 9 0
    3 9 0
    -3 9 0
    3 9 0
    -3 9 0
    -3 9 0
    -3 9 0
    3 9 0
    3 9 0
    -3 9 0
    -3 9 0
    3 9 0
    3 9 0
    -3 9 0
    -3 9 0
    3 9 0
    3 9 0
    3 9 0
    -3 9 0
    -3 9 0
    3 9 0
    3 9 0
    -3 9 0
    -3 9 0
    3 9 0
    4 -9 0
    -4 -9 0
    4 -9 0
    -4 -9 0
    4 -9 0
    -4 -9 0
    -4 -9 0
    4 -9 0
    -4 -9 0
    -4 -9 0
    4 -9 0
    -4 -9 0
    -4 -9 0
    -4 -9 0
    4 -9 0
    -4 -9 0
    -4 -9 0
    -4 -9 0
    -4 -9 0
    -4 -9 0
    4 -9 0
    4 -9 0
    -4 -9 0
    -4 -9 0
    -4 -9 0
    -4 -9 0
    -4 -9 0
    4 -9 0
    4 -9 0
    -4 -9 0
    4 -9 0
    -4 -9 0
    -4 -9 0
    -4 -9 0
    -4 -9 0
    -4 -9 0
    -4 -9 0
    -4 -9 0
    -4 -9 0
    -4 -9 0
    -4 -9 0
    4 9 0
    4 9 0
    -4 9 0
    4 9 0
    4 9 0
    4 9 0
    -4 9 0
    -4 9 0
    -4 9 0
    4 9 0
    4 9 0
    -4 9 0
    4 9 0
    4 9 0
    4 9 0
    -4 9 0
    4 9 0
    4 9 0
    4 9 0
    4 9 0
    4 9 0
    4 9 0
    -4 9 0
    -4 9 0
    4 9 0
    4 9 0
    4 9 0
    -4 9 0
    4 9 0
    4 9 0
    4 9 0
    4 9 0
    4 9 0
    -4 9 0
    4 9 0
    4 9 0
    -4 9 0
    5 -9 0
    -5 -9 0
    -5 -9 0
    5 -9 0
    -5 -9 0
    -5 -9 0
    5 -9 0
    -5 -9 0
    5 -9 0
    5 -9 0
    5 -9 0
    5 -9 0
    -5 -9 0
    -5 -9 0
    5 -9 0
    -5 -9 0
    -5 -9 0
    5 -9 0
    -5 -9 0
    -5 -9 0
    -5 -9 0
    -5 -9 0
    5 -9 0
    -5 -9 0
    -5 -9 0
    5 -9 0
    5 -9 0
    -5 -9 0
    -5 -9 0
    -5 -9 0
    -5 -9 0
    -5 -9 0
    5 -9 0
    -5 -9 0
    -5 -9 0
    5 -9 0
    -5 -9 0
    -5 9 0
    -5 9 0
    -5 9 0
    -5 9 0
    5 9 0
    5 9 0
    5 9 0
    5 9 0
    -5 9 0
    5 9 0
    5 9 0
    5 9 0
    5 9 0
    5 9 0
    5 9 0
    5 9 0
    -5 9 0
    5 9 0
    -5 9 0
    5 9 0
    -5 9 0
    -5 9 0
    -5 9 0
    5 9 0
    5 9 0
    5 9 0
    -5 9 0
    5 9 0
    5 9 0
    5 9 0
    5 9 0
    -5 9 0
    5 9 0
    5 9 0
    -5 9 0
    -5 9 0
    5 9 0
    5 9 0
    5 9 0
    5 9 0
    6 -9 0
    -6 -9 0
    -6 -9 0
    -6 -9 0
    -6 -9 0
    -6 -9 0
    6 -9 0
    -6 -9 0
    -6 -9 0
    -6 -9 0
    -6 -9 0
    6 -9 0
    6 -9 0
    -6 -9 0
    -6 -9 0
    6 -9 0
    6 -9 0
    6 -9 0
    -6 -9 0
    -6 -9 0
    -6 -9 0
    -6 -9 0
    -6 -9 0
    -6 -9 0
    6 -9 0
    6 -9 0
    -6 -9 0
    -6 -9 0
    6 -9 0
    -6 -9 0
    -6 -9 0
    6 -9 0
    6 -9 0
    -6 -9 0
    -6 -9 0
    -6 -9 0
    -6 9 0
    6 9 0
    6 9 0
    6 9 0
    -6 9 0
    -6 9 0
    6 9 0
    -6 9 0
    -6 9 0
    -6 9 0
    6 9 0
    6 9 0
    -6 9 0
    -6 9 0
    -6 9 0
    6 9 0
    6 9 0
    6 9 0
    6 9 0
    -6 9 0
    6 9 0
    6 9 0
    6 9 0
    6 9 0
    6 9 0
    -6 9 0
    6 9 0
    -6 9 0
    -6 9 0
    6 9 0
    6 9 0
    6 9 0
    6 9 0
    6 9 0
    6 9 0
    6 9 0
    6 9 0
    6 9 0
    -7 -9 0
    -7 -9 0
    -7 -9 0
    -7 -9 0
    -7 -9 0
    -7 -9 0
    -7 -9 0
    -7 -9 0
    -7 -9 0
    -7 -9 0
    7 -9 0
    7 -9 0
    -7 -9 0
    -7 -9 0
    -7 -9 0
    7 -9 0
    7 -9 0
    -7 -9 0
    -7 -9 0
    7 -9 0
    7 -9 0
    7 -9 0
    -7 -9 0
    -7 -9 0
    -7 -9 0
    7 -9 0
    -7 -9 0
    -7 -9 0
    -7 -9 0
    7 -9 0
    7 -9 0
    -7 -9 0
    -7 -9 0
    7 -9 0
    7 -9 0
    -7 9 0
    7 9 0
    7 9 0
    7 9 0
    -7 9 0
    7 9 0
    -7 9 0
    7 9 0
    7 9 0
    7 9 0
    7 9 0
    7 9 0
    7 9 0
    7 9 0
    7 9 0
    7 9 0
    7 9 0
    7 9 0
    7 9 0
    7 9 0
    7 9 0
    7 9 0
    7 9 0
    -7 9 0
    -7 9 0
    7 9 0
    -7 9 0
    7 9 0
    7 9 0
    7 9 0
    7 9 0
    -7 9 0
    -7 9 0
    7 9 0
    7 9 0
    -8 -9 0
    8 -9 0
    -8 -9 0
    8 -9 0
    -8 -9 0
    -8 -9 0
    -8 -9 0
    8 -9 0
    8 -9 0
    8 -9 0
    -8 -9 0
    -8 -9 0
    -8 -9 0
    -8 -9 0
    -8 -9 0
    8 -9 0
    8 -9 0
    -8 -9 0
    8 -9 0
    -8 -9 0
    8 -9 0
    -8 -9 0
    -8 -9 0
    8 -9 0
    -8 -9 0
    -8 -9 0
    -8 -9 0
    8 -9 0
    -8 -9 0
    -8 -9 0
    -8 -9 0
    -8 -9 0
    8 -9 0
    -8 -9 0
    -8 -9 0
    -8 -9 0
    -8 -9 0
    8 -9 0
    -8 9 0
    -8 9 0
    8 9 0
    8 9 0
    8 9 0
    -8 9 0
    8 9 0
    -8 9 0
    -8 9 0
    8 9 0
    8 9 0
    -8 9 0
    8 9 0
    8 9 0
    8 9 0
    8 9 0
    -8 9 0
    8 9 0
    8 9 0
    -8 9 0
    8 9 0
    8 9 0
    8 9 0
    -8 9 0
    8 9 0
    8 9 0
    8 9 0
    8 9 0
    8 9 0
    8 9 0
    8 9 0
    8 9 0
    8 9 0
    8 9 0
    8 9 0
    8 9 0
    -9 -9 0
    -9 -9 0
    -9 -9 0
    -9 -9 0
    -9 -9 0
    9 -9 0
    -9 -9 0
    -9 -9 0
    -9 -9 0
    -9 -9 0
    -9 -9 0
    9 -9 0
    -9 -9 0
    -9 -9 0
    9 -9 0
    9 -9 0
    9 -9 0
    -9 -9 0
    9 -9 0
    -9 -9 0
    9 -9 0
    -9 -9 0
    -9 -9 0
    -9 -9 0
    -9 -9 0
    9 -9 0
    -9 -9 0
    9 -9 0
    9 -9 0
    9 -9 0
    9 -9 0
    -9 -9 0
    -9 -9 0
    9 -9 0
    -9 -9 0
    -9 -9 0
    -9 -9 0
    -9 -9 0
    9 -9 0
    -9 -9 0
    9 -9 0
    9 9 0
    9 9 0
    -9 9 0
    9 9 0
    -9 9 0
    9 9 0
    -9 9 0
    9 9 0
    -9 9 0
    9 9 0
    9 9 0
    9 9 0
    9 9 0
    9 9 0
    9 9 0
    9 9 0
    9 9 0
    9 9 0
    9 9 0
    9 9 0
    9 9 0
    -9 9 0
    -9 9 0
    9 9 0
    9 9 0
    9 9 0
    9 9 0
    -9 9 0
    -9 9 0
    9 9 0
    9 9 0
    9 9 0
    -9 9 0
    9 9 0
    9 9 0
    9 9 0
    0 -10 0
    0 -10 0
    0 -10 0
    0 -10 0
    0 -10 0
    0 -10 0
    0 -10 0
    0 -10 0
    0 -10 0
    0 -10 0
    0 -10 0
    0 -10 0
    0 -10 0
    0 -10 0
    0 -10 0
    0 -10 0
    0 -10 0
    0 -10 0
    0 10 0
    0 10 0
    0 10 0
    0 10 0
    0 10 0
    0 10 0
    0 10 0
    0 10 0
    0 10 0
    0 10 0
    0 10 0
    0 10 0
    0 10 0
    1 -10 0
    -1 -10 0
    -1 -10 0
    1 -10 0
    1 -10 0
    -1 -10 0
    1 -10 0
    -1 -10 0
    -1 -10 0
    -1 -10 0
    1 -10 0
    1 -10 0
    -1 -10 0
    1 -10 0
    -1 -10 0
    1 -10 0
    -1 -10 0
    1 -10 0
    -1 -10 0
    -1 -10 0
    -1 -10 0
    -1 -10 0
    -1 -10 0
    1 -10 0
    1 -10 0
    -1 -10 0
    -1 -10 0
    1 -10 0
    -1 -10 0
    1 -10 0
    -1 -10 0
    1 -10 0
    1 -10 0
    1 -10 0
    1 -10 0
    -1 -10 0
    -1 -10 0
    1 -10 0
    1 -10 0
    -1 -10 0
    1 10 0
    1 10 0
    1 10 0
    1 10 0
    -1 10 0
    1 10 0
    -1 10 0
    1 10 0
    1 10 0
    1 10 0
    -1 10 0
    -1 10 0
    1 10 0
    -1 10 0
    1 10 0
    1 10 0
    1 10 0
    -1 10 0
    1 10 0
    -1 10 0
    1 10 0
    1 10 0
    1 10 0
    -1 10 0
    -1 10 0
    -1 10 0
    1 10 0
    1 10 0
    -1 10 0
    1 10 0
    -1 10 0
    1 10 0
    -1 10 0
    -1 10 0
    -1 10 0
    -1 10 0
    -1 10 0
    -1 10 0
    1 10 0
    -2 -10 0
    -2 -10 0
    -2 -10 0
    -2 -10 0
    -2 -10 0
    -2 -10 0
    2 -10 0
    2 -10 0
    -2 -10 0
    -2 -10 0
    -2 -10 0
    2 -10 0
    -2 -10 0
    2 -10 0
    -2 -10 0
    2 -10 0
    -2 -10 0
    2 -10 0
    2 -10 0
    2 -10 0
    2 -10 0
    2 -10 0
    -2 -10 0
    2 -10 0
    2 -10 0
    2 -10 0
    2 -10 0
    2 -10 0
    2 -10 0
    2 -10 0
    -2 -10 0
    2 -10 0
    -2 -10 0
    -2 -10 0
    2 -10 0
    -2 -10 0
    2 -10 0
    -2 -10 0
    -2 -10 0
    -2 10 0
    2 10 0
    2 10 0
    2 10 0
    2 10 0
    2 10 0
    -2 10 0
    2 10 0
    2 10 0
    2 10 0
    2 10 0
    2 10 0
    2 10 0
    -2 10 0
    2 10 0
    -2 10 0
    -2 10 0
    -2 10 0
    2 10 0
    2 10 0
    -2 10 0
    2 10 0
    -2 10 0
    -2 10 0
    2 10 0
    2 10 0
    -2 10 0
    2 10 0
    -2 10 0
    2 10 0
    -2 10 0
    2 10 0
    2 10 0
    2 10 0
    2 10 0
    -2 10 0
    2 10 0
    2 10 0
    3 -10 0
    3 -10 0
    3 -10 0
    -3 -10 0
    -3 -10 0
    3 -10 0
    -3 -10 0
    3 -10 0
    3 -10 0
    -3 -10 0
    -3 -10 0
    -3 -10 0
    3 -10 0
    -3 -10 0
    -3 -10 0
    -3 -10 0
    3 -10 0
    3 -10 0
    -3 -10 0
    -3 -10 0
    -3 -10 0
    -3 -10 0
    -3 -10 0
    -3 -10 0
    3 -10 0
    3 -10 0
    -3 -10 0
    3 -10 0
    -3 -10 0
    3 -10 0
    -3 -10 0
    -3 -10 0
    -3 -10 0
    -3 -10 0
    -3 -10 0
    3 -10 0
    -3 -10 0
    -3 -10 0
    3 -10 0
    3 -10 0
    -3 -10 0
    -3 -10 0
    -3 -10 0
    3 10 0
    -3 10 0
    3 10 0
    -3 10 0
    3 10 0
    -3 10 0
    -3 10 0
    3 10 0
    3 10 0
    -3 10 0
    -3 10 0
    -3 10 0
    3 10 0
    -3 10 0
    3 10 0
    -3 10 0
    3 10 0
    3 10 0
    -3 10 0
    3 10 0
    3 10 0
    -3 10 0
    3 10 0
    3 10 0
    3 10 0
    3 10 0
    -3 10 0
    3 10 0
    3 10 0
    3 10 0
    3 10 0
    -3 10 0
    3 10 0
    3 10 0
    3 10 0
    -3 10 0
    3 10 0
    -3 10 0
    4 -10 0
    -4 -10 0
    -4 -10 0
    -4 -10 0
    -4 -10 0
    -4 -10 0
    4 -10 0
    -4 -10 0
    -4 -10 0
    -4 -10 0
    -4 -10 0
    4 -10 0
    4 -10 0
    -4 -10 0
    4 -10 0
    -4 -10 0
    -4 -10 0
    4 -10 0
    4 -10 0
    4 -10 0
    -4 -10 0
    -4 -10 0
    -4 -10 0
    -4 -10 0
    -4 -10 0
    4 -10 0
    -4 -10 0
    -4 -10 0
    -4 -10 0
    -4 -10 0
    -4 -10 0
    -4 -10 0
    -4 -10 0
    -4 -10 0
    -4 -10 0
    -4 -10 0
    4 -10 0
    4 10 0
    4 10 0
    4 10 0
    -4 10 0
    4 10 0
    4 10 0
    -4 10 0
    4 10 0
    4 10 0
    -4 10 0
    4 10 0
    -4 10 0
    4 10 0
    -4 10 0
    4 10 0
    4 10 0
    -4 10 0
    4 10 0
    4 10 0
    4 10 0
    -4 10 0
    4 10 0
    4 10 0
    4 10 0
    4 10 0
    4 10 0
    4 10 0
    4 10 0
    4 10 0
    4 10 0
    4 10 0
    -4 10 0
    -4 10 0
    -4 10 0
    -4 10 0
    4 10 0
    -4 10 0
    -5 -10 0
    -5 -10 0
    5 -10 0
    -5 -10 0
    -5 -10 0
    -5 -10 0
    5 -10 0
    -5 -10 0
    -5 -10 0
    -5 -10 0
    5 -10 0
    -5 -10 0
    5 -10 0
    -5 -10 0
    -5 -10 0
    5 -10 0
    -5 -10 0
    -5 -10 0
    5 -10 0
    -5 -10 0
    -5 -10 0
    -5 -10 0
    5 -10 0
    -5 -10 0
    -5 -10 0
    5 -10 0
    5 -10 0
    -5 -10 0
    -5 -10 0
    -5 -10 0
    5 -10 0
    -5 -10 0
    -5 -10 0
    -5 -10 0
    5 10 0
    5 10 0
    5 10 0
    5 10 0
    5 10 0
    5 10 0
    -5 10 0
    5 10 0
    -5 10 0
    -5 10 0
    5 10 0
    5 10 0
    -5 10 0
    5 10 0
    5 10 0
    5 10 0
    5 10 0
    -5 10 0
    -5 10 0
    5 10 0
    5 10 0
    -5 10 0
    -5 10 0
    -5 10 0
    -5 10 0
    5 10 0
    -5 10 0
    5 10 0
    5 10 0
    5 10 0
    -5 10 0
    -5 10 0
    -5 10 0
    -5 10 0
    5 10 0
    -5 10 0
    5 10 0
    5 10 0
    5 10 0
    5 10 0
    5 10 0
    5 10 0
    -6 -10 0
    -6 -10 0
    -6 -10 0
    6 -10 0
    -6 -10 0
    -6 -10 0
    -6 -10 0
    6 -10 0
    -6 -10 0
    6 -10 0
    -6 -10 0
    -6 -10 0
    6 -10 0
    -6 -10 0
    -6 -10 0
    -6 -10 0
    6 -10 0
    -6 -10 0
    6 -10 0
    6 -10 0
    6 -10 0
    -6 -10 0
    -6 -10 0
    -6 -10 0
    -6 -10 0
    -6 -10 0
    6 -10 0
    -6 -10 0
    -6 -10 0
    6 -10 0
    -6 -10 0
    6 -10 0
    -6 -10 0
    6 -10 0
    -6 -10 0
    6 10 0
    6 10 0
    6 10 0
    -6 10 0
    6 10 0
    -6 10 0
    6 10 0
    6 10 0
    6 10 0
    6 10 0
    6 10 0
    6 10 0
    -6 10 0
    6 10 0
    -6 10 0
    -6 10 0
    -6 10 0
    6 10 0
    6 10 0
    6 10 0
    -6 10 0
    -6 10 0
    -6 10 0
    6 10 0
    6 10 0
    6 10 0
    6 10 0
    6 10 0
    -6 10 0
    -6 10 0
    6 10 0
    -6 10 0
    -6 10 0
    -6 10 0
    6 10 0
    6 10 0
    6 10 0
    -7 -10 0
    -7 -10 0
    -7 -10 0
    -7 -10 0
    -7 -10 0
    7 -10 0
    7 -10 0
    7 -10 0
    -7 -10 0
    7 -10 0
    -7 -10 0
    7 -10 0
    7 -10 0
    -7 -10 0
    -7 -10 0
    -7 -10 0
    -7 -10 0
    -7 -10 0
    7 -10 0
    -7 -10 0
    -7 -10 0
    -7 -10 0
    -7 -10 0
    -7 -10 0
    7 -10 0
    7 -10 0
    -7 -10 0
    -7 -10 0
    -7 -10 0
    -7 -10 0
    -7 -10 0
    7 -10 0
    -7 -10 0
    7 10 0
    -7 10 0
    7 10 0
    7 10 0
    -7 10 0
    -7 10 0
    7 10 0
    7 10 0
    7 10 0
    -7 10 0
    7 10 0
    7 10 0
    7 10 0
    7 10 0
    7 10 0
    7 10 0
    7 10 0
    -7 10 0
    7 10 0
    7 10 0
    -7 10 0
    7 10 0
    7 10 0
    -7 10 0
    7 10 0
    7 10 0
    -7 10 0
    7 10 0
    7 10 0
    -7 10 0
    7 10 0
    7 10 0
    -8 -10 0
    8 -10 0
    -8 -10 0
    -8 -10 0
    -8 -10 0
    -8 -10 0
    -8 -10 0
    8 -10 0
    -8 -10 0
    8 -10 0
    8 -10 0
    -8 -10 0
    -8 -10 0
    -8 -10 0
    -8 -10 0
    -8 -10 0
    8 -10 0
    -8 -10 0
    8 -10 0
    -8 -10 0
    -8 -10 0
    8 -10 0
    -8 -10 0
    -8 -10 0
    -8 -10 0
    -8 -10 0
    -8 -10 0
    -8 -10 0
    -8 -10 0
    -8 -10 0
    8 -10 0
    8 -10 0
    8 10 0
    8 10 0
    8 10 0
    8 10 0
    8 10 0
    8 10 0
    -8 10 0
    8 10 0
    -8 10 0
    8 10 0
    8 10 0
    8 10 0
    8 10 0
    -8 10 0
    8 10 0
    -8 10 0
    8 10 0
    -8 10 0
    -8 10 0
    8 10 0
    8 10 0
    -8 10 0
    8 10 0
    8 10 0
    8 10 0
    8 10 0
    8 10 0
    -8 10 0
    8 10 0
    -8 10 0
    8 10 0
    8 10 0
    8 10 0
    8 10 0
    8 10 0
    8 10 0
    9 -10 0
    -9 -10 0
    9 -10 0
    -9 -10 0
    -9 -10 0
    -9 -10 0
    -9 -10 0
    -9 -10 0
    -9 -10 0
    -9 -10 0
    9 -10 0
    -9 -10 0
    -9 -10 0
    -9 -10 0
    9 -10 0
    -9 -10 0
    9 -10 0
    9 -10 0
    -9 -10 0
    -9 -10 0
    9 -10 0
    -9 -10 0
    -9 -10 0
    -9 -10 0
    -9 -10 0
    9 -10 0
    -9 -10 0
    -9 -10 0
    -9 10 0
    -9 10 0
    9 10 0
    9 10 0
    9 10 0
    9 10 0
    -9 10 0
    9 10 0
    9 10 0
    9 10 0
    9 10 0
    9 10 0
    9 10 0
    9 10 0
    9 10 0
    9 10 0
    9 10 0
    9 10 0
    9 10 0
    9 10 0
    9 10 0
    9 10 0
    9 10 0
    9 10 0
    -9 10 0
    -9 10 0
    -9 10 0
    9 10 0
    -9 10 0
    9 10 0
    9 10 0
    -9 10 0
    9 10 0
    0 -11 0
    0 -11 0
    0 -11 0
    0 -11 0
    0 -11 0
    0 -11 0
    0 -11 0
    0 -11 0
    0 -11 0
    0 -11 0
    0 -11 0
    0 -11 0
    0 -11 0
    0 -11 0
    0 -11 0
    0 -11 0
    0 -11 0
    0 -11 0
    0 11 0
    0 11 0
    0 11 0
    0 11 0
    0 11 0
    0 11 0
    0 11 0
    0 11 0
    0 11 0
    0 11 0
    0 11 0
    0 11 0
    0 11 0
    -1 -11 0
    1 -11 0
    1 -11 0
    1 -11 0
    -1 -11 0
    -1 -11 0
    -1 -11 0
    1 -11 0
    1 -11 0
    -1 -11 0
    1 -11 0
    1 -11 0
    -1 -11 0
    1 -11 0
    -1 -11 0
    -1 -11 0
    -1 -11 0
    -1 -11 0
    -1 -11 0
    1 -11 0
    1 -11 0
    1 -11 0
    -1 -11 0
    -1 -11 0
    1 -11 0
    1 -11 0
    -1 -11 0
    -1 -11 0
    -1 -11 0
    1 -11 0
    1 -11 0
    1 -11 0
    -1 -11 0
    1 -11 0
    -1 -11 0
    1 -11 0
    1 11 0
    1 11 0
    -1 11 0
    1 11 0
    -1 11 0
    1 11 0
    1 11 0
    1 11 0
    1 11 0
    1 11 0
    -1 11 0
    1 11 0
    -1 11 0
    -1 11 0
    -1 11 0
    1 11 0
    1 11 0
    1 11 0
    1 11 0
    1 11 0
    -1 11 0
    1 11 0
    -1 11 0
    1 11 0
    -1 11 0
    1 11 0
    1 11 0
    1 11 0
    -1 11 0
    -1 11 0
    1 11 0
    -1 11 0
    1 11 0
    1 11 0
    -1 11 0
    2 -11 0
    -2 -11 0
    -2 -11 0
    2 -11 0
    -2 -11 0
    2 -11 0
    -2 -11 0
    2 -11 0
    -2 -11 0
    -2 -11 0
    2 -11 0
    -2 -11 0
    2 -11 0
    2 -11 0
    2 -11 0
    -2 -11 0
    -2 -11 0
    2 -11 0
    2 -11 0
    2 -11 0
    -2 -11 0
    2 -11 0
    -2 -11 0
    -2 -11 0
    -2 -11 0
    2 -11 0
    -2 -11 0
    2 -11 0
    -2 -11 0
    2 -11 0
    2 -11 0
    2 -11 0
    2 -11 0
    -2 -11 0
    -2 -11 0
    -2 -11 0
    -2 -11 0
    2 -11 0
    2 11 0
    2 11 0
    2 11 0
    -2 11 0
    -2 11 0
    2 11 0
    2 11 0
    -2 11 0
    -2 11 0
    -2 11 0
    2 11 0
    2 11 0
    2 11 0
    -2 11 0
    2 11 0
    2 11 0
    2 11 0
    -2 11 0
    2 11 0
    2 11 0
    2 11 0
    -2 11 0
    2 11 0
    2 11 0
    -2 11 0
    2 11 0
    2 11 0
    -2 11 0
    2 11 0
    2 11 0
    -2 11 0
    -3 -11 0
    3 -11 0
    -3 -11 0
    3 -11 0
    3 -11 0
    -3 -11 0
    -3 -11 0
    3 -11 0
    -3 -11 0
    3 -11 0
    3 -11 0
    3 -11 0
    3 -11 0
    3 -11 0
    -3 -11 0
    3 -11 0
    -3 -11 0
    -3 -11 0
    3 -11 0
    -3 -11 0
    -3 -11 0
    -3 -11 0
    -3 -11 0
    -3 -11 0
    3 -11 0
    -3 -11 0
    -3 -11 0
    -3 -11 0
    3 -11 0
    -3 -11 0
    -3 -11 0
    -3 -11 0
    3 -11 0
    3 -11 0
    3 -11 0
    -3 -11 0
    3 -11 0
    -3 -11 0
    -3 -11 0
    -3 -11 0
    -3 -11 0
    3 -11 0
    3 -11 0
    3 11 0
    3 11 0
    3 11 0
    3 11 0
    3 11 0
    3 11 0
    3 11 0
    3 11 0
    3 11 0
    3 11 0
    -3 11 0
    3 11 0
    3 11 0
    -3 11 0
    3 11 0
    -3 11 0
    3 11 0
    -3 11 0
    -3 11 0
    3 11 0
    -3 11 0
    3 11 0
    3 11 0
    3 11 0
    3 11 0
    3 11 0
    3 11 0
    -4 -11 0
    -4 -11 0
    4 -11 0
    -4 -11 0
    -4 -11 0
    4 -11 0
    -4 -11 0
    4 -11 0
    -4 -11 0
    4 -11 0
    -4 -11 0
    -4 -11 0
    -4 -11 0
    -4 -11 0
    4 -11 0
    -4 -11 0
    -4 -11 0
    -4 -11 0
    4 -11 0
    -4 -11 0
    -4 -11 0
    -4 -11 0
    -4 -11 0
    4 -11 0
    4 -11 0
    -4 -11 0
    -4 -11 0
    -4 -11 0
    -4 -11 0
    -4 -11 0
    -4 -11 0
    -4 -11 0
    -4 -11 0
    -4 -11 0
    4 -11 0
    4 -11 0
    -4 -11 0
    -4 -11 0
    4 11 0
    4 11 0
    4 11 0
    4 11 0
    4 11 0
    -4 11 0
    4 11 0
    4 11 0
    4 11 0
    4 11 0
    4 11 0
    4 11 0
    -4 11 0
    4 11 0
    4 11 0
    -4 11 0
    4 11 0
    4 11 0
    4 11 0
    4 11 0
    4 11 0
    4 11 0
    4 11 0
    -4 11 0
    4 11 0
    4 11 0
    4 11 0
    4 11 0
    -4 11 0
    -4 11 0
    4 11 0
    -4 11 0
    4 11 0
    4 11 0
    4 11 0
    -4 11 0
    -5 -11 0
    -5 -11 0
    5 -11 0
    -5 -11 0
    -5 -11 0
    -5 -11 0
    5 -11 0
    -5 -11 0
    -5 -11 0
    -5 -11 0
    -5 -11 0
    5 -11 0
    -5 -11 0
    5 -11 0
    -5 -11 0
    -5 -11 0
    -5 -11 0
    -5 -11 0
    -5 -11 0
    -5 -11 0
    -5 -11 0
    -5 -11 0
    -5 -11 0
    -5 -11 0
    -5 -11 0
    -5 -11 0
    -5 -11 0
    -5 -11 0
    5 -11 0
    5 -11 0
    5 -11 0
    5 -11 0
    5 -11 0
    -5 -11 0
    5 -11 0
    -5 -11 0
    -5 11 0
    -5 11 0
    5 11 0
    5 11 0
    -5 11 0
    -5 11 0
    5 11 0
    5 11 0
    5 11 0
    5 11 0
    5 11 0
    -5 11 0
    5 11 0
    -5 11 0
    5 11 0
    -5 11 0
    5 11 0
    -5 11 0
    -5 11 0
    5 11 0
    -5 11 0
    5 11 0
    -5 11 0
    5 11 0
    5 11 0
    -5 11 0
    5 11 0
    -5 11 0
    5 11 0
    -5 11 0
    5 11 0
    5 11 0
    -5 11 0
    5 11 0
    5 11 0
    5 11 0
    5 11 0
    -5 11 0
    -5 11 0
    5 11 0
    5 11 0
    5 11 0
    -5 11 0
    -5 11 0
    -5 11 0
    -6 -11 0
    -6 -11 0
    6 -11 0
    6 -11 0
    6 -11 0
    -6 -11 0
    -6 -11 0
    -6 -11 0
    -6 -11 0
    -6 -11 0
    -6 -11 0
    6 -11 0
    6 -11 0
    -6 -11 0
    6 -11 0
    -6 -11 0
    -6 -11 0
    -6 -11 0
    -6 -11 0
    -6 -11 0
    -6 -11 0
    6 -11 0
    -6 -11 0
    -6 -11 0
    -6 -11 0
    -6 -11 0
    6 -11 0
    -6 -11 0
    -6 -11 0
    -6 -11 0
    -6 -11 0
    -6 -11 0
    6 -11 0
    -6 -11 0
    6 -11 0
    -6 -11 0
    -6 -11 0
    -6 11 0
    -6 11 0
    6 11 0
    6 11 0
    -6 11 0
    6 11 0
    6 11 0
    6 11 0
    6 11 0
    -6 11 0
    6 11 0
    6 11 0
    -6 11 0
    6 11 0
    6 11 0
    6 11 0
    6 11 0
    6 11 0
    -6 11 0
    -6 11 0
    -6 11 0
    -6 11 0
    6 11 0
    6 11 0
    6 11 0
    6 11 0
    6 11 0
    6 11 0
    6 11 0
    -6 11 0
    6 11 0
    -6 11 0
    -6 11 0
    -6 11 0
    6 11 0
    6 11 0
    -6 11 0
    6 11 0
    7 -11 0
    -7 -11 0
    -7 -11 0
    7 -11 0
    7 -11 0
    7 -11 0
    7 -11 0
    -7 -11 0
    -7 -11 0
    -7 -11 0
    -7 -11 0
    -7 -11 0
    -7 -11 0
    -7 -11 0
    -7 -11 0
    -7 -11 0
    -7 -11 0
    -7 -11 0
    -7 -11 0
    -7 -11 0
    -7 -11 0
    -7 -11 0
    -7 -11 0
    -7 -11 0
    -7 -11 0
    7 -11 0
    -7 -11 0
    7 -11 0
    -7 -11 0
    -7 -11 0
    7 11 0
    7 11 0
    7 11 0
    7 11 0
    7 11 0
    -7 11 0
    7 11 0
    7 11 0
    7 11 0
    7 11 0
    7 11 0
    7 11 0
    -7 11 0
    7 11 0
    7 11 0
    7 11 0
    7 11 0
    -7 11 0
    -7 11 0
    7 11 0
    -7 11 0
    7 11 0
    -7 11 0
    -7 11 0
    7 11 0
    7 11 0
    -7 11 0
    7 11 0
    -7 11 0
    7 11 0
    7 11 0
    -7 11 0
    7 11 0
    7 11 0
    7 11 0
    -7 11 0
    7 11 0
    -8 -11 0
    8 -11 0
    -8 -11 0
    8 -11 0
    -8 -11 0
    -8 -11 0
    -8 -11 0
    -8 -11 0
    8 -11 0
    -8 -11 0
    -8 -11 0
    -8 -11 0
    -8 -11 0
    8 -11 0
    -8 -11 0
    -8 -11 0
    -8 -11 0
    -8 -11 0
    -8 -11 0
    -8 -11 0
    8 -11 0
    8 -11 0
    -8 -11 0
    -8 -11 0
    -8 -11 0
    8 -11 0
    -8 -11 0
    -8 -11 0
    8 -11 0
    -8 -11 0
    8 -11 0
    8 -11 0
    8 11 0
    8 11 0
    8 11 0
    8 11 0
    8 11 0
    -8 11 0
    -8 11 0
    8 11 0
    8 11 0
    8 11 0
    8 11 0
    8 11 0
    8 11 0
    -8 11 0
    8 11 0
    8 11 0
    8 11 0
    8 11 0
    8 11 0
    -8 11 0
    8 11 0
    -8 11 0
    8 11 0
    -8 11 0
    8 11 0
    -8 11 0
    8 11 0
    -8 11 0
    8 11 0
    8 11 0
    8 11 0
    8 11 0
    8 11 0
    8 11 0
    -8 11 0
    0 -12 0
    0 -12 0
    0 -12 0
    0 -12 0
    0 -12 0
    0 -12 0
    0 -12 0
    0 -12 0
    0 -12 0
    0 -12 0
    0 -12 0
    0 -12 0
    0 -12 0
    0 -12 0
    0 -12 0
    0 -12 0
    0 -12 0
    0 12 0
    0 12 0
    0 12 0
    0 12 0
    0 12 0
    0 12 0
    0 12 0
    0 12 0
    0 12 0
    0 12 0
    0 12 0
    0 12 0
    1 -12 0
    1 -12 0
    1 -12 0
    -1 -12 0
    1 -12 0
    1 -12 0
    1 -12 0
    1 -12 0
    1 -12 0
    -1 -12 0
    -1 -12 0
    1 -12 0
    -1 -12 0
    -1 -12 0
    -1 -12 0
    1 -12 0
    -1 -12 0
    1 -12 0
    1 -12 0
    -1 -12 0
    1 -12 0
    -1 -12 0
    -1 -12 0
    1 -12 0
    -1 -12 0
    1 -12 0
    -1 -12 0
    -1 -12 0
    1 -12 0
    -1 -12 0
    -1 -12 0
    -1 -12 0
    -1 -12 0
    -1 -12 0
    -1 12 0
    1 12 0
    -1 12 0
    1 12 0
    1 12 0
    -1 12 0
    1 12 0
    1 12 0
    1 12 0
    1 12 0
    1 12 0
    -1 12 0
    -1 12 0
    1 12 0
    1 12 0
    1 12 0
    1 12 0
    1 12 0
    1 12 0
    1 12 0
    -1 12 0
    1 12 0
    1 12 0
    -1 12 0
    -1 12 0
    1 12 0
    1 12 0
    2 -12 0
    -2 -12 0
    -2 -12 0
    2 -12 0
    -2 -12 0
    2 -12 0
    -2 -12 0
    2 -12 0
    -2 -12 0
    2 -12 0
    -2 -12 0
    2 -12 0
    2 -12 0
    2 -12 0
    -2 -12 0
    2 -12 0
    -2 -12 0
    2 -12 0
    2 -12 0
    -2 -12 0
    -2 -12 0
    -2 -12 0
    2 -12 0
    2 -12 0
    2 -12 0
    2 -12 0
    -2 -12 0
    -2 -12 0
    -2 -12 0
    -2 -12 0
    -2 -12 0
    2 -12 0
    2 -12 0
    -2 -12 0
    -2 -12 0
    -2 -12 0
    -2 12 0
    -2 12 0
    -2 12 0
    2 12 0
    -2 12 0
    2 12 0
    2 12 0
    2 12 0
    2 12 0
    -2 12 0
    -2 12 0
    2 12 0
    2 12 0
    -2 12 0
    2 12 0
    2 12 0
    2 12 0
    2 12 0
    2 12 0
    2 12 0
    -2 12 0
    2 12 0
    2 12 0
    2 12 0
    -2 12 0
    2 12 0
    2 12 0
    2 12 0
    2 12 0
    3 -12 0
    -3 -12 0
    -3 -12 0
    -3 -12 0
    3 -12 0
    -3 -12 0
    3 -12 0
    3 -12 0
    -3 -12 0
    3 -12 0
    -3 -12 0
    -3 -12 0
    3 -12 0
    -3 -12 0
    3 -12 0
    -3 -12 0
    -3 -12 0
    3 -12 0
    3 -12 0
    3 -12 0
    -3 -12 0
    -3 -12 0
    -3 -12 0
    -3 -12 0
    3 -12 0
    -3 -12 0
    -3 -12 0
    -3 -12 0
    3 -12 0
    3 -12 0
    -3 -12 0
    -3 -12 0
    -3 -12 0
    3 12 0
    -3 12 0
    3 12 0
    3 12 0
    3 12 0
    3 12 0
    -3 12 0
    3 12 0
    3 12 0
    3 12 0
    3 12 0
    3 12 0
    3 12 0
    3 12 0
    3 12 0
    -3 12 0
    3 12 0
    -3 12 0
    3 12 0
    3 12 0
    3 12 0
    3 12 0
    3 12 0
    3 12 0
    3 12 0
    3 12 0
    3 12 0
    3 12 0
    3 12 0
    4 -12 0
    4 -12 0
    -4 -12 0
    -4 -12 0
    -4 -12 0
    4 -12 0
    4 -12 0
    -4 -12 0
    -4 -12 0
    4 -12 0
    -4 -12 0
    -4 -12 0
    -4 -12 0
    -4 -12 0
    -4 -12 0
    4 -12 0
    -4 -12 0
    -4 -12 0
    -4 -12 0
    -4 -12 0
    -4 -12 0
    -4 -12 0
    -4 -12 0
    -4 -12 0
    -4 -12 0
    -4 -12 0
    -4 -12 0
    -4 -12 0
    -4 -12 0
    4 -12 0
    -4 -12 0
    -4 -12 0
    -4 -12 0
    -4 -12 0
    -4 -12 0
    4 -12 0
    4 -12 0
    4 12 0
    4 12 0
    4 12 0
    -4 12 0
    4 12 0
    -4 12 0
    4 12 0
    4 12 0
    4 12 0
    4 12 0
    -4 12 0
    4 12 0
    4 12 0
    4 12 0
    4 12 0
    4 12 0
    -4 12 0
    -4 12 0
    4 12 0
    4 12 0
    4 12 0
    -4 12 0
    4 12 0
    4 12 0
    4 12 0
    4 12 0
    4 12 0
    4 12 0
    4 12 0
    4 12 0
    -4 12 0
    -5 -12 0
    -5 -12 0
    5 -12 0
    -5 -12 0
    -5 -12 0
    -5 -12 0
    -5 -12 0
    5 -12 0
    -5 -12 0
    -5 -12 0
    -5 -12 0
    5 -12 0
    -5 -12 0
    -5 -12 0
    -5 -12 0
    -5 -12 0
    -5 -12 0
    -5 -12 0
    5 -12 0
    -5 -12 0
    -5 -12 0
    5 -12 0
    5 -12 0
    -5 -12 0
    -5 -12 0
    -5 -12 0
    -5 -12 0
    5 -12 0
    -5 -12 0
    -5 -12 0
    5 -12 0
    -5 -12 0
    5 -12 0
    5 -12 0
    -5 -12 0
    -5 -12 0
    -5 -12 0
    -5 -12 0
    5 12 0
    -5 12 0
    5 12 0
    5 12 0
    -5 12 0
    -5 12 0
    5 12 0
    5 12 0
    -5 12 0
    -5 12 0
    -5 12 0
    5 12 0
    5 12 0
    -5 12 0
    5 12 0
    5 12 0
    5 12 0
    5 12 0
    -5 12 0
    5 12 0
    -5 12 0
    -5 12 0
    -5 12 0
    -5 12 0
    5 12 0
    -5 12 0
    5 12 0
    -5 12 0
    5 12 0
    5 12 0
    5 12 0
    5 12 0
    5 12 0
    5 12 0
    -5 12 0
    5 12 0
    -5 12 0
    -5 12 0
    -6 -12 0
    -6 -12 0
    6 -12 0
    -6 -12 0
    -6 -12 0
    -6 -12 0
    -6 -12 0
    -6 -12 0
    -6 -12 0
    -6 -12 0
    6 -12 0
    6 -12 0
    6 -12 0
    6 -12 0
    6 -12 0
    -6 -12 0
    -6 -12 0
    -6 -12 0
    6 -12 0
    -6 -12 0
    -6 -12 0
    -6 -12 0
    6 -12 0
    -6 -12 0
    -6 -12 0
    6 -12 0
    -6 -12 0
    -6 -12 0
    -6 -12 0
    -6 -12 0
    -6 -12 0
    -6 -12 0
    -6 -12 0
    -6 -12 0
    -6 -12 0
    6 12 0
    -6 12 0
    6 12 0
    6 12 0
    -6 12 0
    6 12 0
    6 12 0
    6 12 0
    -6 12 0
    6 12 0
    6 12 0
    6 12 0
    6 12 0
    6 12 0
    -6 12 0
    6 12 0
    -6 12 0
    6 12 0
    -6 12 0
    6 12 0
    -6 12 0
    6 12 0
    6 12 0
    -6 12 0
    -6 12 0
    -6 12 0
    6 12 0
    6 12 0
    6 12 0
    6 12 0
    -6 12 0
    -6 12 0
    -6 12 0
    -6 12 0
    6 12 0
    -6 12 0
    -6 12 0
    -6 12 0
    -7 -12 0
    7 -12 0
    7 -12 0
    -7 -12 0
    -7 -12 0
    -7 -12 0
    -7 -12 0
    -7 -12 0
    -7 -12 0
    -7 -12 0
    7 -12 0
    -7 -12 0
    -7 -12 0
    -7 -12 0
    7 -12 0
    -7 -12 0
    7 -12 0
    -7 -12 0
    -7 -12 0
    -7 -12 0
    -7 -12 0
    -7 -12 0
    -7 -12 0
    -7 -12 0
    -7 -12 0
    7 -12 0
    -7 -12 0
    -7 -12 0
    -7 -12 0
    -7 -12 0
    -7 -12 0
    -7 -12 0
    7 -12 0
    7 12 0
    7 12 0
    7 12 0
    -7 12 0
    7 12 0
    7 12 0
    7 12 0
    -7 12 0
    -7 12 0
    7 12 0
    7 12 0
    -7 12 0
    7 12 0
    7 12 0
    -7 12 0
    7 12 0
    7 12 0
    -7 12 0
    7 12 0
    7 12 0
    7 12 0
    7 12 0
    -7 12 0
    7 12 0
    -7 12 0
    7 12 0
    -7 12 0
    7 12 0
    7 12 0
    -7 12 0
    -8 -12 0
    -8 -12 0
    -8 -12 0
    8 -12 0
    -8 -12 0
    -8 -12 0
    -8 -12 0
    -8 -12 0
    8 -12 0
    -8 -12 0
    -8 -12 0
    -8 -12 0
    -8 -12 0
    -8 -12 0
    -8 -12 0
    -8 -12 0
    -8 -12 0
    -8 -12 0
    8 -12 0
    8 -12 0
    -8 -12 0
    -8 -12 0
    8 -12 0
    8 -12 0
    8 -12 0
    -8 -12 0
    -8 -12 0
    -8 -12 0
    -8 -12 0
    -8 -12 0
    8 12 0
    -8 12 0
    8 12 0
    8 12 0
    8 12 0
    -8 12 0
    8 12 0
    8 12 0
    -8 12 0
    8 12 0
    8 12 0
    8 12 0
    8 12 0
    -8 12 0
    8 12 0
    8 12 0
    8 12 0
    -8 12 0
    -8 12 0
    -8 12 0
    8 12 0
    8 12 0
    8 12 0
    8 12 0
    8 12 0
    -8 12 0
    8 12 0
    8 12 0
    -8 12 0
    8 12 0
    -8 12 0
    8 12 0
    -8 12 0
    8 12 0
    8 12 0
    0 -13 0
    0 -13 0
    0 -13 0
    0 -13 0
    0 -13 0
    0 -13 0
    0 -13 0
    0 -13 0
    0 -13 0
    0 -13 0
    0 -13 0
    0 -13 0
    0 -13 0
    0 -13 0
    0 -13 0
    0 -13 0
    0 -13 0
    0 -13 0
    0 13 0
    0 13 0
    0 13 0
    0 13 0
    0 13 0
    0 13 0
    0 13 0
    0 13 0
    0 13 0
    0 13 0
    0 13 0
    1 -13 0
    1 -13 0
    -1 -13 0
    -1 -13 0
    1 -13 0
    1 -13 0
    -1 -13 0
    1 -13 0
    -1 -13 0
    -1 -13 0
    1 -13 0
    -1 -13 0
    -1 -13 0
    1 -13 0
    -1 -13 0
    1 -13 0
    -1 -13 0
    -1 -13 0
    -1 -13 0
    1 -13 0
    1 -13 0
    -1 -13 0
    -1 -13 0
    1 -13 0
    1 -13 0
    1 -13 0
    1 -13 0
    1 -13 0
    1 -13 0
    -1 -13 0
    1 -13 0
    -1 -13 0
    -1 -13 0
    -1 -13 0
    -1 -13 0
    -1 13 0
    1 13 0
    1 13 0
    -1 13 0
    -1 13 0
    1 13 0
    1 13 0
    -1 13 0
    1 13 0
    1 13 0
    1 13 0
    1 13 0
    1 13 0
    -1 13 0
    1 13 0
    1 13 0
    1 13 0
    1 13 0
    1 13 0
    -1 13 0
    -1 13 0
    1 13 0
    1 13 0
    1 13 0
    -1 13 0
    1 13 0
    1 13 0
    -2 -13 0
    -2 -13 0
    -2 -13 0
    2 -13 0
    2 -13 0
    2 -13 0
    2 -13 0
    -2 -13 0
    -2 -13 0
    2 -13 0
    2 -13 0
    2 -13 0
    2 -13 0
    -2 -13 0
    -2 -13 0
    -2 -13 0
    2 -13 0
    -2 -13 0
    2 -13 0
    -2 -13 0
    -2 -13 0
    2 -13 0
    -2 -13 0
    -2 -13 0
    2 -13 0
    -2 -13 0
    -2 -13 0
    -2 -13 0
    2 -13 0
    2 -13 0
    2 -13 0
    2 -13 0
    -2 -13 0
    -2 -13 0
    2 13 0
    2 13 0
    2 13 0
    2 13 0
    -2 13 0
    2 13 0
    2 13 0
    2 13 0
    2 13 0
    2 13 0
    2 13 0
    2 13 0
    2 13 0
    2 13 0
    2 13 0
    2 13 0
    2 13 0
    -2 13 0
    -2 13 0
    2 13 0
    2 13 0
    -2 13 0
    2 13 0
    2 13 0
    -2 13 0
    2 13 0
    -3 -13 0
    -3 -13 0
    -3 -13 0
    3 -13 0
    -3 -13 0
    -3 -13 0
    -3 -13 0
    -3 -13 0
    3 -13 0
    -3 -13 0
    -3 -13 0
    3 -13 0
    -3 -13 0
    -3 -13 0
    -3 -13 0
    3 -13 0
    -3 -13 0
    3 -13 0
    3 -13 0
    3 -13 0
    3 -13 0
    3 -13 0
    3 -13 0
    3 -13 0
    -3 -13 0
    -3 -13 0
    -3 -13 0
    -3 -13 0
    -3 -13 0
    -3 -13 0
    3 -13 0
    3 13 0
    3 13 0
    -3 13 0
    -3 13 0
    3 13 0
    3 13 0
    3 13 0
    3 13 0
    3 13 0
    3 13 0
    3 13 0
    3 13 0
    3 13 0
    3 13 0
    3 13 0
    -3 13 0
    3 13 0
    3 13 0
    3 13 0
    3 13 0
    3 13 0
    3 13 0
    3 13 0
    3 13 0
    3 13 0
    3 13 0
    3 13 0
    3 13 0
    -3 13 0
    3 13 0
    -4 -13 0
    -4 -13 0
    -4 -13 0
    -4 -13 0
    4 -13 0
    -4 -13 0
    4 -13 0
    -4 -13 0
    -4 -13 0
    4 -13 0
    -4 -13 0
    -4 -13 0
    4 -13 0
    -4 -13 0
    4 -13 0
    -4 -13 0
    -4 -13 0
    -4 -13 0
    4 -13 0
    -4 -13 0
    -4 -13 0
    -4 -13 0
    -4 -13 0
    4 -13 0
    -4 -13 0
    -4 -13 0
    -4 -13 0
    -4 -13 0
    -4 -13 0
    4 -13 0
    4 13 0
    4 13 0
    -4 13 0
    4 13 0
    -4 13 0
    4 13 0
    -4 13 0
    4 13 0
    4 13 0
    -4 13 0
    4 13 0
    4 13 0
    4 13 0
    -4 13 0
    4 13 0
    4 13 0
    4 13 0
    4 13 0
    4 13 0
    4 13 0
    4 13 0
    4 13 0
    -4 13 0
    4 13 0
    4 13 0
    4 13 0
    4 13 0
    4 13 0
    4 13 0
    4 13 0
    -5 -13 0
    -5 -13 0
    -5 -13 0
    -5 -13 0
    -5 -13 0
    -5 -13 0
    -5 -13 0
    -5 -13 0
    5 -13 0
    5 -13 0
    -5 -13 0
    5 -13 0
    5 -13 0
    -5 -13 0
    -5 -13 0
    -5 -13 0
    -5 -13 0
    5 -13 0
    5 -13 0
    5 -13 0
    -5 -13 0
    -5 -13 0
    -5 -13 0
    -5 -13 0
    5 -13 0
    -5 -13 0
    -5 -13 0
    5 -13 0
    -5 -13 0
    -5 -13 0
    -5 -13 0
    -5 -13 0
    -5 -13 0
    -5 -13 0
    5 -13 0
    -5 -13 0
    -5 13 0
    5 13 0
    5 13 0
    -5 13 0
    -5 13 0
    5 13 0
    5 13 0
    -5 13 0
    -5 13 0
    -5 13 0
    -5 13 0
    -5 13 0
    5 13 0
    -5 13 0
    -5 13 0
    -5 13 0
    5 13 0
    5 13 0
    5 13 0
    -5 13 0
    -5 13 0
    5 13 0
    5 13 0
    5 13 0
    5 13 0
    5 13 0
    5 13 0
    -5 13 0
    5 13 0
    5 13 0
    5 13 0
    5 13 0
    -6 -13 0
    6 -13 0
    -6 -13 0
    6 -13 0
    6 -13 0
    -6 -13 0
    -6 -13 0
    -6 -13 0
    -6 -13 0
    -6 -13 0
    -6 -13 0
    6 -13 0
    -6 -13 0
    -6 -13 0
    6 -13 0
    -6 -13 0
    6 -13 0
    6 -13 0
    -6 -13 0
    -6 -13 0
    -6 -13 0
    -6 -13 0
    -6 -13 0
    -6 -13 0
    6 -13 0
    -6 -13 0
    -6 -13 0
    -6 -13 0
    6 -13 0
    -6 -13 0
    -6 -13 0
    6 -13 0
    -6 -13 0
    -6 -13 0
    -6 -13 0
    -6 -13 0
    6 13 0
    -6 13 0
    -6 13 0
    6 13 0
    6 13 0
    6 13 0
    6 13 0
    6 13 0
    -6 13 0
    6 13 0
    -6 13 0
    -6 13 0
    6 13 0
    6 13 0
    6 13 0
    6 13 0
    -6 13 0
    6 13 0
    6 13 0
    6 13 0
    6 13 0
    -6 13 0
    6 13 0
    6 13 0
    6 13 0
    6 13 0
    -6 13 0
    -6 13 0
    6 13 0
    -6 13 0
    6 13 0
    6 13 0
    -6 13 0
    -6 13 0
    -7 -13 0
    7 -13 0
    7 -13 0
    -7 -13 0
    -7 -13 0
    -7 -13 0
    -7 -13 0
    -7 -13 0
    7 -13 0
    -7 -13 0
    -7 -13 0
    -7 -13 0
    -7 -13 0
    -7 -13 0
    -7 -13 0
    7 -13 0
    7 -13 0
    -7 -13 0
    -7 -13 0
    -7 -13 0
    -7 -13 0
    7 -13 0
    -7 -13 0
    -7 -13 0
    -7 -13 0
    -7 -13 0
    -7 -13 0
    -7 -13 0
    -7 -13 0
    7 -13 0
    7 13 0
    7 13 0
    7 13 0
    -7 13 0
    7 13 0
    7 13 0
    7 13 0
    7 13 0
    -7 13 0
    7 13 0
    -7 13 0
    7 13 0
    7 13 0
    7 13 0
    -7 13 0
    7 13 0
    -7 13 0
    -7 13 0
    7 13 0
    -7 13 0
    7 13 0
    7 13 0
    -7 13 0
    7 13 0
    7 13 0
    7 13 0
    -7 13 0
    7 13 0
    7 13 0
    -7 13 0
    -7 13 0
    -7 13 0
    7 13 0
    7 13 0
    7 13 0
    0 -14 0
    0 -14 0
    0 -14 0
    0 -14 0
    0 -14 0
    0 -14 0
    0 -14 0
    0 -14 0
    0 -14 0
    0 -14 0
    0 -14 0
    0 -14 0
    0 -14 0
    0 -14 0
    0 -14 0
    0 -14 0
    0 -14 0
    0 14 0
    0 14 0
    0 14 0
    0 14 0
    0 14 0
    0 14 0
    0 14 0
    0 14 0
    0 14 0
    1 -14 0
    -1 -14 0
    -1 -14 0
    -1 -14 0
    -1 -14 0
    1 -14 0
    -1 -14 0
    -1 -14 0
    1 -14 0
    1 -14 0
    -1 -14 0
    1 -14 0
    1 -14 0
    1 -14 0
    -1 -14 0
    1 -14 0
    1 -14 0
    1 -14 0
    -1 -14 0
    -1 -14 0
    -1 -14 0
    -1 -14 0
    1 -14 0
    -1 -14 0
    1 -14 0
    -1 -14 0
    1 -14 0
    -1 -14 0
    -1 -14 0
    1 -14 0
    1 -14 0
    1 -14 0
    -1 14 0
    1 14 0
    1 14 0
    1 14 0
    1 14 0
    1 14 0
    -1 14 0
    1 14 0
    1 14 0
    1 14 0
    1 14 0
    1 14 0
    -1 14 0
    1 14 0
    1 14 0
    1 14 0
    1 14 0
    -1 14 0
    -1 14 0
    -1 14 0
    1 14 0
    1 14 0
    1 14 0
    -1 14 0
    -1 14 0
    -2 -14 0
    2 -14 0
    -2 -14 0
    2 -14 0
    2 -14 0
    2 -14 0
    -2 -14 0
    -2 -14 0
    2 -14 0
    -2 -14 0
    -2 -14 0
    2 -14 0
    2 -14 0
    -2 -14 0
    2 -14 0
    2 -14 0
    -2 -14 0
    2 -14 0
    2 -14 0
    -2 -14 0
    -2 -14 0
    -2 -14 0
    -2 -14 0
    2 -14 0
    -2 -14 0
    -2 -14 0
    -2 -14 0
    -2 -14 0
    -2 -14 0
    -2 -14 0
    2 -14 0
    2 -14 0
    2 14 0
    -2 14 0
    2 14 0
    2 14 0
    2 14 0
    2 14 0
    2 14 0
    2 14 0
    2 14 0
    2 14 0
    -2 14 0
    2 14 0
    2 14 0
    2 14 0
    -2 14 0
    -2 14 0
    2 14 0
    2 14 0
    2 14 0
    2 14 0
    -2 14 0
    2 14 0
    2 14 0
    -2 14 0
    2 14 0
    -2 14 0
    2 14 0
    2 14 0
    -3 -14 0
    -3 -14 0
    -3 -14 0
    -3 -14 0
    3 -14 0
    3 -14 0
    3 -14 0
    -3 -14 0
    -3 -14 0
    -3 -14 0
    -3 -14 0
    -3 -14 0
    -3 -14 0
    3 -14 0
    3 -14 0
    -3 -14 0
    3 -14 0
    -3 -14 0
    3 -14 0
    3 -14 0
    -3 -14 0
    -3 -14 0
    -3 -14 0
    -3 -14 0
    3 -14 0
    3 -14 0
    3 -14 0
    -3 -14 0
    3 14 0
    3 14 0
    3 14 0
    3 14 0
    3 14 0
    -3 14 0
    3 14 0
    3 14 0
    3 14 0
    3 14 0
    3 14 0
    3 14 0
    3 14 0
    3 14 0
    3 14 0
    -3 14 0
    3 14 0
    3 14 0
    3 14 0
    -3 14 0
    3 14 0
    3 14 0
    3 14 0
    3 14 0
    3 14 0
    3 14 0
    -3 14 0
    -4 -14 0
    4 -14 0
    -4 -14 0
    -4 -14 0
    -4 -14 0
    -4 -14 0
    -4 -14 0
    -4 -14 0
    -4 -14 0
    -4 -14 0
    -4 -14 0
    4 -14 0
    -4 -14 0
    -4 -14 0
    4 -14 0
    -4 -14 0
    4 -14 0
    -4 -14 0
    4 -14 0
    4 -14 0
    -4 -14 0
    -4 -14 0
    -4 -14 0
    -4 -14 0
    -4 -14 0
    4 14 0
    -4 14 0
    4 14 0
    4 14 0
    4 14 0
    4 14 0
    -4 14 0
    4 14 0
    -4 14 0
    4 14 0
    -4 14 0
    4 14 0
    4 14 0
    4 14 0
    4 14 0
    -4 14 0
    4 14 0
    4 14 0
    4 14 0
    -4 14 0
    4 14 0
    4 14 0
    4 14 0
    4 14 0
    4 14 0
    4 14 0
    -5 -14 0
    -5 -14 0
    -5 -14 0
    -5 -14 0
    5 -14 0
    5 -14 0
    5 -14 0
    -5 -14 0
    -5 -14 0
    -5 -14 0
    -5 -14 0
    5 -14 0
    -5 -14 0
    5 -14 0
    -5 -14 0
    -5 -14 0
    -5 -14 0
    -5 -14 0
    -5 -14 0
    -5 -14 0
    5 -14 0
    5 -14 0
    -5 -14 0
    -5 -14 0
    -5 -14 0
    5 -14 0
    5 -14 0
    5 14 0
    5 14 0
    -5 14 0
    -5 14 0
    -5 14 0
    5 14 0
    5 14 0
    -5 14 0
    -5 14 0
    5 14 0
    -5 14 0
    -5 14 0
    5 14 0
    -5 14 0
    5 14 0
    5 14 0
    5 14 0
    5 14 0
    5 14 0
    -5 14 0
    5 14 0
    -5 14 0
    5 14 0
    5 14 0
    -5 14 0
    -5 14 0
    -5 14 0
    5 14 0
    -5 14 0
    5 14 0
    5 14 0
    5 14 0
    -6 -14 0
    6 -14 0
    -6 -14 0
    -6 -14 0
    -6 -14 0
    -6 -14 0
    -6 -14 0
    6 -14 0
    6 -14 0
    -6 -14 0
    6 -14 0
    -6 -14 0
    -6 -14 0
    6 -14 0
    -6 -14 0
    -6 -14 0
    6 -14 0
    -6 -14 0
    -6 -14 0
    -6 -14 0
    6 -14 0
    -6 -14 0
    -6 -14 0
    6 -14 0
    -6 -14 0
    -6 -14 0
    -6 -14 0
    6 -14 0
    -6 -14 0
    6 -14 0
    6 14 0
    -6 14 0
    -6 14 0
    6 14 0
    6 14 0
    6 14 0
    6 14 0
    6 14 0
    6 14 0
    -6 14 0
    6 14 0
    6 14 0
    -6 14 0
    -6 14 0
    -6 14 0
    6 14 0
    -6 14 0
    -6 14 0
    -6 14 0
    6 14 0
    6 14 0
    6 14 0
    -6 14 0
    6 14 0
    6 14 0
    -6 14 0
    6 14 0
    -6 14 0
    6 14 0
    0 -15 0
    0 -15 0
    0 -15 0
    0 -15 0
    0 -15 0
    0 -15 0
    0 -15 0
    0 -15 0
    0 -15 0
    0 -15 0
    0 -15 0
    0 -15 0
    0 -15 0
    0 -15 0
    0 -15 0
    0 -15 0
    0 -15 0
    0 15 0
    0 15 0
    0 15 0
    0 15 0
    0 15 0
    0 15 0
    0 15 0
    0 15 0
    0 15 0
    1 -15 0
    1 -15 0
    -1 -15 0
    -1 -15 0
    -1 -15 0
    1 -15 0
    1 -15 0
    1 -15 0
    -1 -15 0
    1 -15 0
    -1 -15 0
    -1 -15 0
    -1 -15 0
    -1 -15 0
    -1 -15 0
    1 -15 0
    -1 -15 0
    -1 -15 0
    1 -15 0
    1 -15 0
    1 -15 0
    1 -15 0
    -1 -15 0
    1 -15 0
    -1 -15 0
    -1 -15 0
    1 -15 0
    1 -15 0
    1 -15 0
    -1 -15 0
    -1 -15 0
    1 -15 0
    -1 -15 0
    1 15 0
    -1 15 0
    1 15 0
    1 15 0
    1 15 0
    1 15 0
    1 15 0
    1 15 0
    1 15 0
    1 15 0
    1 15 0
    1 15 0
    1 15 0
    -1 15 0
    1 15 0
    -1 15 0
    1 15 0
    -1 15 0
    1 15 0
    -1 15 0
    1 15 0
    1 15 0
    1 15 0
    -2 -15 0
    2 -15 0
    -2 -15 0
    -2 -15 0
    -2 -15 0
    -2 -15 0
    2 -15 0
    -2 -15 0
    -2 -15 0
    2 -15 0
    2 -15 0
    -2 -15 0
    -2 -15 0
    -2 -15 0
    -2 -15 0
    2 -15 0
    -2 -15 0
    2 -15 0
    -2 -15 0
    -2 -15 0
    2 -15 0
    -2 -15 0
    -2 -15 0
    2 -15 0
    2 -15 0
    2 -15 0
    -2 -15 0
    2 -15 0
    2 -15 0
    -2 -15 0
    2 15 0
    2 15 0
    2 15 0
    2 15 0
    2 15 0
    -2 15 0
    2 15 0
    2 15 0
    2 15 0
    2 15 0
    -2 15 0
    2 15 0
    2 15 0
    2 15 0
    2 15 0
    -2 15 0
    2 15 0
    -2 15 0
    2 15 0
    2 15 0
    2 15 0
    -2 15 0
    2 15 0
    2 15 0
    -2 15 0
    2 15 0
    2 15 0
    3 -15 0
    -3 -15 0
    -3 -15 0
    -3 -15 0
    -3 -15 0
    3 -15 0
    3 -15 0
    -3 -15 0
    -3 -15 0
    3 -15 0
    3 -15 0
    -3 -15 0
    -3 -15 0
    3 -15 0
    -3 -15 0
    3 -15 0
    -3 -15 0
    3 -15 0
    -3 -15 0
    -3 -15 0
    -3 -15 0
    -3 -15 0
    -3 -15 0
    3 -15 0
    -3 -15 0
    3 -15 0
    3 -15 0
    -3 -15 0
    3 15 0
    3 15 0
    -3 15 0
    3 15 0
    -3 15 0
    3 15 0
    3 15 0
    3 15 0
    3 15 0
    3 15 0
    3 15 0
    -3 15 0
    3 15 0
    -3 15 0
    3 15 0
    3 15 0
    3 15 0
    3 15 0
    3 15 0
    3 15 0
    3 15 0
    3 15 0
    3 15 0
    3 15 0
    -4 -15 0
    4 -15 0
    -4 -15 0
    -4 -15 0
    4 -15 0
    -4 -15 0
    -4 -15 0
    -4 -15 0
    4 -15 0
    -4 -15 0
    -4 -15 0
    -4 -15 0
    -4 -15 0
    4 -15 0
    -4 -15 0
    -4 -15 0
    -4 -15 0
    4 -15 0
    -4 -15 0
    -4 -15 0
    -4 -15 0
    -4 -15 0
    -4 -15 0
    4 15 0
    -4 15 0
    -4 15 0
    4 15 0
    4 15 0
    -4 15 0
    -4 15 0
    4 15 0
    4 15 0
    4 15 0
    4 15 0
    4 15 0
    4 15 0
    4 15 0
    4 15 0
    -4 15 0
    4 15 0
    -4 15 0
    4 15 0
    4 15 0
    4 15 0
    4 15 0
    4 15 0
    -5 -15 0
    -5 -15 0
    -5 -15 0
    -5 -15 0
    -5 -15 0
    -5 -15 0
    5 -15 0
    -5 -15 0
    -5 -15 0
    -5 -15 0
    5 -15 0
    5 -15 0
    -5 -15 0
    5 -15 0
    -5 -15 0
    -5 -15 0
    -5 -15 0
    -5 -15 0
    5 -15 0
    -5 -15 0
    -5 -15 0
    5 15 0
    -5 15 0
    5 15 0
    5 15 0
    5 15 0
    5 15 0
    -5 15 0
    5 15 0
    5 15 0
    -5 15 0
    5 15 0
    5 15 0
    5 15 0
    5 15 0
    -5 15 0
    -5 15 0
    -5 15 0
    5 15 0
    5 15 0
    5 15 0
    -5 15 0
    -5 15 0
    5 15 0
    -5 15 0
    -5 15 0
    5 15 0
    -5 15 0
    -5 15 0
    5 15 0
    5 15 0
    5 15 0
    -5 15 0
    5 15 0
    -5 15 0
    0 -16 0
    0 -16 0
    0 -16 0
    0 -16 0
    0 -16 0
    0 -16 0
    0 -16 0
    0 -16 0
    0 -16 0
    0 -16 0
    0 -16 0
    0 -16 0
    0 -16 0
    0 -16 0
    0 -16 0
    0 16 0
    0 16 0
    0 16 0
    0 16 0
    0 16 0
    0 16 0
    0 16 0
    0 16 0
    0 16 0
    1 -16 0
    1 -16 0
    1 -16 0
    -1 -16 0
    -1 -16 0
    1 -16 0
    -1 -16 0
    1 -16 0
    -1 -16 0
    1 -16 0
    -1 -16 0
    -1 -16 0
    -1 -16 0
    -1 -16 0
    -1 -16 0
    1 -16 0
    1 -16 0
    -1 -16 0
    1 -16 0
    -1 -16 0
    -1 -16 0
    -1 -16 0
    -1 -16 0
    1 -16 0
    -1 -16 0
    -1 -16 0
    1 -16 0
    1 -16 0
    1 -16 0
    1 16 0
    -1 16 0
    1 16 0
    -1 16 0
    1 16 0
    -1 16 0
    -1 16 0
    -1 16 0
    1 16 0
    -1 16 0
    1 16 0
    1 16 0
    1 16 0
    -1 16 0
    1 16 0
    1 16 0
    1 16 0
    1 16 0
    1 16 0
    2 -16 0
    2 -16 0
    -2 -16 0
    -2 -16 0
    2 -16 0
    2 -16 0
    -2 -16 0
    -2 -16 0
    -2 -16 0
    2 -16 0
    2 -16 0
    2 -16 0
    -2 -16 0
    -2 -16 0
    -2 -16 0
    2 -16 0
    -2 -16 0
    2 -16 0
    2 -16 0
    -2 -16 0
    -2 -16 0
    -2 -16 0
    2 16 0
    2 16 0
    2 16 0
    -2 16 0
    2 16 0
    2 16 0
    2 16 0
    2 16 0
    2 16 0
    2 16 0
    2 16 0
    2 16 0
    2 16 0
    2 16 0
    -2 16 0
    -2 16 0
    -2 16 0
    2 16 0
    2 16 0
    2 16 0
    2 16 0
    2 16 0
    2 16 0
    -2 16 0
    -3 -16 0
    -3 -16 0
    -3 -16 0
    -3 -16 0
    -3 -16 0
    3 -16 0
    -3 -16 0
    3 -16 0
    -3 -16 0
    -3 -16 0
    -3 -16 0
    -3 -16 0
    3 -16 0
    -3 -16 0
    -3 -16 0
    3 -16 0
    3 -16 0
    -3 -16 0
    3 -16 0
    3 -16 0
    -3 -16 0
    -3 -16 0
    3 -16 0
    -3 -16 0
    -3 -16 0
    3 -16 0
    3 16 0
    3 16 0
    3 16 0
    3 16 0
    3 16 0
    3 16 0
    3 16 0
    3 16 0
    3 16 0
    3 16 0
    3 16 0
    -3 16 0
    3 16 0
    3 16 0
    3 16 0
    3 16 0
    -3 16 0
    -3 16 0
    -3 16 0
    3 16 0
    3 16 0
    3 16 0
    3 16 0
    -4 -16 0
    4 -16 0
    -4 -16 0
    -4 -16 0
    -4 -16 0
    4 -16 0
    -4 -16 0
    -4 -16 0
    -4 -16 0
    -4 -16 0
    -4 -16 0
    -4 -16 0
    -4 -16 0
    4 -16 0
    -4 -16 0
    4 -16 0
    -4 -16 0
    -4 -16 0
    -4 -16 0
    -4 -16 0
    4 -16 0
    -4 -16 0
    4 16 0
    4 16 0
    4 16 0
    -4 16 0
    4 16 0
    4 16 0
    4 16 0
    4 16 0
    4 16 0
    4 16 0
    4 16 0
    -4 16 0
    -4 16 0
    -4 16 0
    4 16 0
    4 16 0
    -4 16 0
    4 16 0
    4 16 0
    4 16 0
    -4 16 0
    4 16 0
    -4 16 0
    4 16 0
    4 16 0
    0 -17 0
    0 -17 0
    0 -17 0
    0 -17 0
    0 -17 0
    0 -17 0
    0 -17 0
    0 -17 0
    0 -17 0
    0 -17 0
    0 -17 0
    0 -17 0
    0 -17 0
    0 -17 0
    0 17 0
    0 17 0
    0 17 0
    0 17 0
    0 17 0
    0 17 0
    0 17 0
    0 17 0
    1 -17 0
    -1 -17 0
    -1 -17 0
    -1 -17 0
    1 -17 0
    1 -17 0
    1 -17 0
    1 -17 0
    1 -17 0
    -1 -17 0
    -1 -17 0
    -1 -17 0
    -1 -17 0
    -1 -17 0
    -1 -17 0
    1 -17 0
    1 -17 0
    -1 -17 0
    -1 -17 0
    1 -17 0
    -1 -17 0
    -1 -17 0
    1 -17 0
    -1 -17 0
    -1 -17 0
    -1 -17 0
    -1 -17 0
    1 -17 0
    1 -17 0
    1 -17 0
    1 17 0
    -1 17 0
    1 17 0
    1 17 0
    1 17 0
    -1 17 0
    1 17 0
    1 17 0
    -1 17 0
    -1 17 0
    1 17 0
    -1 17 0
    1 17 0
    -1 17 0
    1 17 0
    -2 -17 0
    2 -17 0
    -2 -17 0
    2 -17 0
    2 -17 0
    -2 -17 0
    -2 -17 0
    2 -17 0
    2 17 0
    2 17 0
    2 17 0
    2 17 0
    2 17 0
    11 0 -1
    11 0 -1
    -11 0 1
    -11 0 1
    11 0 -1
    11 0 -1
    11 0 -1
    11 0 -1
    11 0 -1
    -11 0 1
    -11 0 1
    -11 0 1
    11 0 -1
    -11 0 1
    -11 0 1
    -11 0 1
    -11 0 1
    11 0 -1
    11 0 -1
    11 0 -1
    11 0 -1
    -11 0 1
    11 0 -1
    -11 0 1
    11 0 -1
    11 0 -1
    11 0 -1
    -11 0 1
    11 0 -1
    -11 0 1
    10 0 -1
    10 0 -1
    -10 0 1
    -10 0 1
    10 0 -1
    -10 0 1
    -10 0 1
    10 0 -1
    10 0 -1
    -10 0 1
    10 0 -1
    -10 0 1
    -10 0 1
    -10 0 1
    10 0 -1
    -10 0 1
    10 0 -1
    10 0 -1
    -10 0 1
    -10 0 1
    10 0 -1
    10 0 -1
    10 0 -1
    10 0 -1
    10 0 -1
    10 0 -1
    -10 0 1
    10 0 -1
    10 0 -1
    -10 0 1
    10 0 -1
    -10 0 1
    10 0 -1
    10 0 -1
    -10 0 1
    10 0 -1
    -10 0 1
    -10 0 1
    -10 0 1
    9 0 -1
    9 0 -1
    9 0 -1
    -9 0 1
    9 0 -1
    9 0 -1
    -9 0 1
    -9 0 1
    9 0 -1
    9 0 -1
    9 0 -1
    9 0 -1
    9 0 -1
    -9 0 1
    -9 0 1
    -9 0 1
    9 0 -1
    -9 0 1
    9 0 -1
    -9 0 1
    9 0 -1
    9 0 -1
    -9 0 1
    9 0 -1
    -9 0 1
    9 0 -1
    -9 0 1
    -9 0 1
    -9 0 1
    9 0 -1
    9 0 -1
    9 0 -1
    9 0 -1
    -9 0 1
    -9 0 1
    9 0 -1
    9 0 -1
    -9 0 1
    -9 0 1
    9 0 -1
    -9 0 1
    9 0 -1
    -9 0 1
    9 0 -1
    9 0 -1
    -9 0 1
    -9 0 1
    9 0 -1
    9 0 -1
    -9 0 1
    -8 0 1
    8 0 -1
    -8 0 1
    -8 0 1
    8 0 -1
    -8 0 1
    8 0 -1
    -8 0 1
    8 0 -1
    8 0 -1
    -8 0 1
    -8 0 1
    -8 0 1
    8 0 -1
    -8 0 1
    -8 0 1
    8 0 -1
    -8 0 1
    8 0 -1
    -8 0 1
    8 0 -1
    -8 0 1
    8 0 -1
    8 0 -1
    -8 0 1
    8 0 -1
    -8 0 1
    8 0 -1
    8 0 -1
    -8 0 1
    8 0 -1
    -8 0 1
    8 0 -1
    8 0 -1
    8 0 -1
    -8 0 1
    8 0 -1
    8 0 -1
    8 0 -1
    8 0 -1
    8 0 -1
    8 0 -1
    8 0 -1
    -8 0 1
    8 0 -1
    8 0 -1
    8 0 -1
    8 0 -1
    -8 0 1
    8 0 -1
    -8 0 1
    8 0 -1
    8 0 -1
    -8 0 1
    8 0 -1
    7 0 -1
    7 0 -1
    7 0 -1
    7 0 -1
    -7 0 1
    7 0 -1
    7 0 -1
    7 0 -1
    7 0 -1
    -7 0 1
    7 0 -1
    -7 0 1
    -7 0 1
    -7 0 1
    7 0 -1
    -7 0 1
    -7 0 1
    7 0 -1
    -7 0 1
    -7 0 1
    7 0 -1
    7 0 -1
    -7 0 1
    7 0 -1
    -7 0 1
    -7 0 1
    7 0 -1
    7 0 -1
    -7 0 1
    7 0 -1
    -7 0 1
    7 0 -1
    -7 0 1
    7 0 -1
    7 0 -1
    -7 0 1
    -7 0 1
    7 0 -1
    -7 0 1
    7 0 -1
    7 0 -1
    -7 0 1
    7 0 -1
    7 0 -1
    7 0 -1
    7 0 -1
    7 0 -1
    -7 0 1
    -7 0 1
    7 0 -1
    -7 0 1
    -7 0 1
    7 0 -1
    7 0 -1
    -6 0 1
    6 0 -1
    6 0 -1
    -6 0 1
    -6 0 1
    6 0 -1
    -6 0 1
    6 0 -1
    -6 0 1
    -6 0 1
    -6 0 1
    -6 0 1
    6 0 -1
    6 0 -1
    -6 0 1
    -6 0 1
    6 0 -1
    -6 0 1
    -6 0 1
    -6 0 1
    6 0 -1
    -6 0 1
    6 0 -1
    -6 0 1
    6 0 -1
    -6 0 1
    6 0 -1
    -6 0 1
    6 0 -1
    -6 0 1
    -6 0 1
    -6 0 1
    -6 0 1
    6 0 -1
    6 0 -1
    -6 0 1
    6 0 -1
    6 0 -1
    6 0 -1
    6 0 -1
    6 0 -1
    6 0 -1
    6 0 -1
    -6 0 1
    6 0 -1
    -6 0 1
    6 0 -1
    -6 0 1
    6 0 -1
    6 0 -1
    6 0 -1
    6 0 -1
    6 0 -1
    -6 0 1
    -6 0 1
    -6 0 1
    6 0 -1
    6 0 -1
    -6 0 1
    -6 0 1
    6 0 -1
    -6 0 1
    6 0 -1
    6 0 -1
    -6 0 1
    6 0 -1
    6 0 -1
    6 0 -1
    -6 0 1
    6 0 -1
    -6 0 1
    6 0 -1
    -6 0 1
    -6 0 1
    -6 0 1
    6 0 -1
    -6 0 1
    6 0 -1
    6 0 -1
    5 0 -1
    5 0 -1
    -5 0 1
    -5 0 1
    -5 0 1
    -5 0 1
    -5 0 1
    -5 0 1
    5 0 -1
    5 0 -1
    5 0 -1
    5 0 -1
    -5 0 1
    5 0 -1
    -5 0 1
    5 0 -1
    -5 0 1
    5 0 -1
    -5 0 1
    -5 0 1
    5 0 -1
    5 0 -1
    5 0 -1
    5 0 -1
    5 0 -1
    -5 0 1
    -5 0 1
    5 0 -1
    -5 0 1
    5 0 -1
    5 0 -1
    5 0 -1
    -5 0 1
    -5 0 1
    5 0 -1
    5 0 -1
    5 0 -1
    5 0 -1
    -5 0 1
    5 0 -1
    5 0 -1
    -5 0 1
    -5 0 1
    -5 0 1
    -5 0 1
    5 0 -1
    -5 0 1
    5 0 -1
    5 0 -1
    5 0 -1
    5 0 -1
    -5 0 1
    -5 0 1
    5 0 -1
    -5 0 1
    5 0 -1
    5 0 -1
    -5 0 1
    -5 0 1
    5 0 -1
    -5 0 1
    -5 0 1
    5 0 -1
    5 0 -1
    -5 0 1
    5 0 -1
    5 0 -1
    5 0 -1
    5 0 -1
    5 0 -1
    -5 0 1
    -5 0 1
    -5 0 1
    5 0 -1
    -5 0 1
    -5 0 1
    -5 0 1
    -5 0 1
    5 0 -1
    -5 0 1
    -5 0 1
    -5 0 1
    5 0 -1
    5 0 -1
    -5 0 1
    -5 0 1
    5 0 -1
    5 0 -1
    -5 0 1
    5 0 -1
    -5 0 1
    -5 0 1
    -5 0 1
    5 0 -1
    5 0 -1
    5 0 -1
    -5 0 1
    5 0 -1
    -5 0 1
    5 0 -1
    -5 0 1
    -5 0 1
    -5 0 1
    5 0 -1
    5 0 -1
    -4 0 1
    4 0 -1
    4 0 -1
    -4 0 1
    4 0 -1
    4 0 -1
    -4 0 1
    -4 0 1
    4 0 -1
    -4 0 1
    -4 0 1
    -4 0 1
    -4 0 1
    -4 0 1
    -4 0 1
    -4 0 1
    4 0 -1
    -4 0 1
    -4 0 1
    -4 0 1
    -4 0 1
    4 0 -1
    4 0 -1
    4 0 -1
    4 0 -1
    -4 0 1
    4 0 -1
    -4 0 1
    4 0 -1
    -4 0 1
    4 0 -1
    4 0 -1
    -4 0 1
    -4 0 1
    -4 0 1
    -4 0 1
    -4 0 1
    -4 0 1
    -4 0 1
    4 0 -1
    4 0 -1
    -4 0 1
    4 0 -1
    -4 0 1
    4 0 -1
    4 0 -1
    -4 0 1
    4 0 -1
    4 0 -1
    4 0 -1
    4 0 -1
    4 0 -1
    4 0 -1
    -4 0 1
    4 0 -1
    4 0 -1
    4 0 -1
    -4 0 1
    4 0 -1
    -4 0 1
    -4 0 1
    -4 0 1
    4 0 -1
    -4 0 1
    -4 0 1
    -4 0 1
    4 0 -1
    -4 0 1
    -4 0 1
    -4 0 1
    -4 0 1
    -4 0 1
    -4 0 1
    4 0 -1
    -4 0 1
    -4 0 1
    -4 0 1
    -4 0 1
    4 0 -1
    4 0 -1
    4 0 -1
    4 0 -1
    4 0 -1
    -4 0 1
    4 0 -1
    4 0 -1
    4 0 -1
    4 0 -1
    4 0 -1
    -4 0 1
    4 0 -1
    -4 0 1
    -4 0 1
    -4 0 1
    -3 0 1
    3 0 -1
    -3 0 1
    -3 0 1
    3 0 -1
    3 0 -1
    -3 0 1
    3 0 -1
    -3 0 1
    3 0 -1
    3 0 -1
    3 0 -1
    -3 0 1
    3 0 -1
    3 0 -1
    -3 0 1
    -3 0 1
    3 0 -1
    3 0 -1
    3 0 -1
    3 0 -1
    3 0 -1
    -3 0 1
    3 0 -1
    3 0 -1
    -3 0 1
    3 0 -1
    -3 0 1
    3 0 -1
    -3 0 1
    -3 0 1
    -3 0 1
    -3 0 1
    -3 0 1
    3 0 -1
    -3 0 1
    -3 0 1
    -3 0 1
    -3 0 1
    -3 0 1
    -3 0 1
    3 0 -1
    -3 0 1
    3 0 -1
    -3 0 1
    -3 0 1
    -3 0 1
    3 0 -1
    -3 0 1
    3 0 -1
    3 0 -1
    -3 0 1
    -3 0 1
    -3 0 1
    -3 0 1
    3 0 -1
    -3 0 1
    -3 0 1
    3 0 -1
    -3 0 1
    3 0 -1
    -3 0 1
    -3 0 1
    3 0 -1
    3 0 -1
    -3 0 1
    -3 0 1
    -3 0 1
    -3 0 1
    3 0 -1
    3 0 -1
    -3 0 1
    -3 0 1
    3 0 -1
    -3 0 1
    -3 0 1
    -3 0 1
    2 0 -1
    2 0 -1
    -2 0 1
    2 0 -1
    -2 0 1
    -2 0 1
    -2 0 1
    -2 0 1
    2 0 -1
    2 0 -1
    2 0 -1
    2 0 -1
    2 0 -1
    -2 0 1
    2 0 -1
    2 0 -1
    -2 0 1
    2 0 -1
    2 0 -1
    -2 0 1
    -2 0 1
    -2 0 1
    2 0 -1
    2 0 -1
    2 0 -1
    2 0 -1
    -2 0 1
    2 0 -1
    2 0 -1
    -2 0 1
    -2 0 1
    2 0 -1
    2 0 -1
    2 0 -1
    2 0 -1
    -2 0 1
    -2 0 1
    -2 0 1
    2 0 -1
    2 0 -1
    -2 0 1
    2 0 -1
    -2 0 1
    -2 0 1
    2 0 -1
    2 0 -1
    -2 0 1
    2 0 -1
    -2 0 1
    2 0 -1
    -2 0 1
    -2 0 1
    -2 0 1
    -2 0 1
    2 0 -1
    -2 0 1
    -2 0 1
    2 0 -1
    -2 0 1
    2 0 -1
    2 0 -1
    -2 0 1
    -2 0 1
    -2 0 1
    2 0 -1
    -2 0 1
    2 0 -1
    -2 0 1
    2 0 -1
    -2 0 1
    2 0 -1
    -2 0 1
    2 0 -1
    -2 0 1
    -2 0 1
    2 0 -1
    -2 0 1
    2 0 -1
    2 0 -1
    2 0 -1
    2 0 -1
    -2 0 1
    2 0 -1
    -2 0 1
    2 0 -1
    -2 0 1
    2 0 -1
    2 0 -1
    -2 0 1
    -2 0 1
    2 0 -1
    -2 0 1
    -2 0 1
    -2 0 1
    -2 0 1
    -2 0 1
    2 0 -1
    2 0 -1
    -2 0 1
    2 0 -1
    2 0 -1
    2 0 -1
    2 0 -1
    1 0 -1
    -1 0 1
    -1 0 1
    -1 0 1
    -1 0 1
    -1 0 1
    1 0 -1
    1 0 -1
    1 0 -1
    -1 0 1
    1 0 -1
    1 0 -1
    -1 0 1
    1 0 -1
    -1 0 1
    1 0 -1
    1 0 -1
    0 0 1
    0 0 -1
    0 0 1
    0 0 -1
    0 0 1
    0 0 1
    0 0 1
    0 0 1
    0 0 -1
    0 0 -1
    0 0 1
    0 0 1
    0 0 1
    0 0 1
    0 0 -1
    0 0 -1
    0 0 -1
    0 0 -1
    0 0 -1
    0 0 -1
    0 0 -1
    0 0 1
    0 0 -1
    0 0 1
    0 0 1
    0 0 1
    0 0 1
    0 0 -1
    0 0 1
    0 0 1
    0 0 -1
    0 0 -1
    0 0 1
    0 0 1
    0 0 1
    0 0 1
    0 0 -1
    0 0 1
    0 0 1
    0 0 -1
    0 0 1
    0 0 -1
    0 0 -1
    0 0 1
    0 0 -1
    0 0 -1
    0 0 -1
    0 0 -1
    0 0 -1
    0 0 -1
    0 0 1
    0 0 1
    0 0 1
    0 0 1
    0 0 -1
    0 0 -1
    0 0 1
    0 0 -1
    0 0 1
    0 0 1
    0 0 -1
    0 0 -1
    0 0 -1
    0 0 -1
    0 0 -1
    0 0 1
    0 0 1
    0 0 -1
    0 0 -1
    0 0 1
    0 0 1
    0 0 -1
    0 0 1
    0 0 1
    0 0 -1
    0 0 1
    0 0 1
    0 0 1
    0 0 1
    0 0 -1
    0 0 1
    0 0 -1
    0 0 -1
    0 0 -1
    0 0 1
    0 0 1
    0 0 -1
    -1 0 -1
    2 0 1
    2 0 1
    -2 0 -1
    2 0 1
    2 0 1
    -2 0 -1
    2 0 1
    -2 0 -1
    -2 0 -1
    -2 0 -1
    -2 0 -1
    2 0 1
    2 0 1
    2 0 1
    2 0 1
    2 0 1
    2 0 1
    -2 0 -1
    2 0 1
    2 0 1
    -2 0 -1
    2 0 1
    -2 0 -1
    2 0 1
    2 0 1
    -2 0 -1
    2 0 1
    2 0 1
    2 0 1
    -2 0 -1
    2 0 1
    2 0 1
    2 0 1
    2 0 1
    -2 0 -1
    -2 0 -1
    -2 0 -1
    -2 0 -1
    2 0 1
    2 0 1
    -2 0 -1
    -2 0 -1
    -2 0 -1
    -2 0 -1
    2 0 1
    -2 0 -1
    2 0 1
    -2 0 -1
    -2 0 -1
    -2 0 -1
    -2 0 -1
    -2 0 -1
    -2 0 -1
    -2 0 -1
    2 0 1
    -2 0 -1
    -2 0 -1
    2 0 1
    -2 0 -1
    -2 0 -1
    2 0 1
    2 0 1
    2 0 1
    -2 0 -1
    -2 0 -1
    -2 0 -1
    2 0 1
    -2 0 -1
    -2 0 -1
    2 0 1
    2 0 1
    -2 0 -1
    -2 0 -1
    2 0 1
    2 0 1
    2 0 1
    2 0 1
    -2 0 -1
    -2 0 -1
    -2 0 -1
    3 0 1
    -3 0 -1
    3 0 1
    3 0 1
    3 0 1
    3 0 1
    -3 0 -1
    3 0 1
    3 0 1
    -3 0 -1
    -3 0 -1
    3 0 1
    3 0 1
    -3 0 -1
    -3 0 -1
    -3 0 -1
    -3 0 -1
    -3 0 -1
    -3 0 -1
    3 0 1
    3 0 1
    -3 0 -1
    -3 0 -1
    -3 0 -1
    -3 0 -1
    -3 0 -1
    3 0 1
    -3 0 -1
    -3 0 -1
    3 0 1
    -3 0 -1
    3 0 1
    3 0 1
    3 0 1
    -3 0 -1
    -3 0 -1
    -3 0 -1
    -3 0 -1
    -3 0 -1
    -3 0 -1
    3 0 1
    -3 0 -1
    3 0 1
    -3 0 -1
    -3 0 -1
    -3 0 -1
    3 0 1
    3 0 1
    -3 0 -1
    -3 0 -1
    3 0 1
    3 0 1
    -3 0 -1
    3 0 1
    3 0 1
    3 0 1
    -3 0 -1
    -3 0 -1
    -3 0 -1
    -3 0 -1
    3 0 1
    3 0 1
    3 0 1
    3 0 1
    3 0 1
    -3 0 -1
    3 0 1
    -3 0 -1
    3 0 1
    -3 0 -1
    -3 0 -1
    -3 0 -1
    -3 0 -1
    -3 0 -1
    3 0 1
    -3 0 -1
    3 0 1
    -3 0 -1
    3 0 1
    3 0 1
    -3 0 -1
    3 0 1
    3 0 1
    -3 0 -1
    3 0 1
    -3 0 -1
    3 0 1
    3 0 1
    -3 0 -1
    -3 0 -1
    3 0 1
    3 0 1
    3 0 1
    3 0 1
    4 0 1
    4 0 1
    -4 0 -1
    -4 0 -1
    4 0 1
    4 0 1
    -4 0 -1
    -4 0 -1
    -4 0 -1
    -4 0 -1
    4 0 1
    4 0 1
    -4 0 -1
    -4 0 -1
    4 0 1
    -4 0 -1
    -4 0 -1
    4 0 1
    4 0 1
    -4 0 -1
    -4 0 -1
    -4 0 -1
    -4 0 -1
    4 0 1
    4 0 1
    -4 0 -1
    -4 0 -1
    -4 0 -1
    4 0 1
    4 0 1
    4 0 1
    4 0 1
    -4 0 -1
    4 0 1
    -4 0 -1
    4 0 1
    4 0 1
    -4 0 -1
    4 0 1
    -4 0 -1
    4 0 1
    4 0 1
    4 0 1
    4 0 1
    -4 0 -1
    -4 0 -1
    -4 0 -1
    -4 0 -1
    -4 0 -1
    4 0 1
    4 0 1
    4 0 1
    -4 0 -1
    -4 0 -1
    -4 0 -1
    4 0 1
    4 0 1
    4 0 1
    -4 0 -1
    -4 0 -1
    4 0 1
    -4 0 -1
    4 0 1
    -4 0 -1
    4 0 1
    4 0 1
    -4 0 -1
    4 0 1
    4 0 1
    4 0 1
    4 0 1
    4 0 1
    4 0 1
    -4 0 -1
    -4 0 -1
    -4 0 -1
    -4 0 -1
    -4 0 -1
    4 0 1
    -4 0 -1
    -4 0 -1
    -4 0 -1
    -4 0 -1
    4 0 1
    -4 0 -1
    4 0 1
    -4 0 -1
    -4 0 -1
    4 0 1
    5 0 1
    -5 0 -1
    5 0 1
    5 0 1
    -5 0 -1
    5 0 1
    -5 0 -1
    5 0 1
    -5 0 -1
    5 0 1
    5 0 1
    5 0 1
    -5 0 -1
    5 0 1
    5 0 1
    5 0 1
    5 0 1
    -5 0 -1
    -5 0 -1
    5 0 1
    5 0 1
    -5 0 -1
    -5 0 -1
    5 0 1
    -5 0 -1
    5 0 1
    5 0 1
    5 0 1
    -5 0 -1
    -5 0 -1
    5 0 1
    -5 0 -1
    5 0 1
    5 0 1
    5 0 1
    5 0 1
    -5 0 -1
    5 0 1
    -5 0 -1
    -5 0 -1
    5 0 1
    -5 0 -1
    5 0 1
    5 0 1
    5 0 1
    -5 0 -1
    -5 0 -1
    -5 0 -1
    5 0 1
    5 0 1
    -5 0 -1
    -5 0 -1
    -5 0 -1
    5 0 1
    5 0 1
    -5 0 -1
    -5 0 -1
    -5 0 -1
    5 0 1
    -5 0 -1
    -5 0 -1
    -5 0 -1
    -5 0 -1
    5 0 1
    5 0 1
    -5 0 -1
    -5 0 -1
    5 0 1
    5 0 1
    5 0 1
    -5 0 -1
    5 0 1
    -5 0 -1
    -5 0 -1
    -5 0 -1
    -5 0 -1
    5 0 1
    -5 0 -1
    5 0 1
    -5 0 -1
    -5 0 -1
    -5 0 -1
    -5 0 -1
    -5 0 -1
    5 0 1
    -5 0 -1
    -5 0 -1
    -5 0 -1
    -5 0 -1
    -5 0 -1
    -5 0 -1
    -5 0 -1
    6 0 1
    -6 0 -1
    -6 0 -1
    6 0 1
    6 0 1
    6 0 1
    -6 0 -1
    -6 0 -1
    6 0 1
    -6 0 -1
    -6 0 -1
    6 0 1
    -6 0 -1
    -6 0 -1
    -6 0 -1
    -6 0 -1
    6 0 1
    -6 0 -1
    6 0 1
    -6 0 -1
    6 0 1
    6 0 1
    -6 0 -1
    6 0 1
    6 0 1
    6 0 1
    6 0 1
    -6 0 -1
    -6 0 -1
    6 0 1
    6 0 1
    -6 0 -1
    -6 0 -1
    6 0 1
    -6 0 -1
    6 0 1
    6 0 1
    -6 0 -1
    6 0 1
    -6 0 -1
    6 0 1
    -6 0 -1
    -6 0 -1
    -6 0 -1
    6 0 1
    6 0 1
    -6 0 -1
    -6 0 -1
    -6 0 -1
    6 0 1
    6 0 1
    6 0 1
    6 0 1
    6 0 1
    6 0 1
    6 0 1
    -6 0 -1
    -7 0 -1
    7 0 1
    -7 0 -1
    7 0 1
    -7 0 -1
    -7 0 -1
    -7 0 -1
    7 0 1
    -7 0 -1
    -7 0 -1
    7 0 1
    -7 0 -1
    7 0 1
    7 0 1
    -7 0 -1
    7 0 1
    -7 0 -1
    7 0 1
    -7 0 -1
    -7 0 -1
    7 0 1
    -7 0 -1
    7 0 1
    -7 0 -1
    7 0 1
    -7 0 -1
    -7 0 -1
    7 0 1
    7 0 1
    -7 0 -1
    7 0 1
    7 0 1
    7 0 1
    7 0 1
    -7 0 -1
    7 0 1
    -7 0 -1
    7 0 1
    7 0 1
    7 0 1
    7 0 1
    -7 0 -1
    7 0 1
    -7 0 -1
    -7 0 -1
    7 0 1
    7 0 1
    -7 0 -1
    -8 0 -1
    -8 0 -1
    8 0 1
    8 0 1
    8 0 1
    -8 0 -1
    8 0 1
    8 0 1
    8 0 1
    8 0 1
    -8 0 -1
    -8 0 -1
    8 0 1
    8 0 1
    8 0 1
    -8 0 -1
    8 0 1
    8 0 1
    -8 0 -1
    -8 0 -1
    -8 0 -1
    8 0 1
    8 0 1
    -8 0 -1
    8 0 1
    -8 0 -1
    8 0 1
    -8 0 -1
    -8 0 -1
    -8 0 -1
    -8 0 -1
    8 0 1
    -8 0 -1
    -8 0 -1
    8 0 1
    8 0 1
    -8 0 -1
    8 0 1
    8 0 1
    8 0 1
    -8 0 -1
    8 0 1
    8 0 1
    -8 0 -1
    -8 0 -1
    8 0 1
    -8 0 -1
    -8 0 -1
    -8 0 -1
    8 0 1
    -8 0 -1
    9 0 1
    9 0 1
    9 0 1
    9 0 1
    -9 0 -1
    -9 0 -1
    -9 0 -1
    -9 0 -1
    9 0 1
    9 0 1
    -9 0 -1
    9 0 1
    9 0 1
    -9 0 -1
    9 0 1
    9 0 1
    -9 0 -1
    -9 0 -1
    -9 0 -1
    -9 0 -1
    9 0 1
    -9 0 -1
    -9 0 -1
    -9 0 -1
    -9 0 -1
    9 0 1
    -9 0 -1
    -9 0 -1
    9 0 1
    -9 0 -1
    -9 0 -1
    9 0 1
    9 0 1
    -9 0 -1
    9 0 1
    9 0 1
    9 0 1
    -9 0 -1
    -9 0 -1
    9 0 1
    -9 0 -1
    -9 0 -1
    9 0 1
    9 0 1
    -9 0 -1
    9 0 1
    10 0 1
    10 0 1
    10 0 1
    -10 0 -1
    10 0 1
    10 0 1
    10 0 1
    10 0 1
    -10 0 -1
    -10 0 -1
    -10 0 -1
    -10 0 -1
    -10 0 -1
    10 0 1
    -10 0 -1
    10 0 1
    -10 0 -1
    10 0 1
    -10 0 -1
    -10 0 -1
    -10 0 -1
    -10 0 -1
    -10 0 -1
    10 0 1
    10 0 1
    -10 0 -1
    -10 0 -1
    10 0 1
    10 0 1
    -10 0 -1
    10 0 1
    -10 0 -1
    10 0 1
    10 0 1
    10 0 1
    10 0 1
    -10 0 -1
    -10 0 -1
    10 0 1
    10 0 1
    11 0 1
    -11 0 -1
    11 -1 -1
    11 -1 -1
    11 -1 -1
    -11 -1 1
    -11 -1 1
    11 -1 -1
    11 -1 -1
    11 -1 -1
    -11 -1 1
    11 -1 -1
    11 -1 -1
    -11 -1 1
    -11 -1 1
    -11 -1 1
    11 -1 -1
    -11 -1 1
    11 -1 -1
    11 -1 -1
    11 -1 -1
    11 -1 -1
    -11 -1 1
    -11 -1 1
    -11 -1 1
    -11 -1 1
    -11 -1 1
    11 -1 -1
    -11 -1 1
    -11 -1 1
    11 -1 -1
    -11 -1 1
    -11 -1 1
    -11 -1 1
    -11 -1 1
    11 -1 -1
    -11 -1 1
    -11 -1 1
    11 -1 -1
    11 -1 -1
    -11 -1 1
    11 -1 -1
    -11 1 1
    11 1 -1
    -11 1 1
    11 1 -1
    -11 1 1
    11 1 -1
    -11 1 1
    11 1 -1
    11 1 -1
    11 1 -1
    -11 1 1
    -11 1 1
    11 1 -1
    -11 1 1
    -11 1 1
    11 1 -1
    -11 1 1
    -11 1 1
    -11 1 1
    11 1 -1
    -11 1 1
    -11 1 1
    -11 1 1
    11 1 -1
    11 1 -1
    -11 1 1
    11 1 -1
    11 1 -1
    11 1 -1
    11 1 -1
    -11 1 1
    -11 1 1
    11 1 -1
    11 1 -1
    -11 1 1
    11 1 -1
    11 1 -1
    -11 1 1
    11 1 -1
    -10 -1 1
    -10 -1 1
    10 -1 -1
    -10 -1 1
    -10 -1 1
    -10 -1 1
    -10 -1 1
    10 -1 -1
    10 -1 -1
    10 -1 -1
    10 -1 -1
    -10 -1 1
    -10 -1 1
    10 -1 -1
    10 -1 -1
    10 -1 -1
    10 -1 -1
    -10 -1 1
    -10 -1 1
    10 -1 -1
    -10 -1 1
    10 -1 -1
    -10 -1 1
    10 -1 -1
    10 -1 -1
    -10 -1 1
    10 -1 -1
    10 -1 -1
    10 -1 -1
    10 -1 -1
    -10 -1 1
    10 -1 -1
    10 -1 -1
    -10 -1 1
    10 -1 -1
    -10 -1 1
    10 -1 -1
    -10 -1 1
    10 1 -1
    10 1 -1
    -10 1 1
    -10 1 1
    10 1 -1
    10 1 -1
    -10 1 1
    -10 1 1
    10 1 -1
    10 1 -1
    10 1 -1
    10 1 -1
    10 1 -1
    -10 1 1
    10 1 -1
    -10 1 1
    10 1 -1
    10 1 -1
    10 1 -1
    10 1 -1
    10 1 -1
    10 1 -1
    -10 1 1
    10 1 -1
    -10 1 1
    -10 1 1
    10 1 -1
    -10 1 1
    -10 1 1
    -10 1 1
    -10 1 1
    10 1 -1
    -10 1 1
    -10 1 1
    10 1 -1
    10 1 -1
    10 1 -1
    10 1 -1
    10 1 -1
    -10 1 1
    10 1 -1
    -10 1 1
    -10 1 1
    -10 1 1
    10 1 -1
    10 1 -1
    -10 1 1
    -9 -1 1
    -9 -1 1
    9 -1 -1
    -9 -1 1
    9 -1 -1
    -9 -1 1
    -9 -1 1
    -9 -1 1
    -9 -1 1
    9 -1 -1
    -9 -1 1
    9 -1 -1
    -9 -1 1
    9 -1 -1
    9 -1 -1
    -9 -1 1
    9 -1 -1
    9 -1 -1
    -9 -1 1
    9 -1 -1
    -9 -1 1
    -9 -1 1
    9 -1 -1
    -9 -1 1
    9 -1 -1
    -9 -1 1
    -9 -1 1
    -9 -1 1
    9 -1 -1
    9 -1 -1
    -9 -1 1
    9 -1 -1
    9 -1 -1
    9 -1 -1
    9 -1 -1
    -9 -1 1
    9 -1 -1
    -9 -1 1
    -9 -1 1
    9 -1 -1
    9 -1 -1
    9 -1 -1
    -9 -1 1
    9 -1 -1
    -9 -1 1
    9 1 -1
    -9 1 1
    -9 1 1
    -9 1 1
    -9 1 1
    9 1 -1
    9 1 -1
    9 1 -1
    9 1 -1
    -9 1 1
    -9 1 1
    9 1 -1
    9 1 -1
    -9 1 1
    9 1 -1
    9 1 -1
    9 1 -1
    9 1 -1
    9 1 -1
    -9 1 1
    9 1 -1
    -9 1 1
    9 1 -1
    -9 1 1
    -9 1 1
    9 1 -1
    9 1 -1
    9 1 -1
    -9 1 1
    9 1 -1
    -9 1 1
    -9 1 1
    9 1 -1
    -9 1 1
    9 1 -1
    -9 1 1
    9 1 -1
    9 1 -1
    9 1 -1
    -9 1 1
    9 1 -1
    -9 1 1
    9 1 -1
    -9 1 1
    -9 1 1
    9 1 -1
    9 1 -1
    9 1 -1
    8 -1 -1
    -8 -1 1
    8 -1 -1
    8 -1 -1
    -8 -1 1
    8 -1 -1
    8 -1 -1
    8 -1 -1
    8 -1 -1
    8 -1 -1
    8 -1 -1
    -8 -1 1
    -8 -1 1
    -8 -1 1
    8 -1 -1
    -8 -1 1
    8 -1 -1
    -8 -1 1
    -8 -1 1
    8 -1 -1
    -8 -1 1
    8 -1 -1
    8 -1 -1
    8 -1 -1
    8 -1 -1
    -8 -1 1
    -8 -1 1
    -8 -1 1
    -8 -1 1
    8 -1 -1
    8 -1 -1
    8 -1 -1
    8 -1 -1
    8 -1 -1
    8 -1 -1
    -8 -1 1
    -8 -1 1
    -8 -1 1
    8 -1 -1
    -8 -1 1
    -8 -1 1
    8 -1 -1
    -8 -1 1
    -8 -1 1
    8 -1 -1
    8 -1 -1
    -8 -1 1
    -8 -1 1
    -8 -1 1
    8 -1 -1
    8 1 -1
    8 1 -1
    -8 1 1
    -8 1 1
    8 1 -1
    -8 1 1
    8 1 -1
    8 1 -1
    -8 1 1
    8 1 -1
    -8 1 1
    8 1 -1
    8 1 -1
    8 1 -1
    8 1 -1
    8 1 -1
    8 1 -1
    -8 1 1
    8 1 -1
    8 1 -1
    -8 1 1
    -8 1 1
    8 1 -1
    8 1 -1
    8 1 -1
    8 1 -1
    8 1 -1
    8 1 -1
    -8 1 1
    8 1 -1
    8 1 -1
    -8 1 1
    -8 1 1
    -8 1 1
    8 1 -1
    8 1 -1
    8 1 -1
    8 1 -1
    -8 1 1
    8 1 -1
    -8 1 1
    8 1 -1
    -8 1 1
    -8 1 1
    -8 1 1
    -8 1 1
    8 1 -1
    8 1 -1
    8 1 -1
    -8 1 1
    -8 1 1
    8 1 -1
    8 1 -1
    8 1 -1
    -8 1 1
    7 -1 -1
    -7 -1 1
    -7 -1 1
    7 -1 -1
    -7 -1 1
    7 -1 -1
    7 -1 -1
    -7 -1 1
    -7 -1 1
    -7 -1 1
    7 -1 -1
    -7 -1 1
    -7 -1 1
    7 -1 -1
    -7 -1 1
    -7 -1 1
    7 -1 -1
    7 -1 -1
    -7 -1 1
    7 -1 -1
    7 -1 -1
    -7 -1 1
    7 -1 -1
    7 -1 -1
    -7 -1 1
    -7 -1 1
    7 -1 -1
    -7 -1 1
    7 -1 -1
    7 -1 -1
    7 -1 -1
    -7 -1 1
    7 -1 -1
    -7 -1 1
    -7 -1 1
    7 -1 -1
    -7 -1 1
    7 -1 -1
    7 -1 -1
    -7 -1 1
    -7 -1 1
    7 -1 -1
    7 -1 -1
    7 -1 -1
    7 -1 -1
    7 -1 -1
    -7 -1 1
    7 -1 -1
    7 -1 -1
    -7 -1 1
    -7 -1 1
    -7 -1 1
    -7 -1 1
    -7 -1 1
    7 -1 -1
    7 -1 -1
    7 -1 -1
    7 1 -1
    7 1 -1
    7 1 -1
    -7 1 1
    -7 1 1
    7 1 -1
    -7 1 1
    7 1 -1
    7 1 -1
    -7 1 1
    7 1 -1
    -7 1 1
    -7 1 1
    7 1 -1
    7 1 -1
    7 1 -1
    7 1 -1
    -7 1 1
    7 1 -1
    -7 1 1
    7 1 -1
    -7 1 1
    -7 1 1
    7 1 -1
    -7 1 1
    7 1 -1
    7 1 -1
    7 1 -1
    -7 1 1
    7 1 -1
    7 1 -1
    7 1 -1
    -7 1 1
    -7 1 1
    7 1 -1
    7 1 -1
    -7 1 1
    7 1 -1
    7 1 -1
    7 1 -1
    7 1 -1
    -7 1 1
    7 1 -1
    7 1 -1
    7 1 -1
    7 1 -1
    -7 1 1
    7 1 -1
    -7 1 1
    -7 1 1
    7 1 -1
    -7 1 1
    7 1 -1
    -7 1 1
    7 1 -1
    7 1 -1
    7 1 -1
    -6 -1 1
    6 -1 -1
    6 -1 -1
    6 -1 -1
    6 -1 -1
    -6 -1 1
    -6 -1 1
    6 -1 -1
    -6 -1 1
    -6 -1 1
    -6 -1 1
    6 -1 -1
    6 -1 -1
    -6 -1 1
    -6 -1 1
    6 -1 -1
    -6 -1 1
    -6 -1 1
    6 -1 -1
    6 -1 -1
    -6 -1 1
    -6 -1 1
    6 -1 -1
    6 -1 -1
    6 -1 -1
    -6 -1 1
    6 -1 -1
    6 -1 -1
    -6 -1 1
    6 -1 -1
    6 -1 -1
    6 -1 -1
    -6 -1 1
    6 -1 -1
    6 -1 -1
    -6 -1 1
    6 -1 -1
    -6 -1 1
    -6 -1 1
    -6 -1 1
    6 -1 -1
    6 -1 -1
    6 -1 -1
    -6 -1 1
    -6 -1 1
    6 -1 -1
    -6 -1 1
    -6 -1 1
    -6 -1 1
    6 -1 -1
    6 -1 -1
    -6 -1 1
    -6 -1 1
    -6 -1 1
    -6 -1 1
    -6 -1 1
    -6 -1 1
    6 -1 -1
    -6 -1 1
    -6 -1 1
    6 -1 -1
    -6 -1 1
    6 -1 -1
    6 -1 -1
    6 -1 -1
    6 -1 -1
    -6 -1 1
    -6 -1 1
    -6 -1 1
    -6 -1 1
    6 -1 -1
    -6 -1 1
    6 -1 -1
    6 1 -1
    6 1 -1
    6 1 -1
    -6 1 1
    6 1 -1
    6 1 -1
    -6 1 1
    6 1 -1
    6 1 -1
    -6 1 1
    6 1 -1
    -6 1 1
    -6 1 1
    -6 1 1
    6 1 -1
    6 1 -1
    6 1 -1
    -6 1 1
    -6 1 1
    -6 1 1
    6 1 -1
    -6 1 1
    6 1 -1
    6 1 -1
    -6 1 1
    -6 1 1
    6 1 -1
    6 1 -1
    6 1 -1
    -6 1 1
    6 1 -1
    -6 1 1
    6 1 -1
    6 1 -1
    -6 1 1
    6 1 -1
    6 1 -1
    -6 1 1
    6 1 -1
    -6 1 1
    6 1 -1
    6 1 -1
    6 1 -1
    6 1 -1
    6 1 -1
    6 1 -1
    -6 1 1
    6 1 -1
    -6 1 1
    -6 1 1
    -6 1 1
    6 1 -1
    6 1 -1
    6 1 -1
    -6 1 1
    6 1 -1
    6 1 -1
    6 1 -1
    -6 1 1
    6 1 -1
    -6 1 1
    -6 1 1
    -6 1 1
    6 1 -1
    -6 1 1
    6 1 -1
    -6 1 1
    6 1 -1
    -6 1 1
    -6 1 1
    6 1 -1
    6 1 -1
    -5 -1 1
    5 -1 -1
    5 -1 -1
    5 -1 -1
    5 -1 -1
    5 -1 -1
    -5 -1 1
    5 -1 -1
    -5 -1 1
    5 -1 -1
    -5 -1 1
    -5 -1 1
    5 -1 -1
    5 -1 -1
    -5 -1 1
    5 -1 -1
    5 -1 -1
    -5 -1 1
    -5 -1 1
    -5 -1 1
    -5 -1 1
    -5 -1 1
    5 -1 -1
    -5 -1 1
    -5 -1 1
    5 -1 -1
    -5 -1 1
    5 -1 -1
    5 -1 -1
    5 -1 -1
    5 -1 -1
    5 -1 -1
    5 -1 -1
    -5 -1 1
    -5 -1 1
    -5 -1 1
    5 -1 -1
    -5 -1 1
    -5 -1 1
    -5 -1 1
    -5 -1 1
    -5 -1 1
    5 -1 -1
    5 -1 -1
    -5 -1 1
    -5 -1 1
    5 -1 -1
    -5 -1 1
    5 -1 -1
    -5 -1 1
    -5 -1 1
    -5 -1 1
    -5 -1 1
    -5 -1 1
    -5 -1 1
    -5 -1 1
    5 -1 -1
    5 -1 -1
    -5 -1 1
    -5 -1 1
    -5 -1 1
    -5 -1 1
    5 -1 -1
    5 -1 -1
    5 -1 -1
    -5 -1 1
    -5 -1 1
    -5 -1 1
    -5 -1 1
    -5 -1 1
    5 -1 -1
    -5 -1 1
    -5 -1 1
    5 -1 -1
    5 -1 -1
    -5 -1 1
    5 -1 -1
    5 -1 -1
    5 -1 -1
    -5 -1 1
    5 -1 -1
    -5 -1 1
    5 -1 -1
    5 -1 -1
    -5 -1 1
    -5 1 1
    -5 1 1
    5 1 -1
    -5 1 1
    -5 1 1
    -5 1 1
    -5 1 1
    5 1 -1
    5 1 -1
    5 1 -1
    5 1 -1
    5 1 -1
    5 1 -1
    -5 1 1
    5 1 -1
    5 1 -1
    5 1 -1
    -5 1 1
    5 1 -1
    -5 1 1
    5 1 -1
    5 1 -1
    5 1 -1
    5 1 -1
    -5 1 1
    5 1 -1
    5 1 -1
    -5 1 1
    -5 1 1
    -5 1 1
    -5 1 1
    5 1 -1
    -5 1 1
    -5 1 1
    -5 1 1
    5 1 -1
    5 1 -1
    5 1 -1
    5 1 -1
    5 1 -1
    -5 1 1
    -5 1 1
    -5 1 1
    -5 1 1
    -5 1 1
    5 1 -1
    5 1 -1
    5 1 -1
    5 1 -1
    5 1 -1
    5 1 -1
    5 1 -1
    -5 1 1
    -5 1 1
    -5 1 1
    -5 1 1
    -5 1 1
    5 1 -1
    -5 1 1
    5 1 -1
    5 1 -1
    5 1 -1
    -5 1 1
    -5 1 1
    5 1 -1
    -5 1 1
    5 1 -1
    -5 1 1
    5 1 -1
    5 1 -1
    -5 1 1
    5 1 -1
    -5 1 1
    -5 1 1
    -5 1 1
    5 1 -1
    5 1 -1
    5 1 -1
    -5 1 1
    5 1 -1
    5 1 -1
    -5 1 1
    5 1 -1
    -5 1 1
    -5 1 1
    -5 1 1
    -5 1 1
    -5 1 1
    -5 1 1
    -5 1 1
    -5 1 1
    5 1 -1
    5 1 -1
    5 1 -1
    -5 1 1
    5 1 -1
    -5 1 1
    5 1 -1
    5 1 -1
    5 1 -1
    -5 1 1
    -5 1 1
    5 1 -1
    5 1 -1
    -5 1 1
    -5 1 1
    5 1 -1
    -5 1 1
    -5 1 1
    5 1 -1
    -4 -1 1
    4 -1 -1
    -4 -1 1
    4 -1 -1
    4 -1 -1
    4 -1 -1
    4 -1 -1
    -4 -1 1
    4 -1 -1
    4 -1 -1
    4 -1 -1
    4 -1 -1
    4 -1 -1
    -4 -1 1
    -4 -1 1
    -4 -1 1
    -4 -1 1
    -4 -1 1
    -4 -1 1
    -4 -1 1
    -4 -1 1
    -4 -1 1
    -4 -1 1
    -4 -1 1
    -4 -1 1
    -4 -1 1
    4 -1 -1
    4 -1 -1
    4 -1 -1
    -4 -1 1
    -4 -1 1
    -4 -1 1
    -4 -1 1
    4 -1 -1
    -4 -1 1
    4 -1 -1
    -4 -1 1
    -4 -1 1
    -4 -1 1
    -4 -1 1
    4 -1 -1
    4 -1 -1
    -4 -1 1
    -4 -1 1
    4 -1 -1
    -4 -1 1
    -4 -1 1
    4 -1 -1
    -4 -1 1
    4 -1 -1
    4 -1 -1
    4 -1 -1
    -4 -1 1
    4 -1 -1
    -4 -1 1
    -4 -1 1
    -4 -1 1
    4 -1 -1
    4 -1 -1
    4 -1 -1
    -4 -1 1
    4 -1 -1
    -4 -1 1
    -4 -1 1
    4 -1 -1
    -4 -1 1
    -4 -1 1
    4 -1 -1
    -4 -1 1
    -4 -1 1
    -4 -1 1
    4 -1 -1
    -4 -1 1
    -4 -1 1
    4 -1 -1
    4 -1 -1
    -4 -1 1
    -4 -1 1
    -4 -1 1
    -4 -1 1
    -4 -1 1
    -4 -1 1
    4 -1 -1
    4 -1 -1
    -4 -1 1
    4 -1 -1
    4 -1 -1
    4 -1 -1
    4 -1 -1
    4 -1 -1
    4 -1 -1
    -4 -1 1
    -4 1 1
    4 1 -1
    4 1 -1
    -4 1 1
    4 1 -1
    -4 1 1
    4 1 -1
    -4 1 1
    -4 1 1
    4 1 -1
    4 1 -1
    -4 1 1
    4 1 -1
    4 1 -1
    -4 1 1
    -4 1 1
    -4 1 1
    -4 1 1
    4 1 -1
    -4 1 1
    -4 1 1
    -4 1 1
    -4 1 1
    4 1 -1
    4 1 -1
    -4 1 1
    4 1 -1
    -4 1 1
    -4 1 1
    4 1 -1
    -4 1 1
    4 1 -1
    4 1 -1
    -4 1 1
    -4 1 1
    -4 1 1
    4 1 -1
    4 1 -1
    4 1 -1
    4 1 -1
    4 1 -1
    4 1 -1
    -4 1 1
    4 1 -1
    4 1 -1
    -4 1 1
    4 1 -1
    4 1 -1
    4 1 -1
    -4 1 1
    -4 1 1
    4 1 -1
    -4 1 1
    -4 1 1
    -4 1 1
    -4 1 1
    4 1 -1
    4 1 -1
    4 1 -1
    -4 1 1
    -4 1 1
    4 1 -1
    4 1 -1
    4 1 -1
    4 1 -1
    -4 1 1
    4 1 -1
    4 1 -1
    -4 1 1
    4 1 -1
    -4 1 1
    -4 1 1
    -4 1 1
    -4 1 1
    -4 1 1
    -4 1 1
    4 1 -1
    -4 1 1
    4 1 -1
    -4 1 1
    4 1 -1
    4 1 -1
    -4 1 1
    4 1 -1
    4 1 -1
    4 1 -1
    -4 1 1
    -4 1 1
    4 1 -1
    4 1 -1
    4 1 -1
    -4 1 1
    4 1 -1
    4 1 -1
    -4 1 1
    4 1 -1
    4 1 -1
    4 1 -1
    4 1 -1
    4 1 -1
    -4 1 1
    -4 1 1
    -4 1 1
    4 1 -1
    4 1 -1
    -4 1 1
    -4 1 1
    4 1 -1
    4 1 -1
    -4 1 1
    4 1 -1
    -4 1 1
    4 1 -1
    -4 1 1
    -3 -1 1
    -3 -1 1
    -3 -1 1
    3 -1 -1
    3 -1 -1
    -3 -1 1
    -3 -1 1
    3 -1 -1
    -3 -1 1
    3 -1 -1
    -3 -1 1
    -3 -1 1
    3 -1 -1
    -3 -1 1
    3 -1 -1
    -3 -1 1
    -3 -1 1
    3 -1 -1
    3 -1 -1
    -3 -1 1
    -3 -1 1
    -3 -1 1
    3 -1 -1
    3 -1 -1
    -3 -1 1
    -3 -1 1
    -3 -1 1
    3 -1 -1
    -3 -1 1
    -3 -1 1
    -3 -1 1
    3 -1 -1
    -3 -1 1
    3 -1 -1
    -3 -1 1
    3 -1 -1
    3 -1 -1
    -3 -1 1
    -3 -1 1
    3 -1 -1
    -3 -1 1
    -3 -1 1
    3 -1 -1
    3 -1 -1
    -3 -1 1
    -3 -1 1
    3 -1 -1
    -3 -1 1
    -3 -1 1
    3 -1 -1
    -3 -1 1
    3 -1 -1
    3 -1 -1
    -3 -1 1
    -3 -1 1
    3 -1 -1
    3 -1 -1
    3 -1 -1
    3 -1 -1
    -3 -1 1
    -3 -1 1
    -3 -1 1
    -3 -1 1
    -3 -1 1
    -3 -1 1
    3 -1 -1
    3 -1 -1
    3 -1 -1
    -3 -1 1
    3 -1 -1
    -3 -1 1
    -3 -1 1
    3 -1 -1
    -3 -1 1
    3 -1 -1
    -3 -1 1
    3 -1 -1
    -3 -1 1
    -3 -1 1
    -3 -1 1
    -3 -1 1
    3 -1 -1
    3 -1 -1
    -3 -1 1
    3 -1 -1
    3 -1 -1
    3 -1 -1
    3 -1 -1
    -3 -1 1
    -3 -1 1
    3 -1 -1
    -3 -1 1
    -3 -1 1
    3 -1 -1
    3 1 -1
    3 1 -1
    3 1 -1
    3 1 -1
    -3 1 1
    3 1 -1
    -3 1 1
    3 1 -1
    3 1 -1
    -3 1 1
    -3 1 1
    -3 1 1
    3 1 -1
    3 1 -1
    -3 1 1
    -3 1 1
    -3 1 1
    -3 1 1
    -3 1 1
    3 1 -1
    3 1 -1
    3 1 -1
    3 1 -1
    -3 1 1
    -3 1 1
    -3 1 1
    -3 1 1
    3 1 -1
    -3 1 1
    -3 1 1
    -3 1 1
    -3 1 1
    3 1 -1
    3 1 -1
    3 1 -1
    3 1 -1
    3 1 -1
    3 1 -1
    3 1 -1
    3 1 -1
    3 1 -1
    -3 1 1
    3 1 -1
    -3 1 1
    3 1 -1
    -3 1 1
    3 1 -1
    3 1 -1
    3 1 -1
    3 1 -1
    3 1 -1
    -3 1 1
    3 1 -1
    3 1 -1
    3 1 -1
    3 1 -1
    -3 1 1
    3 1 -1
    -3 1 1
    -3 1 1
    -3 1 1
    3 1 -1
    3 1 -1
    -3 1 1
    3 1 -1
    -3 1 1
    3 1 -1
    -3 1 1
    -3 1 1
    3 1 -1
    -3 1 1
    -3 1 1
    -3 1 1
    -3 1 1
    -3 1 1
    -3 1 1
    3 1 -1
    -3 1 1
    -3 1 1
    3 1 -1
    3 1 -1
    -3 1 1
    3 1 -1
    3 1 -1
    -3 1 1
    -3 1 1
    3 1 -1
    3 1 -1
    3 1 -1
    3 1 -1
    3 1 -1
    -3 1 1
    3 1 -1
    3 1 -1
    -3 1 1
    3 1 -1
    3 1 -1
    3 1 -1
    3 1 -1
    -3 1 1
    3 1 -1
    -3 1 1
    3 1 -1
    3 1 -1
    3 1 -1
    3 1 -1
    3 1 -1
    2 -1 -1
    -2 -1 1
    -2 -1 1
    -2 -1 1
    2 -1 -1
    -2 -1 1
    -2 -1 1
    -2 -1 1
    2 -1 -1
    -2 -1 1
    2 -1 -1
    2 -1 -1
    -2 -1 1
    -2 -1 1
    -2 -1 1
    -2 -1 1
    -2 -1 1
    2 -1 -1
    -2 -1 1
    -2 -1 1
    -2 -1 1
    -2 -1 1
    -2 -1 1
    -2 -1 1
    2 -1 -1
    2 -1 -1
    2 -1 -1
    2 -1 -1
    -2 -1 1
    2 -1 -1
    -2 -1 1
    -2 -1 1
    2 -1 -1
    -2 -1 1
    2 -1 -1
    -2 -1 1
    -2 -1 1
    -2 -1 1
    2 -1 -1
    -2 -1 1
    2 -1 -1
    2 -1 -1
    -2 -1 1
    -2 -1 1
    -2 -1 1
    2 -1 -1
    -2 -1 1
    2 -1 -1
    -2 -1 1
    -2 -1 1
    -2 -1 1
    2 -1 -1
    -2 -1 1
    2 -1 -1
    -2 -1 1
    2 -1 -1
    -2 -1 1
    -2 -1 1
    -2 -1 1
    2 -1 -1
    2 -1 -1
    -2 -1 1
    2 -1 -1
    2 -1 -1
    -2 -1 1
    -2 -1 1
    -2 -1 1
    -2 -1 1
    -2 -1 1
    -2 -1 1
    -2 -1 1
    2 -1 -1
    2 -1 -1
    -2 -1 1
    -2 -1 1
    -2 -1 1
    2 -1 -1
    2 -1 -1
    2 -1 -1
    2 -1 -1
    2 -1 -1
    -2 -1 1
    -2 -1 1
    -2 -1 1
    -2 1 1
    2 1 -1
    -2 1 1
    -2 1 1
    2 1 -1
    2 1 -1
    -2 1 1
    -2 1 1
    -2 1 1
    2 1 -1
    2 1 -1
    2 1 -1
    -2 1 1
    2 1 -1
    2 1 -1
    2 1 -1
    2 1 -1
    2 1 -1
    2 1 -1
    2 1 -1
    2 1 -1
    2 1 -1
    2 1 -1
    2 1 -1
    2 1 -1
    -2 1 1
    2 1 -1
    2 1 -1
    2 1 -1
    -2 1 1
    -2 1 1
    2 1 -1
    2 1 -1
    -2 1 1
    -2 1 1
    2 1 -1
    2 1 -1
    2 1 -1
    2 1 -1
    -2 1 1
    -2 1 1
    -2 1 1
    -2 1 1
    -2 1 1
    2 1 -1
    2 1 -1
    2 1 -1
    2 1 -1
    -2 1 1
    2 1 -1
    -2 1 1
    2 1 -1
    2 1 -1
    -2 1 1
    -2 1 1
    2 1 -1
    2 1 -1
    2 1 -1
    -2 1 1
    -2 1 1
    2 1 -1
    2 1 -1
    2 1 -1
    2 1 -1
    2 1 -1
    2 1 -1
    2 1 -1
    -2 1 1
    2 1 -1
    2 1 -1
    2 1 -1
    -2 1 1
    -2 1 1
    -2 1 1
    -2 1 1
    2 1 -1
    -2 1 1
    -2 1 1
    -2 1 1
    2 1 -1
    2 1 -1
    2 1 -1
    2 1 -1
    2 1 -1
    2 1 -1
    -2 1 1
    2 1 -1
    1 -1 -1
    -1 -1 1
    -1 -1 1
    -1 -1 1
    1 -1 -1
    -1 -1 1
    -1 -1 1
    -1 -1 1
    1 -1 -1
    1 -1 -1
    1 -1 -1
    1 -1 -1
    1 -1 -1
    -1 -1 1
    1 -1 -1
    -1 -1 1
    -1 -1 1
    -1 -1 1
    -1 -1 1
    1 -1 -1
    -1 -1 1
    -1 -1 1
    -1 -1 1
    -1 -1 1
    -1 -1 1
    -1 -1 1
    1 -1 -1
    -1 -1 1
    -1 -1 1
    1 -1 -1
    -1 -1 1
    -1 -1 1
    -1 -1 1
    1 -1 -1
    -1 -1 1
    1 -1 -1
    -1 -1 1
    1 -1 -1
    -1 -1 1
    -1 -1 1
    -1 -1 1
    1 -1 -1
    1 -1 -1
    -1 -1 1
    -1 -1 1
    -1 -1 1
    -1 -1 1
    1 -1 -1
    1 -1 -1
    -1 -1 1
    1 -1 -1
    -1 -1 1
    -1 -1 1
    1 -1 -1
    1 -1 -1
    -1 -1 1
    -1 -1 1
    1 -1 -1
    -1 -1 1
    -1 -1 1
    -1 -1 1
    -1 -1 1
    1 -1 -1
    -1 1 1
    -1 1 1
    -1 1 1
    1 1 -1
    -1 1 1
    -1 1 1
    1 1 -1
    -1 1 1
    -1 1 1
    1 1 -1
    1 1 -1
    1 1 -1
    1 1 -1
    -1 1 1
    1 1 -1
    1 1 -1
    -1 1 1
    1 1 -1
    1 1 -1
    -1 1 1
    -1 1 1
    1 1 -1
    1 1 -1
    -1 1 1
    1 1 -1
    -1 1 1
    -1 1 1
    1 1 -1
    -1 1 1
    -1 1 1
    1 1 -1
    1 1 -1
    -1 1 1
    1 1 -1
    1 1 -1
    1 1 -1
    -1 1 1
    -1 1 1
    1 1 -1
    -1 1 1
    1 1 -1
    -1 1 1
    1 1 -1
    1 1 -1
    -1 1 1
    1 1 -1
    -1 1 1
    -1 1 1
    1 1 -1
    1 1 -1
    -1 1 1
    1 1 -1
    1 1 -1
    1 1 -1
    -1 1 1
    1 1 -1
    1 1 -1
    1 1 -1
    -1 1 1
    1 1 -1
    -1 1 1
    -1 1 1
    1 1 -1
    1 1 -1
    -1 1 1
    1 1 -1
    -1 1 1
    1 1 -1
    1 1 -1
    0 -1 -1
    0 -1 -1
    0 -1 1
    0 -1 1
    0 -1 1
    0 -1 1
    0 -1 -1
    0 -1 -1
    0 -1 1
    0 -1 -1
    0 -1 -1
    0 -1 -1
    0 -1 1
    0 -1 1
    0 -1 1
    0 -1 1
    0 -1 1
    0 -1 1
    0 -1 1
    0 -1 1
    0 -1 1
    0 -1 -1
    0 -1 -1
    0 -1 1
    0 -1 -1
    0 -1 -1
    0 -1 -1
    0 -1 -1
    0 -1 -1
    0 -1 -1
    0 -1 1
    0 -1 1
    0 -1 1
    0 -1 -1
    0 -1 1
    0 -1 -1
    0 -1 -1
    0 -1 1
    0 -1 -1
    0 -1 -1
    0 -1 -1
    0 -1 -1
    0 -1 -1
    0 -1 1
    0 -1 1
    0 -1 1
    0 -1 1
    0 -1 -1
    0 -1 1
    0 -1 -1
    0 -1 -1
    0 -1 -1
    0 -1 -1
    0 -1 -1
    0 -1 1
    0 -1 1
    0 -1 1
    0 -1 1
    0 -1 1
    0 -1 -1
    0 -1 -1
    0 -1 -1
    0 -1 -1
    0 -1 1
    0 -1 1
    0 -1 1
    0 -1 -1
    0 -1 -1
    0 -1 1
    0 -1 1
    0 -1 -1
    0 -1 -1
    0 -1 -1
    0 -1 -1
    0 -1 1
    0 -1 -1
    0 -1 -1
    0 -1 1
    0 -1 1
    0 -1 -1
    0 1 1
    0 1 1
    0 1 1
    0 1 1
    0 1 1
    0 1 -1
    0 1 -1
    0 1 -1
    0 1 -1
    0 1 1
    0 1 1
    0 1 1
    0 1 1
    0 1 -1
    0 1 1
    0 1 -1
    0 1 -1
    0 1 -1
    0 1 -1
    0 1 1
    0 1 -1
    0 1 1
    0 1 1
    0 1 1
    0 1 1
    0 1 -1
    0 1 1
    0 1 -1
    0 1 1
    0 1 1
    0 1 1
    0 1 -1
    0 1 1
    0 1 -1
    0 1 -1
    0 1 -1
    0 1 -1
    0 1 1
    0 1 -1
    0 1 1
    0 1 1
    0 1 1
    0 1 1
    0 1 -1
    0 1 -1
    0 1 1
    0 1 1
    0 1 -1
    0 1 -1
    0 1 -1
    0 1 -1
    0 1 -1
    0 1 1
    0 1 1
    0 1 -1
    0 1 -1
    0 1 1
    0 1 1
    0 1 1
    0 1 1
    0 1 1
    0 1 -1
    0 1 -1
    0 1 -1
    0 1 -1
    0 1 -1
    0 1 1
    0 1 1
    0 1 1
    0 1 1
    0 1 -1
    0 1 -1
    0 1 1
    0 1 -1
    0 1 1
    0 1 -1
    0 1 1
    0 1 1
    0 1 1
    0 1 1
    0 1 -1
    0 1 -1
    0 1 -1
    0 1 -1
    0 1 1
    -1 -1 -1
    -1 -1 -1
    1 -1 1
    1 -1 1
    -1 1 -1
    1 1 1
    -1 1 -1
    1 1 1
    -2 -1 -1
    2 -1 1
    2 -1 1
    -2 -1 -1
    2 -1 1
    2 -1 1
    -2 -1 -1
    -2 -1 -1
    2 -1 1
    -2 -1 -1
    2 -1 1
    -2 -1 -1
    -2 -1 -1
    -2 -1 -1
    2 -1 1
    -2 -1 -1
    2 -1 1
    -2 -1 -1
    -2 -1 -1
    2 -1 1
    -2 -1 -1
    -2 -1 -1
    -2 -1 -1
    -2 -1 -1
    -2 -1 -1
    -2 -1 -1
    2 -1 1
    -2 -1 -1
    2 -1 1
    -2 -1 -1
    -2 -1 -1
    -2 -1 -1
    -2 -1 -1
    -2 -1 -1
    -2 -1 -1
    -2 -1 -1
    -2 -1 -1
    2 -1 1
    2 -1 1
    2 -1 1
    2 -1 1
    -2 -1 -1
    -2 -1 -1
    2 -1 1
    -2 -1 -1
    -2 -1 -1
    2 -1 1
    -2 -1 -1
    2 -1 1
    2 -1 1
    2 -1 1
    2 -1 1
    -2 -1 -1
    -2 -1 -1
    2 -1 1
    2 -1 1
    2 -1 1
    -2 -1 -1
    2 -1 1
    -2 -1 -1
    -2 -1 -1
    2 -1 1
    -2 -1 -1
    -2 -1 -1
    2 -1 1
    -2 -1 -1
    -2 -1 -1
    2 1 1
    -2 1 -1
    2 1 1
    -2 1 -1
    -2 1 -1
    -2 1 -1
    2 1 1
    2 1 1
    2 1 1
    -2 1 -1
    -2 1 -1
    2 1 1
    2 1 1
    -2 1 -1
    2 1 1
    -2 1 -1
    2 1 1
    2 1 1
    -2 1 -1
    -2 1 -1
    2 1 1
    2 1 1
    2 1 1
    2 1 1
    -2 1 -1
    -2 1 -1
    -2 1 -1
    -2 1 -1
    2 1 1
    2 1 1
    -2 1 -1
    2 1 1
    2 1 1
    2 1 1
    2 1 1
    -2 1 -1
    2 1 1
    2 1 1
    -2 1 -1
    -2 1 -1
    -2 1 -1
    2 1 1
    2 1 1
    2 1 1
    2 1 1
    -2 1 -1
    -2 1 -1
    -2 1 -1
    -2 1 -1
    2 1 1
    -2 1 -1
    2 1 1
    2 1 1
    2 1 1
    -2 1 -1
    2 1 1
    -2 1 -1
    2 1 1
    -2 1 -1
    -2 1 -1
    2 1 1
    2 1 1
    -2 1 -1
    -2 1 -1
    2 1 1
    2 1 1
    -3 -1 -1
    3 -1 1
    -3 -1 -1
    3 -1 1
    3 -1 1
    3 -1 1
    -3 -1 -1
    -3 -1 -1
    -3 -1 -1
    3 -1 1
    3 -1 1
    -3 -1 -1
    3 -1 1
    3 -1 1
    3 -1 1
    3 -1 1
    -3 -1 -1
    -3 -1 -1
    -3 -1 -1
    -3 -1 -1
    -3 -1 -1
    -3 -1 -1
    3 -1 1
    3 -1 1
    3 -1 1
    3 -1 1
    -3 -1 -1
    -3 -1 -1
    3 -1 1
    3 -1 1
    3 -1 1
    -3 -1 -1
    -3 -1 -1
    3 -1 1
    3 -1 1
    -3 -1 -1
    -3 -1 -1
    3 -1 1
    -3 -1 -1
    3 -1 1
    3 -1 1
    -3 -1 -1
    -3 -1 -1
    -3 -1 -1
    -3 -1 -1
    3 -1 1
    -3 -1 -1
    -3 -1 -1
    3 -1 1
    3 -1 1
    -3 -1 -1
    -3 -1 -1
    3 -1 1
    -3 -1 -1
    -3 -1 -1
    -3 -1 -1
    3 -1 1
    3 -1 1
    -3 -1 -1
    -3 -1 -1
    3 -1 1
    -3 -1 -1
    -3 -1 -1
    -3 -1 -1
    -3 -1 -1
    -3 -1 -1
    3 -1 1
    3 -1 1
    -3 -1 -1
    -3 -1 -1
    3 -1 1
    3 -1 1
    -3 -1 -1
    -3 -1 -1
    -3 -1 -1
    3 -1 1
    -3 -1 -1
    3 -1 1
    -3 -1 -1
    3 -1 1
    3 -1 1
    -3 -1 -1
    3 -1 1
    3 -1 1
    3 -1 1
    -3 -1 -1
    -3 -1 -1
    -3 -1 -1
    3 -1 1
    -3 -1 -1
    -3 -1 -1
    -3 -1 -1
    3 -1 1
    -3 -1 -1
    -3 -1 -1
    -3 -1 -1
    -3 -1 -1
    -3 1 -1
    -3 1 -1
    3 1 1
    3 1 1
    -3 1 -1
    3 1 1
    -3 1 -1
    3 1 1
    3 1 1
    3 1 1
    3 1 1
    -3 1 -1
    -3 1 -1
    3 1 1
    -3 1 -1
    3 1 1
    3 1 1
    3 1 1
    -3 1 -1
    3 1 1
    3 1 1
    3 1 1
    -3 1 -1
    -3 1 -1
    -3 1 -1
    3 1 1
    3 1 1
    3 1 1
    -3 1 -1
    3 1 1
    -3 1 -1
    -3 1 -1
    -3 1 -1
    -3 1 -1
    3 1 1
    3 1 1
    3 1 1
    -3 1 -1
    -3 1 -1
    -3 1 -1
    3 1 1
    -3 1 -1
    3 1 1
    3 1 1
    -3 1 -1
    -3 1 -1
    3 1 1
    -3 1 -1
    -3 1 -1
    -3 1 -1
    3 1 1
    -3 1 -1
    -3 1 -1
    -3 1 -1
    -3 1 -1
    -3 1 -1
    -3 1 -1
    -3 1 -1
    3 1 1
    -3 1 -1
    -3 1 -1
    -3 1 -1
    3 1 1
    3 1 1
    3 1 1
    -3 1 -1
    3 1 1
    3 1 1
    -3 1 -1
    -3 1 -1
    -3 1 -1
    3 1 1
    3 1 1
    3 1 1
    -3 1 -1
    3 1 1
    3 1 1
    3 1 1
    -3 1 -1
    3 1 1
    -3 1 -1
    3 1 1
    3 1 1
    -3 1 -1
    3 1 1
    -3 1 -1
    3 1 1
    4 -1 1
    -4 -1 -1
    4 -1 1
    4 -1 1
    -4 -1 -1
    -4 -1 -1
    -4 -1 -1
    4 -1 1
    4 -1 1
    4 -1 1
    -4 -1 -1
    4 -1 1
    -4 -1 -1
    -4 -1 -1
    4 -1 1
    4 -1 1
    -4 -1 -1
    -4 -1 -1
    -4 -1 -1
    -4 -1 -1
    -4 -1 -1
    -4 -1 -1
    4 -1 1
    4 -1 1
    -4 -1 -1
    -4 -1 -1
    4 -1 1
    4 -1 1
    -4 -1 -1
    -4 -1 -1
    -4 -1 -1
    -4 -1 -1
    4 -1 1
    -4 -1 -1
    -4 -1 -1
    4 -1 1
    4 -1 1
    -4 -1 -1
    4 -1 1
    4 -1 1
    -4 -1 -1
    4 -1 1
    4 -1 1
    -4 -1 -1
    -4 -1 -1
    4 -1 1
    4 -1 1
    4 -1 1
    4 -1 1
    4 -1 1
    -4 -1 -1
    4 -1 1
    4 -1 1
    -4 -1 -1
    -4 -1 -1
    -4 -1 -1
    -4 -1 -1
    -4 -1 -1
    -4 -1 -1
    -4 -1 -1
    4 -1 1
    -4 -1 -1
    4 -1 1
    4 -1 1
    4 -1 1
    -4 -1 -1
    4 -1 1
    -4 -1 -1
    -4 -1 -1
    4 -1 1
    4 -1 1
    -4 -1 -1
    4 -1 1
    -4 -1 -1
    4 -1 1
    -4 -1 -1
    -4 -1 -1
    4 -1 1
    -4 -1 -1
    4 -1 1
    4 -1 1
    4 -1 1
    -4 -1 -1
    -4 -1 -1
    -4 -1 -1
    -4 -1 -1
    4 -1 1
    -4 -1 -1
    -4 1 -1
    4 1 1
    -4 1 -1
    -4 1 -1
    4 1 1
    4 1 1
    -4 1 -1
    4 1 1
    4 1 1
    -4 1 -1
    -4 1 -1
    -4 1 -1
    4 1 1
    4 1 1
    -4 1 -1
    4 1 1
    -4 1 -1
    4 1 1
    -4 1 -1
    4 1 1
    -4 1 -1
    4 1 1
    -4 1 -1
    -4 1 -1
    4 1 1
    -4 1 -1
    -4 1 -1
    -4 1 -1
    -4 1 -1
    4 1 1
    4 1 1
    4 1 1
    -4 1 -1
    4 1 1
    4 1 1
    4 1 1
    4 1 1
    -4 1 -1
    -4 1 -1
    -4 1 -1
    -4 1 -1
    -4 1 -1
    4 1 1
    -4 1 -1
    4 1 1
    -4 1 -1
    4 1 1
    4 1 1
    4 1 1
    -4 1 -1
    -4 1 -1
    -4 1 -1
    -4 1 -1
    -4 1 -1
    -4 1 -1
    4 1 1
    4 1 1
    4 1 1
    -4 1 -1
    -4 1 -1
    -4 1 -1
    -4 1 -1
    4 1 1
    4 1 1
    4 1 1
    4 1 1
    4 1 1
    4 1 1
    4 1 1
    4 1 1
    4 1 1
    -4 1 -1
    4 1 1
    -4 1 -1
    4 1 1
    4 1 1
    4 1 1
    -4 1 -1
    4 1 1
    -4 1 -1
    4 1 1
    -4 1 -1
    -4 1 -1
    -4 1 -1
    -4 1 -1
    -4 1 -1
    4 1 1
    4 1 1
    -4 1 -1
    -4 1 -1
    -4 1 -1
    4 1 1
    4 1 1
    4 1 1
    5 -1 1
    -5 -1 -1
    -5 -1 -1
    -5 -1 -1
    -5 -1 -1
    -5 -1 -1
    -5 -1 -1
    -5 -1 -1
    5 -1 1
    5 -1 1
    -5 -1 -1
    -5 -1 -1
    5 -1 1
    5 -1 1
    -5 -1 -1
    -5 -1 -1
    -5 -1 -1
    -5 -1 -1
    5 -1 1
    5 -1 1
    -5 -1 -1
    -5 -1 -1
    5 -1 1
    -5 -1 -1
    -5 -1 -1
    5 -1 1
    5 -1 1
    5 -1 1
    5 -1 1
    -5 -1 -1
    -5 -1 -1
    5 -1 1
    5 -1 1
    5 -1 1
    -5 -1 -1
    -5 -1 -1
    -5 -1 -1
    -5 -1 -1
    5 -1 1
    -5 -1 -1
    -5 -1 -1
    -5 -1 -1
    5 -1 1
    -5 -1 -1
    5 -1 1
    -5 -1 -1
    -5 -1 -1
    5 -1 1
    -5 -1 -1
    -5 -1 -1
    5 -1 1
    -5 -1 -1
    5 -1 1
    5 -1 1
    -5 -1 -1
    -5 -1 -1
    5 -1 1
    -5 -1 -1
    5 -1 1
    -5 -1 -1
    -5 -1 -1
    5 -1 1
    -5 -1 -1
    5 -1 1
    5 -1 1
    -5 -1 -1
    5 -1 1
    -5 -1 -1
    -5 -1 -1
    5 -1 1
    -5 -1 -1
    5 -1 1
    5 -1 1
    -5 -1 -1
    -5 -1 -1
    -5 -1 -1
    -5 -1 -1
    5 -1 1
    5 -1 1
    -5 -1 -1
    5 -1 1
    -5 -1 -1
    -5 -1 -1
    -5 -1 -1
    5 -1 1
    -5 -1 -1
    5 -1 1
    -5 -1 -1
    5 1 1
    5 1 1
    5 1 1
    -5 1 -1
    5 1 1
    5 1 1
    -5 1 -1
    5 1 1
    5 1 1
    5 1 1
    5 1 1
    5 1 1
    -5 1 -1
    -5 1 -1
    -5 1 -1
    -5 1 -1
    -5 1 -1
    5 1 1
    5 1 1
    5 1 1
    5 1 1
    -5 1 -1
    5 1 1
    -5 1 -1
    -5 1 -1
    -5 1 -1
    -5 1 -1
    -5 1 -1
    -5 1 -1
    -5 1 -1
    -5 1 -1
    -5 1 -1
    5 1 1
    -5 1 -1
    5 1 1
    -5 1 -1
    5 1 1
    -5 1 -1
    5 1 1
    -5 1 -1
    5 1 1
    -5 1 -1
    5 1 1
    -5 1 -1
    5 1 1
    -5 1 -1
    -5 1 -1
    -5 1 -1
    5 1 1
    -5 1 -1
    5 1 1
    -5 1 -1
    -5 1 -1
    -5 1 -1
    -5 1 -1
    5 1 1
    5 1 1
    5 1 1
    5 1 1
    -5 1 -1
    5 1 1
    -5 1 -1
    -5 1 -1
    -5 1 -1
    5 1 1
    5 1 1
    5 1 1
    5 1 1
    5 1 1
    -5 1 -1
    5 1 1
    5 1 1
    5 1 1
    5 1 1
    5 1 1
    -5 1 -1
    -5 1 -1
    -5 1 -1
    5 1 1
    5 1 1
    -5 1 -1
    -5 1 -1
    5 1 1
    -5 1 -1
    5 1 1
    5 1 1
    -5 1 -1
    -5 1 -1
    -5 1 -1
    5 1 1
    -5 1 -1
    5 1 1
    -5 1 -1
    -6 -1 -1
    -6 -1 -1
    6 -1 1
    6 -1 1
    -6 -1 -1
    6 -1 1
    -6 -1 -1
    6 -1 1
    -6 -1 -1
    6 -1 1
    6 -1 1
    6 -1 1
    -6 -1 -1
    6 -1 1
    -6 -1 -1
    6 -1 1
    -6 -1 -1
    6 -1 1
    6 -1 1
    6 -1 1
    -6 -1 -1
    6 -1 1
    -6 -1 -1
    6 -1 1
    -6 -1 -1
    6 -1 1
    -6 -1 -1
    6 -1 1
    6 -1 1
    6 -1 1
    -6 -1 -1
    6 -1 1
    6 -1 1
    6 -1 1
    6 -1 1
    -6 -1 -1
    -6 -1 -1
    -6 -1 -1
    6 -1 1
    -6 -1 -1
    6 -1 1
    -6 -1 -1
    -6 -1 -1
    -6 -1 -1
    -6 -1 -1
    -6 -1 -1
    -6 -1 -1
    6 -1 1
    -6 -1 -1
    -6 -1 -1
    6 -1 1
    6 1 1
    -6 1 -1
    6 1 1
    -6 1 -1
    6 1 1
    -6 1 -1
    6 1 1
    -6 1 -1
    6 1 1
    -6 1 -1
    6 1 1
    6 1 1
    6 1 1
    -6 1 -1
    6 1 1
    6 1 1
    -6 1 -1
    6 1 1
    6 1 1
    -6 1 -1
    6 1 1
    -6 1 -1
    6 1 1
    -6 1 -1
    -6 1 -1
    6 1 1
    6 1 1
    6 1 1
    6 1 1
    6 1 1
    -6 1 -1
    -6 1 -1
    -6 1 -1
    -6 1 -1
    6 1 1
    6 1 1
    6 1 1
    6 1 1
    -6 1 -1
    -6 1 -1
    -6 1 -1
    6 1 1
    6 1 1
    6 1 1
    -6 1 -1
    -6 1 -1
    6 1 1
    6 1 1
    6 1 1
    6 1 1
    -6 1 -1
    -6 1 -1
    -6 1 -1
    6 1 1
    -6 1 -1
    6 1 1
    6 1 1
    6 1 1
    -6 1 -1
    -6 1 -1
    -7 -1 -1
    -7 -1 -1
    7 -1 1
    7 -1 1
    7 -1 1
    -7 -1 -1
    -7 -1 -1
    -7 -1 -1
    7 -1 1
    -7 -1 -1
    -7 -1 -1
    -7 -1 -1
    7 -1 1
    -7 -1 -1
    -7 -1 -1
    -7 -1 -1
    7 -1 1
    -7 -1 -1
    -7 -1 -1
    7 -1 1
    7 -1 1
    -7 -1 -1
    -7 -1 -1
    7 -1 1
    -7 -1 -1
    7 -1 1
    7 -1 1
    -7 -1 -1
    7 -1 1
    -7 -1 -1
    7 -1 1
    7 -1 1
    -7 -1 -1
    7 -1 1
    7 -1 1
    7 -1 1
    -7 -1 -1
    -7 -1 -1
    -7 -1 -1
    7 -1 1
    7 -1 1
    7 -1 1
    7 -1 1
    7 -1 1
    7 1 1
    7 1 1
    -7 1 -1
    7 1 1
    7 1 1
    7 1 1
    7 1 1
    -7 1 -1
    -7 1 -1
    7 1 1
    7 1 1
    7 1 1
    7 1 1
    -7 1 -1
    -7 1 -1
    7 1 1
    -7 1 -1
    -7 1 -1
    7 1 1
    7 1 1
    -7 1 -1
    7 1 1
    -7 1 -1
    -7 1 -1
    -7 1 -1
    7 1 1
    -7 1 -1
    -7 1 -1
    7 1 1
    -7 1 -1
    7 1 1
    7 1 1
    -7 1 -1
    7 1 1
    7 1 1
    -7 1 -1
    7 1 1
    -7 1 -1
    -7 1 -1
    7 1 1
    7 1 1
    7 1 1
    7 1 1
    7 1 1
    -7 1 -1
    7 1 1
    7 1 1
    7 1 1
    -7 1 -1
    -7 1 -1
    7 1 1
    -7 1 -1
    -8 -1 -1
    8 -1 1
    8 -1 1
    8 -1 1
    -8 -1 -1
    8 -1 1
    -8 -1 -1
    -8 -1 -1
    8 -1 1
    -8 -1 -1
    -8 -1 -1
    -8 -1 -1
    8 -1 1
    8 -1 1
    -8 -1 -1
    8 -1 1
    8 -1 1
    8 -1 1
    -8 -1 -1
    -8 -1 -1
    8 -1 1
    -8 -1 -1
    8 -1 1
    8 -1 1
    -8 -1 -1
    8 -1 1
    -8 -1 -1
    -8 -1 -1
    -8 -1 -1
    -8 -1 -1
    8 -1 1
    -8 -1 -1
    8 -1 1
    -8 -1 -1
    8 -1 1
    -8 -1 -1
    -8 -1 -1
    -8 -1 -1
    -8 -1 -1
    8 -1 1
    8 -1 1
    -8 -1 -1
    -8 -1 -1
    -8 -1 -1
    8 -1 1
    8 -1 1
    8 -1 1
    -8 1 -1
    8 1 1
    8 1 1
    -8 1 -1
    8 1 1
    8 1 1
    8 1 1
    -8 1 -1
    8 1 1
    -8 1 -1
    -8 1 -1
    8 1 1
    -8 1 -1
    -8 1 -1
    8 1 1
    -8 1 -1
    -8 1 -1
    -8 1 -1
    -8 1 -1
    -8 1 -1
    8 1 1
    8 1 1
    8 1 1
    -8 1 -1
    -8 1 -1
    8 1 1
    8 1 1
    8 1 1
    8 1 1
    8 1 1
    -8 1 -1
    8 1 1
    8 1 1
    8 1 1
    8 1 1
    8 1 1
    -8 1 -1
    -8 1 -1
    8 1 1
    -8 1 -1
    -8 1 -1
    -8 1 -1
    -8 1 -1
    -8 1 -1
    8 1 1
    -8 1 -1
    -8 1 -1
    8 1 1
    -8 1 -1
    8 1 1
    8 1 1
    8 1 1
    8 1 1
    8 1 1
    -9 -1 -1
    9 -1 1
    -9 -1 -1
    9 -1 1
    9 -1 1
    -9 -1 -1
    9 -1 1
    -9 -1 -1
    9 -1 1
    -9 -1 -1
    9 -1 1
    9 -1 1
    9 -1 1
    9 -1 1
    -9 -1 -1
    -9 -1 -1
    9 -1 1
    -9 -1 -1
    9 -1 1
    -9 -1 -1
    -9 -1 -1
    9 -1 1
    9 -1 1
    -9 -1 -1
    -9 -1 -1
    -9 -1 -1
    9 -1 1
    9 -1 1
    -9 -1 -1
    9 -1 1
    9 -1 1
    -9 -1 -1
    9 -1 1
    -9 -1 -1
    9 -1 1
    -9 -1 -1
    -9 -1 -1
    9 -1 1
    9 -1 1
    -9 -1 -1
    9 -1 1
    9 1 1
    -9 1 -1
    9 1 1
    -9 1 -1
    -9 1 -1
    9 1 1
    9 1 1
    9 1 1
    -9 1 -1
    9 1 1
    -9 1 -1
    -9 1 -1
    9 1 1
    -9 1 -1
    9 1 1
    9 1 1
    -9 1 -1
    9 1 1
    -9 1 -1
    -9 1 -1
    9 1 1
    -9 1 -1
    -9 1 -1
    9 1 1
    9 1 1
    -9 1 -1
    -9 1 -1
    -9 1 -1
    9 1 1
    9 1 1
    -9 1 -1
    9 1 1
    9 1 1
    -9 1 -1
    -9 1 -1
    -9 1 -1
    -9 1 -1
    9 1 1
    9 1 1
    -9 1 -1
    9 1 1
    9 1 1
    -9 1 -1
    9 1 1
    9 1 1
    -10 -1 -1
    -10 -1 -1
    10 -1 1
    10 -1 1
    10 -1 1
    10 -1 1
    10 -1 1
    10 -1 1
    -10 -1 -1
    10 -1 1
    10 -1 1
    10 -1 1
    10 -1 1
    10 -1 1
    -10 -1 -1
    10 -1 1
    10 -1 1
    -10 -1 -1
    -10 -1 -1
    -10 -1 -1
    -10 -1 -1
    -10 -1 -1
    -10 -1 -1
    10 -1 1
    10 -1 1
    -10 -1 -1
    -10 -1 -1
    -10 -1 -1
    10 -1 1
    -10 -1 -1
    10 -1 1
    -10 -1 -1
    10 -1 1
    -10 -1 -1
    -10 -1 -1
    10 -1 1
    10 -1 1
    -10 -1 -1
    10 -1 1
    10 -1 1
    -10 -1 -1
    -10 1 -1
    10 1 1
    -10 1 -1
    10 1 1
    10 1 1
    10 1 1
    -10 1 -1
    -10 1 -1
    10 1 1
    10 1 1
    10 1 1
    -10 1 -1
    -10 1 -1
    -10 1 -1
    10 1 1
    10 1 1
    10 1 1
    -10 1 -1
    10 1 1
    10 1 1
    10 1 1
    10 1 1
    -10 1 -1
    -10 1 -1
    -10 1 -1
    10 1 1
    -10 1 -1
    -10 1 -1
    10 1 1
    10 1 1
    10 1 1
    -10 1 -1
    -10 1 -1
    10 1 1
    10 1 1
    10 1 1
    10 1 1
    -10 1 -1
    10 1 1
    10 1 1
    11 -1 1
    11 1 1
    11 -2 -1
    -11 -2 1
    -11 -2 1
    11 -2 -1
    11 -2 -1
    -11 -2 1
    -11 -2 1
    11 -2 -1
    11 -2 -1
    11 -2 -1
    -11 -2 1
    -11 -2 1
    -11 -2 1
    11 -2 -1
    11 -2 -1
    -11 -2 1
    -11 -2 1
    -11 -2 1
    -11 -2 1
    11 -2 -1
    -11 -2 1
    -11 -2 1
    -11 -2 1
    11 -2 -1
    -11 -2 1
    11 -2 -1
    -11 -2 1
    -11 -2 1
    11 -2 -1
    11 -2 -1
    11 -2 -1
    11 -2 -1
    -11 -2 1
    -11 -2 1
    -11 -2 1
    -11 -2 1
    11 -2 -1
    11 -2 -1
    -11 2 1
    -11 2 1
    -11 2 1
    11 2 -1
    11 2 -1
    11 2 -1
    11 2 -1
    11 2 -1
    11 2 -1
    -11 2 1
    11 2 -1
    -11 2 1
    11 2 -1
    11 2 -1
    -11 2 1
    -11 2 1
    11 2 -1
    11 2 -1
    -11 2 1
    11 2 -1
    -11 2 1
    11 2 -1
    -11 2 1
    11 2 -1
    -11 2 1
    11 2 -1
    -11 2 1
    -11 2 1
    -11 2 1
    11 2 -1
    -11 2 1
    -11 2 1
    -11 2 1
    11 2 -1
    11 2 -1
    11 2 -1
    11 2 -1
    11 2 -1
    -11 2 1
    11 2 -1
    11 2 -1
    11 2 -1
    -10 -2 1
    -10 -2 1
    10 -2 -1
    -10 -2 1
    -10 -2 1
    -10 -2 1
    10 -2 -1
    10 -2 -1
    10 -2 -1
    -10 -2 1
    -10 -2 1
    10 -2 -1
    -10 -2 1
    10 -2 -1
    -10 -2 1
    10 -2 -1
    10 -2 -1
    10 -2 -1
    10 -2 -1
    10 -2 -1
    -10 -2 1
    -10 -2 1
    10 -2 -1
    10 -2 -1
    10 -2 -1
    -10 -2 1
    -10 -2 1
    -10 -2 1
    10 -2 -1
    10 -2 -1
    10 -2 -1
    -10 -2 1
    10 -2 -1
    10 -2 -1
    -10 -2 1
    10 -2 -1
    10 -2 -1
    10 -2 -1
    10 -2 -1
    -10 -2 1
    10 2 -1
    -10 2 1
    10 2 -1
    10 2 -1
    -10 2 1
    10 2 -1
    -10 2 1
    10 2 -1
    -10 2 1
    10 2 -1
    -10 2 1
    10 2 -1
    10 2 -1
    -10 2 1
    -10 2 1
    10 2 -1
    10 2 -1
    -10 2 1
    10 2 -1
    10 2 -1
    -10 2 1
    -10 2 1
    10 2 -1
    10 2 -1
    -10 2 1
    -10 2 1
    10 2 -1
    -10 2 1
    10 2 -1
    10 2 -1
    10 2 -1
    -10 2 1
    10 2 -1
    -10 2 1
    10 2 -1
    -10 2 1
    -10 2 1
    -10 2 1
    10 2 -1
    -10 2 1
    -10 2 1
    10 2 -1
    10 2 -1
    10 2 -1
    10 2 -1
    10 2 -1
    10 2 -1
    10 2 -1
    10 2 -1
    9 -2 -1
    9 -2 -1
    9 -2 -1
    9 -2 -1
    -9 -2 1
    9 -2 -1
    -9 -2 1
    -9 -2 1
    -9 -2 1
    -9 -2 1
    -9 -2 1
    -9 -2 1
    9 -2 -1
    9 -2 -1
    9 -2 -1
    9 -2 -1
    -9 -2 1
    -9 -2 1
    9 -2 -1
    9 -2 -1
    -9 -2 1
    9 -2 -1
    -9 -2 1
    -9 -2 1
    -9 -2 1
    -9 -2 1
    9 -2 -1
    9 -2 -1
    9 -2 -1
    9 -2 -1
    -9 -2 1
    -9 -2 1
    9 -2 -1
    -9 -2 1
    9 -2 -1
    -9 -2 1
    9 -2 -1
    -9 -2 1
    9 -2 -1
    -9 -2 1
    9 -2 -1
    9 -2 -1
    9 -2 -1
    -9 -2 1
    9 -2 -1
    -9 -2 1
    -9 2 1
    9 2 -1
    9 2 -1
    9 2 -1
    -9 2 1
    9 2 -1
    -9 2 1
    9 2 -1
    9 2 -1
    9 2 -1
    -9 2 1
    9 2 -1
    -9 2 1
    9 2 -1
    9 2 -1
    9 2 -1
    9 2 -1
    -9 2 1
    9 2 -1
    -9 2 1
    9 2 -1
    9 2 -1
    9 2 -1
    9 2 -1
    -9 2 1
    9 2 -1
    -9 2 1
    -9 2 1
    9 2 -1
    -9 2 1
    9 2 -1
    9 2 -1
    9 2 -1
    -9 2 1
    9 2 -1
    9 2 -1
    9 2 -1
    9 2 -1
    9 2 -1
    9 2 -1
    9 2 -1
    -9 2 1
    9 2 -1
    9 2 -1
    9 2 -1
    -9 2 1
    -9 2 1
    -9 2 1
    -9 2 1
    -9 2 1
    -9 2 1
    8 -2 -1
    8 -2 -1
    8 -2 -1
    8 -2 -1
    8 -2 -1
    8 -2 -1
    -8 -2 1
    8 -2 -1
    8 -2 -1
    -8 -2 1
    -8 -2 1
    8 -2 -1
    -8 -2 1
    -8 -2 1
    -8 -2 1
    -8 -2 1
    -8 -2 1
    -8 -2 1
    -8 -2 1
    8 -2 -1
    -8 -2 1
    -8 -2 1
    8 -2 -1
    8 -2 -1
    -8 -2 1
    -8 -2 1
    8 -2 -1
    8 -2 -1
    -8 -2 1
    -8 -2 1
    8 -2 -1
    8 -2 -1
    -8 -2 1
    -8 -2 1
    -8 -2 1
    8 -2 -1
    8 -2 -1
    8 -2 -1
    -8 -2 1
    -8 -2 1
    8 -2 -1
    -8 -2 1
    -8 -2 1
    8 -2 -1
    8 -2 -1
    8 -2 -1
    8 -2 -1
    8 -2 -1
    8 -2 -1
    8 2 -1
    8 2 -1
    8 2 -1
    -8 2 1
    -8 2 1
    -8 2 1
    8 2 -1
    -8 2 1
    8 2 -1
    -8 2 1
    -8 2 1
    8 2 -1
    8 2 -1
    8 2 -1
    8 2 -1
    8 2 -1
    8 2 -1
    8 2 -1
    8 2 -1
    8 2 -1
    8 2 -1
    -8 2 1
    8 2 -1
    -8 2 1
    8 2 -1
    -8 2 1
    8 2 -1
    8 2 -1
    -8 2 1
    8 2 -1
    8 2 -1
    8 2 -1
    -8 2 1
    8 2 -1
    -8 2 1
    -8 2 1
    -8 2 1
    8 2 -1
    -8 2 1
    8 2 -1
    8 2 -1
    8 2 -1
    -8 2 1
    8 2 -1
    8 2 -1
    -8 2 1
    -8 2 1
    8 2 -1
    8 2 -1
    8 2 -1
    -8 2 1
    8 2 -1
    8 2 -1
    7 -2 -1
    7 -2 -1
    -7 -2 1
    7 -2 -1
    7 -2 -1
    7 -2 -1
    7 -2 -1
    7 -2 -1
    7 -2 -1
    -7 -2 1
    -7 -2 1
    -7 -2 1
    -7 -2 1
    7 -2 -1
    7 -2 -1
    -7 -2 1
    -7 -2 1
    -7 -2 1
    7 -2 -1
    7 -2 -1
    7 -2 -1
    -7 -2 1
    -7 -2 1
    -7 -2 1
    7 -2 -1
    7 -2 -1
    7 -2 -1
    -7 -2 1
    7 -2 -1
    7 -2 -1
    -7 -2 1
    -7 -2 1
    -7 -2 1
    7 -2 -1
    7 -2 -1
    7 -2 -1
    -7 -2 1
    -7 -2 1
    -7 -2 1
    7 -2 -1
    -7 -2 1
    7 -2 -1
    7 -2 -1
    7 -2 -1
    -7 -2 1
    7 -2 -1
    -7 -2 1
    -7 -2 1
    7 -2 -1
    -7 -2 1
    -7 -2 1
    -7 2 1
    7 2 -1
    7 2 -1
    7 2 -1
    7 2 -1
    -7 2 1
    -7 2 1
    7 2 -1
    7 2 -1
    7 2 -1
    7 2 -1
    7 2 -1
    -7 2 1
    -7 2 1
    7 2 -1
    7 2 -1
    7 2 -1
    7 2 -1
    -7 2 1
    -7 2 1
    7 2 -1
    -7 2 1
    7 2 -1
    -7 2 1
    7 2 -1
    7 2 -1
    7 2 -1
    7 2 -1
    -7 2 1
    7 2 -1
    -7 2 1
    -7 2 1
    -7 2 1
    7 2 -1
    7 2 -1
    7 2 -1
    7 2 -1
    -7 2 1
    -7 2 1
    7 2 -1
    7 2 -1
    -7 2 1
    -7 2 1
    -7 2 1
    7 2 -1
    7 2 -1
    7 2 -1
    7 2 -1
    7 2 -1
    7 2 -1
    -7 2 1
    7 2 -1
    7 2 -1
    7 2 -1
    7 2 -1
    7 2 -1
    -7 2 1
    6 -2 -1
    -6 -2 1
    -6 -2 1
    -6 -2 1
    -6 -2 1
    6 -2 -1
    -6 -2 1
    -6 -2 1
    6 -2 -1
    -6 -2 1
    6 -2 -1
    -6 -2 1
    6 -2 -1
    6 -2 -1
    -6 -2 1
    -6 -2 1
    6 -2 -1
    -6 -2 1
    6 -2 -1
    6 -2 -1
    6 -2 -1
    6 -2 -1
    6 -2 -1
    6 -2 -1
    -6 -2 1
    -6 -2 1
    -6 -2 1
    -6 -2 1
    -6 -2 1
    6 -2 -1
    6 -2 -1
    6 -2 -1
    -6 -2 1
    -6 -2 1
    6 -2 -1
    -6 -2 1
    -6 -2 1
    -6 -2 1
    -6 -2 1
    6 -2 -1
    6 -2 -1
    -6 -2 1
    6 -2 -1
    -6 -2 1
    -6 -2 1
    6 -2 -1
    -6 -2 1
    6 -2 -1
    -6 -2 1
    -6 -2 1
    6 -2 -1
    6 -2 -1
    -6 -2 1
    6 -2 -1
    6 -2 -1
    6 -2 -1
    -6 -2 1
    6 -2 -1
    6 -2 -1
    -6 -2 1
    -6 -2 1
    -6 -2 1
    6 -2 -1
    -6 -2 1
    6 -2 -1
    -6 -2 1
    6 -2 -1
    -6 -2 1
    6 2 -1
    -6 2 1
    -6 2 1
    -6 2 1
    -6 2 1
    6 2 -1
    -6 2 1
    -6 2 1
    6 2 -1
    -6 2 1
    6 2 -1
    6 2 -1
    -6 2 1
    6 2 -1
    6 2 -1
    -6 2 1
    6 2 -1
    6 2 -1
    -6 2 1
    -6 2 1
    -6 2 1
    -6 2 1
    -6 2 1
    6 2 -1
    6 2 -1
    -6 2 1
    6 2 -1
    6 2 -1
    6 2 -1
    -6 2 1
    6 2 -1
    -6 2 1
    -6 2 1
    -6 2 1
    6 2 -1
    6 2 -1
    6 2 -1
    -6 2 1
    6 2 -1
    6 2 -1
    6 2 -1
    -6 2 1
    -6 2 1
    -6 2 1
    6 2 -1
    6 2 -1
    6 2 -1
    6 2 -1
    6 2 -1
    6 2 -1
    6 2 -1
    6 2 -1
    6 2 -1
    6 2 -1
    6 2 -1
    -6 2 1
    -6 2 1
    -6 2 1
    6 2 -1
    6 2 -1
    6 2 -1
    -6 2 1
    -6 2 1
    -6 2 1
    6 2 -1
    6 2 -1
    -6 2 1
    -6 2 1
    6 2 -1
    6 2 -1
    6 2 -1
    6 2 -1
    -6 2 1
    6 2 -1
    6 2 -1
    6 2 -1
    6 2 -1
    -6 2 1
    6 2 -1
    6 2 -1
    -5 -2 1
    5 -2 -1
    5 -2 -1
    5 -2 -1
    -5 -2 1
    -5 -2 1
    -5 -2 1
    5 -2 -1
    -5 -2 1
    -5 -2 1
    -5 -2 1
    -5 -2 1
    5 -2 -1
    5 -2 -1
    5 -2 -1
    -5 -2 1
    -5 -2 1
    5 -2 -1
    -5 -2 1
    -5 -2 1
    -5 -2 1
    -5 -2 1
    -5 -2 1
    -5 -2 1
    5 -2 -1
    5 -2 -1
    5 -2 -1
    -5 -2 1
    5 -2 -1
    5 -2 -1
    5 -2 -1
    5 -2 -1
    5 -2 -1
    -5 -2 1
    -5 -2 1
    -5 -2 1
    -5 -2 1
    -5 -2 1
    -5 -2 1
    5 -2 -1
    -5 -2 1
    -5 -2 1
    5 -2 -1
    -5 -2 1
    5 -2 -1
    5 -2 -1
    -5 -2 1
    5 -2 -1
    -5 -2 1
    -5 -2 1
    -5 -2 1
    5 -2 -1
    -5 -2 1
    -5 -2 1
    5 -2 -1
    -5 -2 1
    -5 -2 1
    -5 -2 1
    -5 -2 1
    5 -2 -1
    -5 -2 1
    -5 -2 1
    -5 -2 1
    -5 -2 1
    -5 -2 1
    5 -2 -1
    5 -2 -1
    5 -2 -1
    -5 -2 1
    5 -2 -1
    -5 -2 1
    5 -2 -1
    5 -2 -1
    -5 -2 1
    -5 -2 1
    -5 -2 1
    -5 -2 1
    5 -2 -1
    -5 -2 1
    -5 -2 1
    -5 -2 1
    -5 -2 1
    5 -2 -1
    5 -2 -1
    -5 2 1
    -5 2 1
    -5 2 1
    5 2 -1
    -5 2 1
    -5 2 1
    5 2 -1
    5 2 -1
    -5 2 1
    5 2 -1
    -5 2 1
    -5 2 1
    5 2 -1
    -5 2 1
    -5 2 1
    -5 2 1
    5 2 -1
    -5 2 1
    5 2 -1
    5 2 -1
    -5 2 1
    5 2 -1
    5 2 -1
    5 2 -1
    -5 2 1
    -5 2 1
    5 2 -1
    5 2 -1
    -5 2 1
    5 2 -1
    -5 2 1
    -5 2 1
    5 2 -1
    -5 2 1
    5 2 -1
    -5 2 1
    -5 2 1
    5 2 -1
    5 2 -1
    -5 2 1
    5 2 -1
    5 2 -1
    -5 2 1
    5 2 -1
    5 2 -1
    -5 2 1
    5 2 -1
    5 2 -1
    5 2 -1
    5 2 -1
    5 2 -1
    5 2 -1
    5 2 -1
    -5 2 1
    -5 2 1
    -5 2 1
    5 2 -1
    5 2 -1
    5 2 -1
    5 2 -1
    -5 2 1
    -5 2 1
    5 2 -1
    -5 2 1
    5 2 -1
    -5 2 1
    5 2 -1
    5 2 -1
    5 2 -1
    -5 2 1
    5 2 -1
    5 2 -1
    -5 2 1
    -5 2 1
    -5 2 1
    5 2 -1
    5 2 -1
    -5 2 1
    -5 2 1
    5 2 -1
    5 2 -1
    5 2 -1
    -5 2 1
    5 2 -1
    5 2 -1
    -5 2 1
    -5 2 1
    -5 2 1
    -5 2 1
    -5 2 1
    -5 2 1
    -5 2 1
    5 2 -1
    5 2 -1
    -5 2 1
    5 2 -1
    5 2 -1
    5 2 -1
    5 2 -1
    -5 2 1
    5 2 -1
    5 2 -1
    -5 2 1
    5 2 -1
    -5 2 1
    5 2 -1
    5 2 -1
    5 2 -1
    5 2 -1
    5 2 -1
    4 -2 -1
    4 -2 -1
    4 -2 -1
    -4 -2 1
    -4 -2 1
    -4 -2 1
    4 -2 -1
    4 -2 -1
    4 -2 -1
    4 -2 -1
    -4 -2 1
    -4 -2 1
    4 -2 -1
    -4 -2 1
    4 -2 -1
    4 -2 -1
    4 -2 -1
    -4 -2 1
    -4 -2 1
    4 -2 -1
    4 -2 -1
    -4 -2 1
    4 -2 -1
    -4 -2 1
    -4 -2 1
    -4 -2 1
    -4 -2 1
    -4 -2 1
    -4 -2 1
    -4 -2 1
    4 -2 -1
    -4 -2 1
    -4 -2 1
    -4 -2 1
    -4 -2 1
    -4 -2 1
    4 -2 -1
    -4 -2 1
    -4 -2 1
    -4 -2 1
    -4 -2 1
    -4 -2 1
    4 -2 -1
    -4 -2 1
    -4 -2 1
    4 -2 -1
    -4 -2 1
    4 -2 -1
    -4 -2 1
    -4 -2 1
    -4 -2 1
    4 -2 -1
    4 -2 -1
    4 -2 -1
    4 -2 -1
    4 -2 -1
    4 -2 -1
    -4 -2 1
    -4 -2 1
    -4 -2 1
    4 -2 -1
    4 -2 -1
    -4 -2 1
    -4 -2 1
    -4 -2 1
    4 -2 -1
    4 -2 -1
    -4 -2 1
    -4 -2 1
    -4 -2 1
    4 -2 -1
    4 -2 -1
    -4 -2 1
    -4 -2 1
    4 -2 -1
    -4 -2 1
    -4 -2 1
    -4 -2 1
    -4 -2 1
    -4 -2 1
    4 -2 -1
    -4 2 1
    4 2 -1
    4 2 -1
    -4 2 1
    -4 2 1
    4 2 -1
    4 2 -1
    4 2 -1
    -4 2 1
    4 2 -1
    4 2 -1
    4 2 -1
    4 2 -1
    -4 2 1
    4 2 -1
    4 2 -1
    4 2 -1
    4 2 -1
    -4 2 1
    4 2 -1
    -4 2 1
    -4 2 1
    -4 2 1
    4 2 -1
    4 2 -1
    4 2 -1
    4 2 -1
    4 2 -1
    -4 2 1
    4 2 -1
    -4 2 1
    -4 2 1
    -4 2 1
    -4 2 1
    4 2 -1
    -4 2 1
    4 2 -1
    -4 2 1
    4 2 -1
    4 2 -1
    4 2 -1
    -4 2 1
    -4 2 1
    -4 2 1
    -4 2 1
    4 2 -1
    4 2 -1
    -4 2 1
    4 2 -1
    -4 2 1
    -4 2 1
    -4 2 1
    4 2 -1
    4 2 -1
    4 2 -1
    4 2 -1
    -4 2 1
    4 2 -1
    -4 2 1
    -4 2 1
    4 2 -1
    4 2 -1
    4 2 -1
    4 2 -1
    4 2 -1
    4 2 -1
    -4 2 1
    -4 2 1
    4 2 -1
    4 2 -1
    4 2 -1
    4 2 -1
    -4 2 1
    4 2 -1
    4 2 -1
    4 2 -1
    4 2 -1
    4 2 -1
    -4 2 1
    4 2 -1
    -4 2 1
    -4 2 1
    4 2 -1
    4 2 -1
    -4 2 1
    4 2 -1
    4 2 -1
    -4 2 1
    4 2 -1
    -4 2 1
    -4 2 1
    -4 2 1
    4 2 -1
    4 2 -1
    4 2 -1
    -4 2 1
    -3 -2 1
    -3 -2 1
    -3 -2 1
    3 -2 -1
    -3 -2 1
    3 -2 -1
    -3 -2 1
    3 -2 -1
    -3 -2 1
    3 -2 -1
    3 -2 -1
    -3 -2 1
    3 -2 -1
    -3 -2 1
    -3 -2 1
    -3 -2 1
    -3 -2 1
    -3 -2 1
    3 -2 -1
    -3 -2 1
    -3 -2 1
    -3 -2 1
    3 -2 -1
    3 -2 -1
    3 -2 -1
    3 -2 -1
    3 -2 -1
    -3 -2 1
    3 -2 -1
    -3 -2 1
    -3 -2 1
    -3 -2 1
    -3 -2 1
    -3 -2 1
    -3 -2 1
    -3 -2 1
    -3 -2 1
    -3 -2 1
    -3 -2 1
    -3 -2 1
    -3 -2 1
    3 -2 -1
    3 -2 -1
    -3 -2 1
    3 -2 -1
    3 -2 -1
    -3 -2 1
    -3 -2 1
    -3 -2 1
    3 -2 -1
    3 -2 -1
    3 -2 -1
    -3 -2 1
    -3 -2 1
    3 -2 -1
    3 -2 -1
    -3 -2 1
    3 -2 -1
    -3 -2 1
    3 -2 -1
    3 -2 -1
    -3 -2 1
    -3 -2 1
    -3 -2 1
    3 -2 -1
    -3 -2 1
    -3 -2 1
    -3 -2 1
    -3 -2 1
    -3 -2 1
    3 -2 -1
    3 -2 -1
    -3 -2 1
    -3 -2 1
    -3 -2 1
    3 -2 -1
    -3 -2 1
    -3 -2 1
    3 -2 -1
    -3 -2 1
    3 -2 -1
    -3 -2 1
    3 -2 -1
    -3 -2 1
    -3 -2 1
    -3 2 1
    -3 2 1
    3 2 -1
    -3 2 1
    -3 2 1
    3 2 -1
    3 2 -1
    3 2 -1
    3 2 -1
    3 2 -1
    -3 2 1
    3 2 -1
    3 2 -1
    3 2 -1
    3 2 -1
    3 2 -1
    3 2 -1
    -3 2 1
    -3 2 1
    3 2 -1
    -3 2 1
    3 2 -1
    -3 2 1
    3 2 -1
    -3 2 1
    -3 2 1
    3 2 -1
    3 2 -1
    -3 2 1
    3 2 -1
    -3 2 1
    3 2 -1
    -3 2 1
    3 2 -1
    -3 2 1
    3 2 -1
    -3 2 1
    3 2 -1
    3 2 -1
    3 2 -1
    -3 2 1
    -3 2 1
    3 2 -1
    3 2 -1
    3 2 -1
    -3 2 1
    3 2 -1
    3 2 -1
    3 2 -1
    3 2 -1
    3 2 -1
    -3 2 1
    3 2 -1
    3 2 -1
    3 2 -1
    3 2 -1
    3 2 -1
    3 2 -1
    -3 2 1
    -3 2 1
    -3 2 1
    3 2 -1
    3 2 -1
    -3 2 1
    -3 2 1
    3 2 -1
    -3 2 1
    3 2 -1
    -3 2 1
    -3 2 1
    3 2 -1
    -3 2 1
    -3 2 1
    3 2 -1
    -3 2 1
    -3 2 1
    -3 2 1
    -3 2 1
    3 2 -1
    -3 2 1
    -3 2 1
    -3 2 1
    -3 2 1
    -3 2 1
    -3 2 1
    3 2 -1
    3 2 -1
    3 2 -1
    3 2 -1
    -3 2 1
    -3 2 1
    -3 2 1
    3 2 -1
    3 2 -1
    -3 2 1
    3 2 -1
    3 2 -1
    -3 2 1
    3 2 -1
    3 2 -1
    2 -2 -1
    -2 -2 1
    -2 -2 1
    -2 -2 1
    -2 -2 1
    2 -2 -1
    -2 -2 1
    -2 -2 1
    2 -2 -1
    -2 -2 1
    2 -2 -1
    2 -2 -1
    2 -2 -1
    2 -2 -1
    -2 -2 1
    -2 -2 1
    -2 -2 1
    -2 -2 1
    2 -2 -1
    -2 -2 1
    -2 -2 1
    -2 -2 1
    2 -2 -1
    2 -2 -1
    2 -2 -1
    -2 -2 1
    -2 -2 1
    -2 -2 1
    -2 -2 1
    2 -2 -1
    -2 -2 1
    2 -2 -1
    -2 -2 1
    -2 -2 1
    2 -2 -1
    -2 -2 1
    -2 -2 1
    -2 -2 1
    2 -2 -1
    2 -2 -1
    -2 -2 1
    2 -2 -1
    -2 -2 1
    -2 -2 1
    -2 -2 1
    -2 -2 1
    -2 -2 1
    2 -2 -1
    2 -2 -1
    -2 -2 1
    -2 -2 1
    -2 -2 1
    2 -2 -1
    -2 -2 1
    2 -2 -1
    2 -2 -1
    -2 -2 1
    -2 -2 1
    -2 -2 1
    -2 -2 1
    -2 -2 1
    -2 -2 1
    -2 -2 1
    -2 -2 1
    2 -2 -1
    -2 -2 1
    2 -2 -1
    -2 -2 1
    2 -2 -1
    -2 -2 1
    2 2 -1
    2 2 -1
    -2 2 1
    -2 2 1
    -2 2 1
    2 2 -1
    2 2 -1
    -2 2 1
    2 2 -1
    -2 2 1
    2 2 -1
    2 2 -1
    -2 2 1
    2 2 -1
    2 2 -1
    2 2 -1
    -2 2 1
    2 2 -1
    -2 2 1
    -2 2 1
    2 2 -1
    2 2 -1
    2 2 -1
    -2 2 1
    2 2 -1
    2 2 -1
    2 2 -1
    -2 2 1
    2 2 -1
    2 2 -1
    -2 2 1
    2 2 -1
    2 2 -1
    2 2 -1
    -2 2 1
    -2 2 1
    -2 2 1
    2 2 -1
    -2 2 1
    2 2 -1
    -2 2 1
    2 2 -1
    -2 2 1
    2 2 -1
    2 2 -1
    2 2 -1
    2 2 -1
    -2 2 1
    2 2 -1
    -2 2 1
    -2 2 1
    -2 2 1
    -2 2 1
    2 2 -1
    2 2 -1
    2 2 -1
    2 2 -1
    -2 2 1
    -2 2 1
    -2 2 1
    -2 2 1
    -2 2 1
    -2 2 1
    2 2 -1
    2 2 -1
    2 2 -1
    -2 2 1
    -2 2 1
    2 2 -1
    -2 2 1
    2 2 -1
    2 2 -1
    -2 2 1
    -2 2 1
    -2 2 1
    -2 2 1
    2 2 -1
    2 2 -1
    -2 2 1
    -2 2 1
    2 2 -1
    -2 2 1
    -2 2 1
    -2 2 1
    -2 2 1
    -1 2 1
    0 -2 -1
    0 -2 -1
    0 -2 1
    0 -2 1
    0 -2 1
    0 -2 -1
    0 -2 -1
    0 -2 -1
    0 -2 -1
    0 -2 1
    0 -2 1
    0 -2 1
    0 -2 1
    0 -2 1
    0 -2 1
    0 -2 1
    0 -2 -1
    0 -2 1
    0 -2 1
    0 -2 -1
    0 -2 1
    0 -2 -1
    0 -2 1
    0 -2 1
    0 -2 1
    0 -2 -1
    0 -2 -1
    0 -2 1
    0 -2 -1
    0 -2 1
    0 -2 1
    0 -2 -1
    0 -2 -1
    0 -2 1
    0 -2 -1
    0 -2 1
    0 -2 1
    0 -2 -1
    0 -2 -1
    0 -2 -1
    0 -2 -1
    0 -2 1
    0 -2 -1
    0 -2 -1
    0 -2 -1
    0 -2 -1
    0 -2 -1
    0 -2 -1
    0 -2 1
    0 -2 1
    0 -2 1
    0 -2 1
    0 -2 1
    0 -2 -1
    0 -2 1
    0 -2 -1
    0 -2 -1
    0 -2 1
    0 -2 1
    0 -2 -1
    0 -2 -1
    0 -2 -1
    0 -2 -1
    0 -2 -1
    0 -2 1
    0 -2 -1
    0 2 -1
    0 2 -1
    0 2 1
    0 2 1
    0 2 1
    0 2 -1
    0 2 1
    0 2 1
    0 2 1
    0 2 -1
    0 2 1
    0 2 1
    0 2 1
    0 2 -1
    0 2 -1
    0 2 1
    0 2 1
    0 2 1
    0 2 1
    0 2 1
    0 2 1
    0 2 1
    0 2 -1
    0 2 -1
    0 2 -1
    0 2 1
    0 2 -1
    0 2 1
    0 2 1
    0 2 -1
    0 2 -1
    0 2 1
    0 2 -1
    0 2 1
    0 2 1
    0 2 -1
    0 2 -1
    0 2 1
    0 2 1
    0 2 -1
    0 2 -1
    0 2 -1
    0 2 -1
    0 2 -1
    0 2 1
    0 2 -1
    0 2 -1
    0 2 1
    0 2 1
    0 2 -1
    0 2 -1
    0 2 -1
    0 2 -1
    0 2 1
    0 2 -1
    0 2 -1
    0 2 -1
    0 2 1
    0 2 -1
    0 2 -1
    0 2 1
    0 2 1
    0 2 -1
    0 2 -1
    0 2 1
    0 2 -1
    0 2 1
    0 2 1
    0 2 1
    0 2 1
    -1 -2 -1
    -1 -2 -1
    1 -2 1
    -1 -2 -1
    -1 -2 -1
    -1 -2 -1
    1 -2 1
    -1 -2 -1
    -1 -2 -1
    1 -2 1
    -1 -2 -1
    -1 -2 -1
    -1 -2 -1
    -1 -2 -1
    1 -2 1
    -1 -2 -1
    -1 -2 -1
    1 -2 1
    -1 -2 -1
    -1 -2 -1
    1 -2 1
    -1 -2 -1
    1 -2 1
    -1 -2 -1
    1 -2 1
    1 -2 1
    -1 -2 -1
    -1 -2 -1
    -1 -2 -1
    -1 -2 -1
    1 -2 1
    1 -2 1
    1 -2 1
    1 -2 1
    -1 -2 -1
    -1 -2 -1
    1 -2 1
    1 -2 1
    1 -2 1
    -1 -2 -1
    1 -2 1
    -1 -2 -1
    1 -2 1
    -1 -2 -1
    1 -2 1
    1 -2 1
    -1 -2 -1
    -1 -2 -1
    -1 -2 -1
    -1 -2 -1
    -1 -2 -1
    1 -2 1
    -1 -2 -1
    1 -2 1
    -1 -2 -1
    -1 -2 -1
    -1 -2 -1
    1 -2 1
    1 -2 1
    -1 -2 -1
    -1 -2 -1
    -1 -2 -1
    -1 -2 -1
    -1 -2 -1
    -1 -2 -1
    -1 -2 -1
    -1 -2 -1
    -1 -2 -1
    -1 -2 -1
    -1 -2 -1
    1 2 1
    1 2 1
    1 2 1
    1 2 1
    -1 2 -1
    1 2 1
    -1 2 -1
    1 2 1
    -1 2 -1
    1 2 1
    1 2 1
    1 2 1
    1 2 1
    1 2 1
    1 2 1
    -1 2 -1
    1 2 1
    1 2 1
    1 2 1
    1 2 1
    -1 2 -1
    1 2 1
    1 2 1
    -1 2 -1
    1 2 1
    1 2 1
    1 2 1
    1 2 1
    -1 2 -1
    1 2 1
    1 2 1
    -1 2 -1
    -1 2 -1
    1 2 1
    1 2 1
    -1 2 -1
    1 2 1
    1 2 1
    1 2 1
    1 2 1
    1 2 1
    -1 2 -1
    1 2 1
    1 2 1
    1 2 1
    -1 2 -1
    1 2 1
    -1 2 -1
    1 2 1
    1 2 1
    1 2 1
    -1 2 -1
    1 2 1
    1 2 1
    1 2 1
    1 2 1
    1 2 1
    -1 2 -1
    -1 2 -1
    -2 -2 -1
    2 -2 1
    -2 -2 -1
    -2 -2 -1
    2 -2 1
    2 -2 1
    2 -2 1
    -2 -2 -1
    2 -2 1
    -2 -2 -1
    2 -2 1
    -2 -2 -1
    -2 -2 -1
    -2 -2 -1
    -2 -2 -1
    2 -2 1
    2 -2 1
    2 -2 1
    -2 -2 -1
    -2 -2 -1
    -2 -2 -1
    -2 -2 -1
    -2 -2 -1
    2 -2 1
    -2 -2 -1
    2 -2 1
    -2 -2 -1
    -2 -2 -1
    -2 -2 -1
    -2 -2 -1
    -2 -2 -1
    -2 -2 -1
    -2 -2 -1
    -2 -2 -1
    2 -2 1
    2 -2 1
    2 -2 1
    2 -2 1
    -2 -2 -1
    2 -2 1
    -2 -2 -1
    2 -2 1
    -2 -2 -1
    2 -2 1
    -2 -2 -1
    2 -2 1
    -2 -2 -1
    2 -2 1
    -2 -2 -1
    -2 -2 -1
    -2 -2 -1
    2 -2 1
    -2 -2 -1
    -2 -2 -1
    2 -2 1
    -2 -2 -1
    2 -2 1
    -2 -2 -1
    -2 -2 -1
    2 -2 1
    2 -2 1
    2 -2 1
    -2 -2 -1
    2 -2 1
    -2 -2 -1
    -2 -2 -1
    -2 -2 -1
    2 -2 1
    -2 -2 -1
    -2 -2 -1
    -2 -2 -1
    -2 -2 -1
    -2 -2 -1
    -2 2 -1
    2 2 1
    2 2 1
    2 2 1
    -2 2 -1
    -2 2 -1
    -2 2 -1
    -2 2 -1
    -2 2 -1
    2 2 1
    2 2 1
    2 2 1
    2 2 1
    2 2 1
    2 2 1
    2 2 1
    2 2 1
    -2 2 -1
    2 2 1
    2 2 1
    2 2 1
    -2 2 -1
    2 2 1
    2 2 1
    2 2 1
    -2 2 -1
    2 2 1
    2 2 1
    2 2 1
    2 2 1
    2 2 1
    2 2 1
    2 2 1
    2 2 1
    -2 2 -1
    2 2 1
    2 2 1
    -2 2 -1
    -2 2 -1
    2 2 1
    2 2 1
    2 2 1
    2 2 1
    -2 2 -1
    2 2 1
    2 2 1
    2 2 1
    2 2 1
    -2 2 -1
    2 2 1
    -2 2 -1
    -2 2 -1
    -2 2 -1
    2 2 1
    2 2 1
    -2 2 -1
    2 2 1
    -2 2 -1
    -2 2 -1
    2 2 1
    -2 2 -1
    -2 2 -1
    2 2 1
    2 2 1
    2 2 1
    2 2 1
    2 2 1
    2 2 1
    2 2 1
    2 2 1
    -2 2 -1
    2 2 1
    -2 2 -1
    -2 2 -1
    -2 2 -1
    -2 2 -1
    -2 2 -1
    3 -2 1
    3 -2 1
    -3 -2 -1
    -3 -2 -1
    -3 -2 -1
    -3 -2 -1
    -3 -2 -1
    -3 -2 -1
    3 -2 1
    3 -2 1
    -3 -2 -1
    -3 -2 -1
    -3 -2 -1
    -3 -2 -1
    -3 -2 -1
    3 -2 1
    -3 -2 -1
    3 -2 1
    -3 -2 -1
    3 -2 1
    -3 -2 -1
    -3 -2 -1
    3 -2 1
    -3 -2 -1
    -3 -2 -1
    -3 -2 -1
    -3 -2 -1
    3 -2 1
    3 -2 1
    -3 -2 -1
    -3 -2 -1
    3 -2 1
    -3 -2 -1
    3 -2 1
    3 -2 1
    -3 -2 -1
    3 -2 1
    3 -2 1
    3 -2 1
    -3 -2 -1
    -3 -2 -1
    3 -2 1
    -3 -2 -1
    -3 -2 -1
    -3 -2 -1
    -3 -2 -1
    -3 -2 -1
    -3 -2 -1
    -3 -2 -1
    3 -2 1
    3 -2 1
    3 -2 1
    3 -2 1
    -3 -2 -1
    -3 -2 -1
    3 -2 1
    -3 -2 -1
    -3 -2 -1
    -3 -2 -1
    -3 -2 -1
    -3 -2 -1
    3 -2 1
    3 -2 1
    3 -2 1
    3 -2 1
    3 -2 1
    3 -2 1
    -3 -2 -1
    3 -2 1
    -3 -2 -1
    3 -2 1
    -3 -2 -1
    -3 -2 -1
    3 -2 1
    -3 -2 -1
    3 -2 1
    3 -2 1
    -3 -2 -1
    -3 -2 -1
    -3 2 -1
    -3 2 -1
    3 2 1
    3 2 1
    3 2 1
    3 2 1
    3 2 1
    3 2 1
    -3 2 -1
    3 2 1
    -3 2 -1
    -3 2 -1
    3 2 1
    3 2 1
    3 2 1
    -3 2 -1
    -3 2 -1
    3 2 1
    3 2 1
    3 2 1
    -3 2 -1
    3 2 1
    -3 2 -1
    3 2 1
    -3 2 -1
    -3 2 -1
    -3 2 -1
    3 2 1
    -3 2 -1
    -3 2 -1
    -3 2 -1
    -3 2 -1
    3 2 1
    3 2 1
    -3 2 -1
    3 2 1
    3 2 1
    -3 2 -1
    3 2 1
    3 2 1
    3 2 1
    3 2 1
    3 2 1
    3 2 1
    3 2 1
    3 2 1
    3 2 1
    -3 2 -1
    3 2 1
    3 2 1
    -3 2 -1
    3 2 1
    3 2 1
    3 2 1
    3 2 1
    3 2 1
    -3 2 -1
    -3 2 -1
    -3 2 -1
    3 2 1
    -3 2 -1
    -3 2 -1
    3 2 1
    -3 2 -1
    3 2 1
    3 2 1
    3 2 1
    3 2 1
    3 2 1
    3 2 1
    3 2 1
    -3 2 -1
    -3 2 -1
    3 2 1
    3 2 1
    3 2 1
    3 2 1
    -3 2 -1
    -4 -2 -1
    -4 -2 -1
    4 -2 1
    -4 -2 -1
    4 -2 1
    -4 -2 -1
    -4 -2 -1
    4 -2 1
    4 -2 1
    4 -2 1
    4 -2 1
    4 -2 1
    4 -2 1
    -4 -2 -1
    -4 -2 -1
    4 -2 1
    4 -2 1
    -4 -2 -1
    4 -2 1
    4 -2 1
    4 -2 1
    4 -2 1
    -4 -2 -1
    -4 -2 -1
    -4 -2 -1
    4 -2 1
    -4 -2 -1
    -4 -2 -1
    -4 -2 -1
    -4 -2 -1
    -4 -2 -1
    -4 -2 -1
    4 -2 1
    -4 -2 -1
    4 -2 1
    -4 -2 -1
    -4 -2 -1
    -4 -2 -1
    4 -2 1
    4 -2 1
    -4 -2 -1
    4 -2 1
    -4 -2 -1
    -4 -2 -1
    -4 -2 -1
    -4 -2 -1
    4 -2 1
    -4 -2 -1
    -4 -2 -1
    -4 -2 -1
    -4 -2 -1
    -4 -2 -1
    -4 -2 -1
    4 -2 1
    -4 -2 -1
    4 -2 1
    -4 -2 -1
    4 -2 1
    -4 -2 -1
    4 -2 1
    -4 -2 -1
    -4 -2 -1
    -4 -2 -1
    4 -2 1
    4 -2 1
    -4 -2 -1
    4 -2 1
    4 -2 1
    -4 -2 -1
    -4 -2 -1
    -4 -2 -1
    -4 -2 -1
    4 -2 1
    -4 -2 -1
    -4 -2 -1
    -4 -2 -1
    -4 -2 -1
    -4 -2 -1
    4 -2 1
    4 -2 1
    4 -2 1
    -4 -2 -1
    -4 -2 -1
    -4 -2 -1
    -4 2 -1
    4 2 1
    4 2 1
    -4 2 -1
    -4 2 -1
    -4 2 -1
    -4 2 -1
    -4 2 -1
    4 2 1
    -4 2 -1
    -4 2 -1
    4 2 1
    -4 2 -1
    -4 2 -1
    -4 2 -1
    -4 2 -1
    4 2 1
    -4 2 -1
    4 2 1
    -4 2 -1
    4 2 1
    4 2 1
    -4 2 -1
    4 2 1
    -4 2 -1
    -4 2 -1
    4 2 1
    4 2 1
    -4 2 -1
    4 2 1
    4 2 1
    -4 2 -1
    -4 2 -1
    -4 2 -1
    -4 2 -1
    4 2 1
    4 2 1
    -4 2 -1
    4 2 1
    4 2 1
    -4 2 -1
    4 2 1
    4 2 1
    4 2 1
    4 2 1
    4 2 1
    4 2 1
    4 2 1
    -4 2 -1
    4 2 1
    4 2 1
    4 2 1
    -4 2 -1
    -4 2 -1
    -4 2 -1
    4 2 1
    -4 2 -1
    4 2 1
    -4 2 -1
    -4 2 -1
    -4 2 -1
    4 2 1
    4 2 1
    4 2 1
    4 2 1
    -4 2 -1
    4 2 1
    4 2 1
    4 2 1
    -4 2 -1
    -4 2 -1
    4 2 1
    -4 2 -1
    4 2 1
    4 2 1
    4 2 1
    -4 2 -1
    4 2 1
    -4 2 -1
    4 2 1
    -4 2 -1
    4 2 1
    4 2 1
    4 2 1
    4 2 1
    4 2 1
    4 2 1
    4 2 1
    4 2 1
    -4 2 -1
    -4 2 -1
    -5 -2 -1
    -5 -2 -1
    5 -2 1
    5 -2 1
    -5 -2 -1
    -5 -2 -1
    -5 -2 -1
    -5 -2 -1
    -5 -2 -1
    5 -2 1
    5 -2 1
    -5 -2 -1
    5 -2 1
    5 -2 1
    -5 -2 -1
    5 -2 1
    -5 -2 -1
    -5 -2 -1
    -5 -2 -1
    5 -2 1
    -5 -2 -1
    5 -2 1
    -5 -2 -1
    5 -2 1
    5 -2 1
    -5 -2 -1
    -5 -2 -1
    -5 -2 -1
    5 -2 1
    -5 -2 -1
    5 -2 1
    -5 -2 -1
    -5 -2 -1
    5 -2 1
    -5 -2 -1
    -5 -2 -1
    -5 -2 -1
    5 -2 1
    5 -2 1
    -5 -2 -1
    -5 -2 -1
    5 -2 1
    -5 -2 -1
    -5 -2 -1
    -5 -2 -1
    -5 -2 -1
    5 -2 1
    5 -2 1
    5 -2 1
    -5 -2 -1
    -5 -2 -1
    -5 -2 -1
    5 -2 1
    -5 -2 -1
    5 -2 1
    -5 -2 -1
    -5 -2 -1
    -5 -2 -1
    -5 -2 -1
    -5 -2 -1
    5 -2 1
    -5 -2 -1
    -5 -2 -1
    5 -2 1
    5 -2 1
    -5 -2 -1
    -5 -2 -1
    -5 -2 -1
    5 -2 1
    5 -2 1
    5 -2 1
    -5 -2 -1
    5 -2 1
    -5 -2 -1
    -5 -2 -1
    5 -2 1
    5 -2 1
    -5 -2 -1
    -5 2 -1
    -5 2 -1
    5 2 1
    5 2 1
    5 2 1
    -5 2 -1
    5 2 1
    5 2 1
    5 2 1
    -5 2 -1
    5 2 1
    5 2 1
    -5 2 -1
    -5 2 -1
    5 2 1
    -5 2 -1
    -5 2 -1
    5 2 1
    -5 2 -1
    -5 2 -1
    -5 2 -1
    5 2 1
    5 2 1
    -5 2 -1
    5 2 1
    5 2 1
    -5 2 -1
    5 2 1
    -5 2 -1
    5 2 1
    -5 2 -1
    -5 2 -1
    5 2 1
    -5 2 -1
    5 2 1
    5 2 1
    -5 2 -1
    5 2 1
    -5 2 -1
    5 2 1
    -5 2 -1
    5 2 1
    -5 2 -1
    5 2 1
    -5 2 -1
    5 2 1
    5 2 1
    5 2 1
    -5 2 -1
    5 2 1
    -5 2 -1
    5 2 1
    -5 2 -1
    5 2 1
    5 2 1
    5 2 1
    5 2 1
    -5 2 -1
    -5 2 -1
    -5 2 -1
    -5 2 -1
    -5 2 -1
    -5 2 -1
    5 2 1
    -5 2 -1
    -5 2 -1
    5 2 1
    5 2 1
    -5 2 -1
    5 2 1
    5 2 1
    -5 2 -1
    5 2 1
    5 2 1
    -5 2 -1
    5 2 1
    -5 2 -1
    5 2 1
    5 2 1
    5 2 1
    -5 2 -1
    -5 2 -1
    -5 2 -1
    5 2 1
    6 -2 1
    -6 -2 -1
    -6 -2 -1
    -6 -2 -1
    -6 -2 -1
    -6 -2 -1
    -6 -2 -1
    -6 -2 -1
    6 -2 1
    6 -2 1
    6 -2 1
    -6 -2 -1
    6 -2 1
    6 -2 1
    6 -2 1
    6 -2 1
    6 -2 1
    -6 -2 -1
    6 -2 1
    6 -2 1
    -6 -2 -1
    6 -2 1
    6 -2 1
    6 -2 1
    6 -2 1
    -6 -2 -1
    -6 -2 -1
    6 -2 1
    -6 -2 -1
    -6 -2 -1
    6 -2 1
    6 -2 1
    -6 -2 -1
    -6 -2 -1
    -6 -2 -1
    -6 -2 -1
    -6 -2 -1
    -6 -2 -1
    6 -2 1
    -6 -2 -1
    -6 -2 -1
    6 -2 1
    6 -2 1
    -6 -2 -1
    -6 -2 -1
    6 -2 1
    -6 -2 -1
    -6 -2 -1
    6 -2 1
    -6 -2 -1
    -6 -2 -1
    6 2 1
    -6 2 -1
    -6 2 -1
    -6 2 -1
    -6 2 -1
    6 2 1
    -6 2 -1
    6 2 1
    -6 2 -1
    6 2 1
    6 2 1
    -6 2 -1
    6 2 1
    6 2 1
    -6 2 -1
    6 2 1
    -6 2 -1
    6 2 1
    6 2 1
    -6 2 -1
    -6 2 -1
    6 2 1
    6 2 1
    -6 2 -1
    6 2 1
    -6 2 -1
    -6 2 -1
    6 2 1
    6 2 1
    -6 2 -1
    6 2 1
    -6 2 -1
    6 2 1
    6 2 1
    6 2 1
    6 2 1
    6 2 1
    6 2 1
    6 2 1
    6 2 1
    6 2 1
    6 2 1
    -6 2 -1
    6 2 1
    6 2 1
    -6 2 -1
    6 2 1
    6 2 1
    -6 2 -1
    6 2 1
    -6 2 -1
    -6 2 -1
    6 2 1
    -6 2 -1
    6 2 1
    -7 -2 -1
    -7 -2 -1
    -7 -2 -1
    -7 -2 -1
    7 -2 1
    -7 -2 -1
    7 -2 1
    7 -2 1
    -7 -2 -1
    -7 -2 -1
    7 -2 1
    7 -2 1
    -7 -2 -1
    7 -2 1
    -7 -2 -1
    -7 -2 -1
    -7 -2 -1
    -7 -2 -1
    -7 -2 -1
    7 -2 1
    7 -2 1
    7 -2 1
    7 -2 1
    -7 -2 -1
    7 -2 1
    -7 -2 -1
    -7 -2 -1
    -7 -2 -1
    7 -2 1
    7 -2 1
    7 -2 1
    7 -2 1
    -7 -2 -1
    -7 -2 -1
    7 -2 1
    -7 -2 -1
    -7 -2 -1
    7 -2 1
    7 -2 1
    7 -2 1
    7 -2 1
    -7 -2 -1
    7 -2 1
    -7 -2 -1
    -7 -2 -1
    -7 -2 -1
    -7 -2 -1
    7 -2 1
    7 -2 1
    7 2 1
    7 2 1
    7 2 1
    7 2 1
    -7 2 -1
    7 2 1
    7 2 1
    -7 2 -1
    7 2 1
    7 2 1
    -7 2 -1
    -7 2 -1
    -7 2 -1
    -7 2 -1
    -7 2 -1
    7 2 1
    7 2 1
    -7 2 -1
    7 2 1
    7 2 1
    7 2 1
    -7 2 -1
    7 2 1
    -7 2 -1
    -7 2 -1
    -7 2 -1
    -7 2 -1
    -7 2 -1
    7 2 1
    7 2 1
    7 2 1
    7 2 1
    7 2 1
    -7 2 -1
    7 2 1
    -7 2 -1
    7 2 1
    7 2 1
    -7 2 -1
    7 2 1
    7 2 1
    -7 2 -1
    -7 2 -1
    7 2 1
    7 2 1
    7 2 1
    7 2 1
    -7 2 -1
    -7 2 -1
    7 2 1
    -7 2 -1
    7 2 1
    -7 2 -1
    7 2 1
    7 2 1
    7 2 1
    8 -2 1
    -8 -2 -1
    8 -2 1
    8 -2 1
    -8 -2 -1
    8 -2 1
    8 -2 1
    8 -2 1
    8 -2 1
    8 -2 1
    -8 -2 -1
    -8 -2 -1
    -8 -2 -1
    -8 -2 -1
    8 -2 1
    -8 -2 -1
    -8 -2 -1
    -8 -2 -1
    8 -2 1
    -8 -2 -1
    8 -2 1
    8 -2 1
    -8 -2 -1
    8 -2 1
    -8 -2 -1
    8 -2 1
    -8 -2 -1
    8 -2 1
    8 -2 1
    -8 -2 -1
    -8 -2 -1
    8 -2 1
    8 -2 1
    -8 -2 -1
    8 -2 1
    -8 -2 -1
    8 -2 1
    8 -2 1
    8 -2 1
    8 2 1
    -8 2 -1
    8 2 1
    -8 2 -1
    8 2 1
    8 2 1
    8 2 1
    8 2 1
    8 2 1
    8 2 1
    8 2 1
    -8 2 -1
    -8 2 -1
    -8 2 -1
    8 2 1
    8 2 1
    8 2 1
    8 2 1
    -8 2 -1
    8 2 1
    -8 2 -1
    8 2 1
    -8 2 -1
    8 2 1
    -8 2 -1
    -8 2 -1
    8 2 1
    -8 2 -1
    8 2 1
    -8 2 -1
    -8 2 -1
    8 2 1
    8 2 1
    8 2 1
    8 2 1
    -8 2 -1
    8 2 1
    8 2 1
    8 2 1
    -8 2 -1
    -8 2 -1
    8 2 1
    8 2 1
    -8 2 -1
    8 2 1
    -8 2 -1
    -8 2 -1
    8 2 1
    -8 2 -1
    -8 2 -1
    8 2 1
    8 2 1
    -8 2 -1
    -8 2 -1
    9 -2 1
    -9 -2 -1
    -9 -2 -1
    9 -2 1
    9 -2 1
    9 -2 1
    -9 -2 -1
    9 -2 1
    9 -2 1
    -9 -2 -1
    9 -2 1
    -9 -2 -1
    -9 -2 -1
    -9 -2 -1
    -9 -2 -1
    -9 -2 -1
    9 -2 1
    9 -2 1
    9 -2 1
    9 -2 1
    9 -2 1
    -9 -2 -1
    9 -2 1
    -9 -2 -1
    -9 -2 -1
    -9 -2 -1
    9 -2 1
    -9 -2 -1
    -9 -2 -1
    -9 -2 -1
    9 -2 1
    -9 -2 -1
    9 -2 1
    9 -2 1
    -9 -2 -1
    9 -2 1
    -9 -2 -1
    9 -2 1
    9 -2 1
    -9 -2 -1
    -9 -2 -1
    9 -2 1
    9 -2 1
    -9 -2 -1
    9 2 1
    -9 2 -1
    9 2 1
    9 2 1
    -9 2 -1
    -9 2 -1
    -9 2 -1
    -9 2 -1
    -9 2 -1
    -9 2 -1
    -9 2 -1
    -9 2 -1
    9 2 1
    9 2 1
    9 2 1
    9 2 1
    9 2 1
    9 2 1
    -9 2 -1
    -9 2 -1
    -9 2 -1
    9 2 1
    9 2 1
    9 2 1
    9 2 1
    -9 2 -1
    -9 2 -1
    9 2 1
    9 2 1
    9 2 1
    9 2 1
    -9 2 -1
    -9 2 -1
    9 2 1
    9 2 1
    9 2 1
    -9 2 -1
    9 2 1
    -9 2 -1
    -9 2 -1
    9 2 1
    9 2 1
    -9 2 -1
    -9 2 -1
    -9 2 -1
    9 2 1
    9 2 1
    9 2 1
    -9 2 -1
    -9 2 -1
    9 2 1
    9 2 1
    9 2 1
    -10 -2 -1
    -10 -2 -1
    10 -2 1
    10 -2 1
    10 -2 1
    -10 -2 -1
    -10 -2 -1
    -10 -2 -1
    10 -2 1
    -10 -2 -1
    10 -2 1
    10 -2 1
    -10 -2 -1
    10 -2 1
    10 -2 1
    -10 -2 -1
    -10 -2 -1
    -10 -2 -1
    -10 -2 -1
    10 -2 1
    10 -2 1
    10 -2 1
    10 -2 1
    10 -2 1
    -10 -2 -1
    10 -2 1
    -10 -2 -1
    10 -2 1
    -10 -2 -1
    10 -2 1
    -10 -2 -1
    10 -2 1
    -10 -2 -1
    10 -2 1
    -10 -2 -1
    10 -2 1
    -10 -2 -1
    10 -2 1
    10 -2 1
    10 -2 1
    -10 -2 -1
    10 2 1
    -10 2 -1
    -10 2 -1
    10 2 1
    10 2 1
    10 2 1
    10 2 1
    -10 2 -1
    10 2 1
    10 2 1
    10 2 1
    10 2 1
    10 2 1
    10 2 1
    10 2 1
    10 2 1
    -10 2 -1
    -10 2 -1
    10 2 1
    -10 2 -1
    -10 2 -1
    10 2 1
    10 2 1
    10 2 1
    10 2 1
    10 2 1
    -10 2 -1
    10 2 1
    -10 2 -1
    10 2 1
    -10 2 -1
    10 2 1
    10 2 1
    10 2 1
    -10 2 -1
    -10 2 -1
    10 2 1
    -10 2 -1
    10 2 1
    -11 -3 1
    -11 -3 1
    11 -3 -1
    11 -3 -1
    11 -3 -1
    11 -3 -1
    11 -3 -1
    11 -3 -1
    11 -3 -1
    -11 -3 1
    -11 -3 1
    11 -3 -1
    -11 -3 1
    11 -3 -1
    11 -3 -1
    11 -3 -1
    11 -3 -1
    -11 -3 1
    -11 -3 1
    -11 -3 1
    11 -3 -1
    -11 -3 1
    11 -3 -1
    -11 -3 1
    -11 -3 1
    11 -3 -1
    11 -3 -1
    -11 -3 1
    -11 -3 1
    -11 -3 1
    11 -3 -1
    11 -3 -1
    -11 -3 1
    -11 -3 1
    -11 -3 1
    -11 -3 1
    11 -3 -1
    11 -3 -1
    -11 -3 1
    11 3 -1
    -11 3 1
    -11 3 1
    11 3 -1
    11 3 -1
    -11 3 1
    -11 3 1
    11 3 -1
    11 3 -1
    11 3 -1
    -11 3 1
    -11 3 1
    -11 3 1
    11 3 -1
    11 3 -1
    11 3 -1
    -11 3 1
    11 3 -1
    11 3 -1
    -11 3 1
    -11 3 1
    11 3 -1
    11 3 -1
    11 3 -1
    -11 3 1
    -11 3 1
    11 3 -1
    11 3 -1
    11 3 -1
    11 3 -1
    -11 3 1
    -11 3 1
    11 3 -1
    11 3 -1
    11 3 -1
    11 3 -1
    -11 3 1
    11 3 -1
    -11 3 1
    11 3 -1
    -11 3 1
    10 -3 -1
    10 -3 -1
    -10 -3 1
    -10 -3 1
    -10 -3 1
    10 -3 -1
    10 -3 -1
    -10 -3 1
    10 -3 -1
    -10 -3 1
    10 -3 -1
    10 -3 -1
    10 -3 -1
    -10 -3 1
    -10 -3 1
    -10 -3 1
    10 -3 -1
    -10 -3 1
    -10 -3 1
    -10 -3 1
    -10 -3 1
    10 -3 -1
    10 -3 -1
    10 -3 -1
    10 -3 -1
    -10 -3 1
    -10 -3 1
    -10 -3 1
    10 -3 -1
    10 -3 -1
    10 -3 -1
    10 -3 -1
    -10 -3 1
    10 -3 -1
    -10 -3 1
    -10 -3 1
    10 -3 -1
    10 -3 -1
    -10 -3 1
    10 -3 -1
    -10 -3 1
    -10 -3 1
    -10 -3 1
    10 -3 -1
    -10 -3 1
    -10 -3 1
    -10 -3 1
    -10 3 1
    10 3 -1
    -10 3 1
    10 3 -1
    -10 3 1
    10 3 -1
    10 3 -1
    10 3 -1
    -10 3 1
    -10 3 1
    10 3 -1
    10 3 -1
    10 3 -1
    10 3 -1
    -10 3 1
    10 3 -1
    10 3 -1
    10 3 -1
    -10 3 1
    10 3 -1
    -10 3 1
    10 3 -1
    10 3 -1
    10 3 -1
    10 3 -1
    -10 3 1
    10 3 -1
    10 3 -1
    10 3 -1
    10 3 -1
    -10 3 1
    -10 3 1
    -10 3 1
    10 3 -1
    10 3 -1
    -10 3 1
    -10 3 1
    10 3 -1
    10 3 -1
    -10 3 1
    10 3 -1
    10 3 -1
    10 3 -1
    -10 3 1
    -10 3 1
    -10 3 1
    -10 3 1
    10 3 -1
    -9 -3 1
    9 -3 -1
    9 -3 -1
    -9 -3 1
    -9 -3 1
    -9 -3 1
    9 -3 -1
    -9 -3 1
    9 -3 -1
    9 -3 -1
    9 -3 -1
    9 -3 -1
    9 -3 -1
    -9 -3 1
    9 -3 -1
    9 -3 -1
    -9 -3 1
    -9 -3 1
    9 -3 -1
    -9 -3 1
    -9 -3 1
    9 -3 -1
    -9 -3 1
    -9 -3 1
    9 -3 -1
    -9 -3 1
    -9 -3 1
    -9 -3 1
    9 -3 -1
    9 -3 -1
    9 -3 -1
    9 -3 -1
    9 -3 -1
    9 -3 -1
    9 -3 -1
    -9 -3 1
    -9 -3 1
    9 -3 -1
    9 -3 -1
    -9 -3 1
    -9 -3 1
    -9 -3 1
    9 -3 -1
    -9 -3 1
    -9 -3 1
    9 -3 -1
    -9 -3 1
    9 3 -1
    9 3 -1
    -9 3 1
    9 3 -1
    9 3 -1
    9 3 -1
    -9 3 1
    -9 3 1
    9 3 -1
    9 3 -1
    -9 3 1
    9 3 -1
    9 3 -1
    -9 3 1
    -9 3 1
    9 3 -1
    -9 3 1
    9 3 -1
    9 3 -1
    -9 3 1
    9 3 -1
    9 3 -1
    9 3 -1
    -9 3 1
    -9 3 1
    -9 3 1
    -9 3 1
    9 3 -1
    9 3 -1
    9 3 -1
    -9 3 1
    9 3 -1
    -9 3 1
    -9 3 1
    9 3 -1
    9 3 -1
    9 3 -1
    9 3 -1
    -9 3 1
    -9 3 1
    -9 3 1
    9 3 -1
    9 3 -1
    9 3 -1
    9 3 -1
    9 3 -1
    -9 3 1
    9 3 -1
    9 3 -1
    9 3 -1
    9 3 -1
    9 3 -1
    9 3 -1
    8 -3 -1
    8 -3 -1
    -8 -3 1
    8 -3 -1
    -8 -3 1
    -8 -3 1
    -8 -3 1
    8 -3 -1
    -8 -3 1
    8 -3 -1
    -8 -3 1
    8 -3 -1
    8 -3 -1
    8 -3 -1
    8 -3 -1
    8 -3 -1
    8 -3 -1
    8 -3 -1
    -8 -3 1
    -8 -3 1
    8 -3 -1
    8 -3 -1
    -8 -3 1
    -8 -3 1
    -8 -3 1
    8 -3 -1
    -8 -3 1
    8 -3 -1
    8 -3 -1
    -8 -3 1
    -8 -3 1
    -8 -3 1
    8 -3 -1
    -8 -3 1
    -8 -3 1
    -8 -3 1
    -8 -3 1
    -8 -3 1
    -8 -3 1
    8 -3 -1
    -8 -3 1
    8 -3 -1
    -8 -3 1
    8 -3 -1
    -8 -3 1
    8 -3 -1
    8 -3 -1
    -8 -3 1
    8 -3 -1
    8 3 -1
    -8 3 1
    8 3 -1
    8 3 -1
    -8 3 1
    -8 3 1
    8 3 -1
    8 3 -1
    8 3 -1
    8 3 -1
    8 3 -1
    -8 3 1
    8 3 -1
    8 3 -1
    -8 3 1
    -8 3 1
    8 3 -1
    8 3 -1
    8 3 -1
    8 3 -1
    8 3 -1
    -8 3 1
    8 3 -1
    -8 3 1
    8 3 -1
    8 3 -1
    8 3 -1
    -8 3 1
    8 3 -1
    8 3 -1
    8 3 -1
    8 3 -1
    8 3 -1
    -8 3 1
    8 3 -1
    8 3 -1
    -8 3 1
    -8 3 1
    -8 3 1
    8 3 -1
    8 3 -1
    8 3 -1
    -8 3 1
    -8 3 1
    8 3 -1
    -8 3 1
    8 3 -1
    -8 3 1
    8 3 -1
    8 3 -1
    8 3 -1
    -8 3 1
    -8 3 1
    -8 3 1
    8 3 -1
    -8 3 1
    -8 3 1
    8 3 -1
    8 3 -1
    7 -3 -1
    -7 -3 1
    7 -3 -1
    -7 -3 1
    -7 -3 1
    7 -3 -1
    7 -3 -1
    7 -3 -1
    -7 -3 1
    7 -3 -1
    7 -3 -1
    -7 -3 1
    -7 -3 1
    -7 -3 1
    -7 -3 1
    7 -3 -1
    -7 -3 1
    7 -3 -1
    7 -3 -1
    -7 -3 1
    -7 -3 1
    7 -3 -1
    7 -3 -1
    7 -3 -1
    7 -3 -1
    7 -3 -1
    7 -3 -1
    7 -3 -1
    -7 -3 1
    -7 -3 1
    -7 -3 1
    -7 -3 1
    7 -3 -1
    -7 -3 1
    7 -3 -1
    7 -3 -1
    -7 -3 1
    7 -3 -1
    7 -3 -1
    -7 -3 1
    -7 -3 1
    7 -3 -1
    -7 -3 1
    7 -3 -1
    -7 -3 1
    -7 -3 1
    7 -3 -1
    -7 -3 1
    -7 -3 1
    7 -3 -1
    -7 -3 1
    -7 -3 1
    -7 3 1
    7 3 -1
    7 3 -1
    7 3 -1
    7 3 -1
    -7 3 1
    7 3 -1
    7 3 -1
    -7 3 1
    -7 3 1
    -7 3 1
    7 3 -1
    7 3 -1
    7 3 -1
    -7 3 1
    -7 3 1
    -7 3 1
    7 3 -1
    -7 3 1
    7 3 -1
    7 3 -1
    -7 3 1
    7 3 -1
    7 3 -1
    7 3 -1
    7 3 -1
    -7 3 1
    7 3 -1
    7 3 -1
    7 3 -1
    7 3 -1
    -7 3 1
    7 3 -1
    -7 3 1
    -7 3 1
    -7 3 1
    7 3 -1
    7 3 -1
    7 3 -1
    -7 3 1
    7 3 -1
    7 3 -1
    7 3 -1
    7 3 -1
    -7 3 1
    7 3 -1
    7 3 -1
    -7 3 1
    7 3 -1
    -7 3 1
    7 3 -1
    7 3 -1
    7 3 -1
    7 3 -1
    7 3 -1
    7 3 -1
    -7 3 1
    -7 3 1
    7 3 -1
    7 3 -1
    6 -3 -1
    -6 -3 1
    -6 -3 1
    -6 -3 1
    6 -3 -1
    -6 -3 1
    6 -3 -1
    -6 -3 1
    -6 -3 1
    6 -3 -1
    -6 -3 1
    -6 -3 1
    -6 -3 1
    6 -3 -1
    -6 -3 1
    6 -3 -1
    6 -3 -1
    -6 -3 1
    6 -3 -1
    6 -3 -1
    6 -3 -1
    6 -3 -1
    -6 -3 1
    -6 -3 1
    6 -3 -1
    -6 -3 1
    6 -3 -1
    -6 -3 1
    6 -3 -1
    6 -3 -1
    -6 -3 1
    6 -3 -1
    -6 -3 1
    -6 -3 1
    6 -3 -1
    -6 -3 1
    6 -3 -1
    6 -3 -1
    6 -3 -1
    -6 -3 1
    6 -3 -1
    6 -3 -1
    -6 -3 1
    -6 -3 1
    6 -3 -1
    6 -3 -1
    6 -3 -1
    6 -3 -1
    6 -3 -1
    -6 -3 1
    -6 -3 1
    -6 -3 1
    6 -3 -1
    6 -3 -1
    -6 -3 1
    -6 -3 1
    -6 -3 1
    -6 -3 1
    6 -3 -1
    -6 -3 1
    -6 -3 1
    -6 -3 1
    -6 -3 1
    6 3 -1
    6 3 -1
    -6 3 1
    6 3 -1
    -6 3 1
    -6 3 1
    6 3 -1
    -6 3 1
    6 3 -1
    -6 3 1
    -6 3 1
    -6 3 1
    6 3 -1
    6 3 -1
    6 3 -1
    6 3 -1
    6 3 -1
    6 3 -1
    6 3 -1
    -6 3 1
    -6 3 1
    6 3 -1
    6 3 -1
    6 3 -1
    6 3 -1
    6 3 -1
    6 3 -1
    -6 3 1
    6 3 -1
    6 3 -1
    6 3 -1
    6 3 -1
    6 3 -1
    6 3 -1
    -6 3 1
    6 3 -1
    6 3 -1
    6 3 -1
    -6 3 1
    -6 3 1
    -6 3 1
    -6 3 1
    6 3 -1
    6 3 -1
    6 3 -1
    -6 3 1
    6 3 -1
    6 3 -1
    6 3 -1
    6 3 -1
    -6 3 1
    6 3 -1
    6 3 -1
    6 3 -1
    6 3 -1
    -6 3 1
    6 3 -1
    -6 3 1
    6 3 -1
    -6 3 1
    6 3 -1
    -6 3 1
    6 3 -1
    -6 3 1
    -6 3 1
    6 3 -1
    6 3 -1
    -6 3 1
    -6 3 1
    6 3 -1
    -6 3 1
    6 3 -1
    6 3 -1
    6 3 -1
    -6 3 1
    -5 -3 1
    -5 -3 1
    5 -3 -1
    -5 -3 1
    -5 -3 1
    -5 -3 1
    -5 -3 1
    -5 -3 1
    -5 -3 1
    -5 -3 1
    -5 -3 1
    -5 -3 1
    5 -3 -1
    -5 -3 1
    -5 -3 1
    -5 -3 1
    -5 -3 1
    -5 -3 1
    5 -3 -1
    5 -3 -1
    5 -3 -1
    -5 -3 1
    -5 -3 1
    5 -3 -1
    -5 -3 1
    -5 -3 1
    -5 -3 1
    -5 -3 1
    5 -3 -1
    -5 -3 1
    -5 -3 1
    -5 -3 1
    -5 -3 1
    -5 -3 1
    -5 -3 1
    5 -3 -1
    -5 -3 1
    -5 -3 1
    -5 -3 1
    -5 -3 1
    -5 -3 1
    -5 -3 1
    -5 -3 1
    5 -3 -1
    -5 -3 1
    -5 -3 1
    5 -3 -1
    -5 -3 1
    -5 -3 1
    5 -3 -1
    5 -3 -1
    -5 -3 1
    -5 -3 1
    -5 -3 1
    5 -3 -1
    -5 -3 1
    5 -3 -1
    -5 -3 1
    -5 -3 1
    -5 -3 1
    -5 -3 1
    -5 -3 1
    -5 -3 1
    -5 -3 1
    -5 -3 1
    -5 -3 1
    -5 -3 1
    -5 -3 1
    5 -3 -1
    -5 -3 1
    5 3 -1
    -5 3 1
    -5 3 1
    5 3 -1
    -5 3 1
    -5 3 1
    5 3 -1
    5 3 -1
    5 3 -1
    -5 3 1
    5 3 -1
    5 3 -1
    5 3 -1
    5 3 -1
    -5 3 1
    5 3 -1
    5 3 -1
    5 3 -1
    5 3 -1
    5 3 -1
    -5 3 1
    5 3 -1
    5 3 -1
    5 3 -1
    5 3 -1
    5 3 -1
    5 3 -1
    -5 3 1
    5 3 -1
    5 3 -1
    5 3 -1
    5 3 -1
    5 3 -1
    5 3 -1
    5 3 -1
    5 3 -1
    5 3 -1
    -5 3 1
    5 3 -1
    -5 3 1
    -5 3 1
    5 3 -1
    -5 3 1
    -5 3 1
    -5 3 1
    5 3 -1
    5 3 -1
    5 3 -1
    5 3 -1
    -5 3 1
    5 3 -1
    5 3 -1
    5 3 -1
    5 3 -1
    5 3 -1
    5 3 -1
    5 3 -1
    5 3 -1
    5 3 -1
    5 3 -1
    5 3 -1
    -5 3 1
    5 3 -1
    5 3 -1
    5 3 -1
    5 3 -1
    5 3 -1
    5 3 -1
    -5 3 1
    5 3 -1
    5 3 -1
    -5 3 1
    -5 3 1
    5 3 -1
    5 3 -1
    -5 3 1
    5 3 -1
    5 3 -1
    5 3 -1
    -5 3 1
    -5 3 1
    -4 -3 1
    4 -3 -1
    -4 -3 1
    -4 -3 1
    -4 -3 1
    -4 -3 1
    -4 -3 1
    -4 -3 1
    4 -3 -1
    4 -3 -1
    -4 -3 1
    -4 -3 1
    -4 -3 1
    4 -3 -1
    -4 -3 1
    -4 -3 1
    -4 -3 1
    4 -3 -1
    -4 -3 1
    -4 -3 1
    -4 -3 1
    -4 -3 1
    -4 -3 1
    -4 -3 1
    -4 -3 1
    -4 -3 1
    -4 -3 1
    4 -3 -1
    4 -3 -1
    -4 -3 1
    -4 -3 1
    -4 -3 1
    -4 -3 1
    -4 -3 1
    -4 -3 1
    4 -3 -1
    -4 -3 1
    -4 -3 1
    -4 -3 1
    -4 -3 1
    4 -3 -1
    -4 -3 1
    4 -3 -1
    4 -3 -1
    -4 -3 1
    4 -3 -1
    -4 -3 1
    -4 -3 1
    -4 -3 1
    4 -3 -1
    -4 -3 1
    4 -3 -1
    -4 -3 1
    4 -3 -1
    4 -3 -1
    4 -3 -1
    4 -3 -1
    4 -3 -1
    -4 -3 1
    -4 -3 1
    4 -3 -1
    4 -3 -1
    -4 -3 1
    4 -3 -1
    4 -3 -1
    4 -3 -1
    -4 -3 1
    -4 -3 1
    -4 -3 1
    -4 -3 1
    -4 -3 1
    4 -3 -1
    4 -3 -1
    4 -3 -1
    4 -3 -1
    -4 -3 1
    4 -3 -1
    -4 -3 1
    -4 -3 1
    -4 -3 1
    4 -3 -1
    -4 -3 1
    -4 -3 1
    4 -3 -1
    -4 -3 1
    4 -3 -1
    4 -3 -1
    4 -3 -1
    4 3 -1
    4 3 -1
    4 3 -1
    4 3 -1
    -4 3 1
    4 3 -1
    -4 3 1
    4 3 -1
    -4 3 1
    4 3 -1
    4 3 -1
    -4 3 1
    4 3 -1
    -4 3 1
    -4 3 1
    -4 3 1
    -4 3 1
    4 3 -1
    -4 3 1
    4 3 -1
    -4 3 1
    4 3 -1
    4 3 -1
    -4 3 1
    4 3 -1
    -4 3 1
    -4 3 1
    4 3 -1
    -4 3 1
    -4 3 1
    4 3 -1
    -4 3 1
    -4 3 1
    4 3 -1
    4 3 -1
    -4 3 1
    4 3 -1
    4 3 -1
    4 3 -1
    4 3 -1
    -4 3 1
    -4 3 1
    4 3 -1
    -4 3 1
    4 3 -1
    -4 3 1
    -4 3 1
    -4 3 1
    -4 3 1
    4 3 -1
    -4 3 1
    4 3 -1
    4 3 -1
    4 3 -1
    -4 3 1
    4 3 -1
    -4 3 1
    4 3 -1
    4 3 -1
    4 3 -1
    4 3 -1
    -4 3 1
    4 3 -1
    4 3 -1
    -4 3 1
    -4 3 1
    -4 3 1
    4 3 -1
    -4 3 1
    4 3 -1
    4 3 -1
    -4 3 1
    4 3 -1
    -4 3 1
    4 3 -1
    -4 3 1
    -4 3 1
    4 3 -1
    -4 3 1
    4 3 -1
    4 3 -1
    4 3 -1
    4 3 -1
    -4 3 1
    4 3 -1
    -4 3 1
    4 3 -1
    -4 3 1
    -4 3 1
    -4 3 1
    4 3 -1
    4 3 -1
    -4 3 1
    4 3 -1
    4 3 -1
    -4 3 1
    4 3 -1
    -4 3 1
    4 3 -1
    4 3 -1
    -3 -3 1
    -3 -3 1
    -3 -3 1
    -3 -3 1
    3 -3 -1
    3 -3 -1
    -3 -3 1
    3 -3 -1
    3 -3 -1
    -3 -3 1
    -3 -3 1
    3 -3 -1
    -3 -3 1
    -3 -3 1
    -3 -3 1
    3 -3 -1
    3 -3 -1
    -3 -3 1
    -3 -3 1
    3 -3 -1
    -3 -3 1
    -3 -3 1
    -3 -3 1
    3 -3 -1
    3 -3 -1
    -3 -3 1
    -3 -3 1
    -3 -3 1
    3 -3 -1
    3 -3 -1
    -3 -3 1
    -3 -3 1
    3 -3 -1
    -3 -3 1
    3 -3 -1
    -3 -3 1
    3 -3 -1
    -3 -3 1
    -3 -3 1
    -3 -3 1
    -3 -3 1
    -3 -3 1
    -3 -3 1
    -3 -3 1
    -3 -3 1
    3 -3 -1
    -3 -3 1
    -3 -3 1
    -3 -3 1
    3 -3 -1
    -3 -3 1
    3 -3 -1
    -3 -3 1
    3 -3 -1
    3 -3 -1
    -3 -3 1
    3 -3 -1
    3 -3 -1
    -3 -3 1
    3 -3 -1
    -3 -3 1
    -3 -3 1
    3 -3 -1
    3 -3 -1
    3 -3 -1
    3 -3 -1
    -3 -3 1
    -3 -3 1
    3 -3 -1
    -3 -3 1
    3 -3 -1
    -3 -3 1
    -3 -3 1
    3 -3 -1
    -3 -3 1
    -3 -3 1
    -3 -3 1
    -3 -3 1
    3 -3 -1
    -3 -3 1
    -3 -3 1
    -3 -3 1
    -3 -3 1
    -3 -3 1
    -3 -3 1
    -3 -3 1
    -3 -3 1
    -3 -3 1
    -3 3 1
    3 3 -1
    -3 3 1
    3 3 -1
    3 3 -1
    -3 3 1
    -3 3 1
    -3 3 1
    3 3 -1
    3 3 -1
    -3 3 1
    -3 3 1
    3 3 -1
    3 3 -1
    -3 3 1
    3 3 -1
    -3 3 1
    3 3 -1
    -3 3 1
    -3 3 1
    -3 3 1
    -3 3 1
    3 3 -1
    -3 3 1
    3 3 -1
    -3 3 1
    -3 3 1
    3 3 -1
    3 3 -1
    -3 3 1
    3 3 -1
    -3 3 1
    -3 3 1
    3 3 -1
    -3 3 1
    -3 3 1
    3 3 -1
    3 3 -1
    -3 3 1
    3 3 -1
    -3 3 1
    -3 3 1
    3 3 -1
    3 3 -1
    3 3 -1
    3 3 -1
    3 3 -1
    -3 3 1
    3 3 -1
    3 3 -1
    3 3 -1
    3 3 -1
    3 3 -1
    -3 3 1
    3 3 -1
    -3 3 1
    -3 3 1
    3 3 -1
    -3 3 1
    -3 3 1
    3 3 -1
    3 3 -1
    3 3 -1
    -3 3 1
    3 3 -1
    3 3 -1
    3 3 -1
    3 3 -1
    3 3 -1
    3 3 -1
    -3 3 1
    3 3 -1
    -3 3 1
    -3 3 1
    3 3 -1
    3 3 -1
    3 3 -1
    3 3 -1
    -3 3 1
    -3 3 1
    3 3 -1
    3 3 -1
    -3 3 1
    3 3 -1
    3 3 -1
    3 3 -1
    3 3 -1
    -3 3 1
    3 3 -1
    -3 3 1
    3 3 -1
    3 3 -1
    -3 3 1
    -3 3 1
    -3 3 1
    -3 3 1
    -3 3 1
    -3 3 1
    3 3 -1
    3 3 -1
    3 3 -1
    -2 -3 1
    2 -3 -1
    2 -3 -1
    -2 -3 1
    -2 -3 1
    -2 -3 1
    -2 -3 1
    2 -3 -1
    2 -3 -1
    -2 -3 1
    -2 -3 1
    2 -3 -1
    -2 -3 1
    -2 -3 1
    -2 -3 1
    2 -3 -1
    -2 -3 1
    -2 -3 1
    -2 -3 1
    -2 -3 1
    -2 -3 1
    2 -3 -1
    2 -3 -1
    -2 -3 1
    2 -3 -1
    -2 -3 1
    -2 -3 1
    -2 -3 1
    -2 -3 1
    -2 -3 1
    -2 -3 1
    -2 -3 1
    2 -3 -1
    -2 -3 1
    -2 -3 1
    -2 -3 1
    -2 -3 1
    2 -3 -1
    -2 -3 1
    2 -3 -1
    2 -3 -1
    -2 -3 1
    -2 -3 1
    -2 -3 1
    2 -3 -1
    2 -3 -1
    -2 -3 1
    -2 -3 1
    2 -3 -1
    2 -3 -1
    2 -3 -1
    2 -3 -1
    -2 -3 1
    -2 -3 1
    2 -3 -1
    -2 -3 1
    2 -3 -1
    -2 -3 1
    -2 -3 1
    2 -3 -1
    2 -3 -1
    2 -3 -1
    -2 -3 1
    2 -3 -1
    2 -3 -1
    2 -3 -1
    2 -3 -1
    -2 -3 1
    -2 -3 1
    2 -3 -1
    2 -3 -1
    -2 -3 1
    2 -3 -1
    -2 -3 1
    -2 -3 1
    -2 -3 1
    -2 -3 1
    2 -3 -1
    2 -3 -1
    -2 -3 1
    -2 -3 1
    2 -3 -1
    2 -3 -1
    2 -3 -1
    -2 -3 1
    -2 -3 1
    2 3 -1
    2 3 -1
    -2 3 1
    -2 3 1
    2 3 -1
    2 3 -1
    2 3 -1
    -2 3 1
    -2 3 1
    -2 3 1
    2 3 -1
    2 3 -1
    2 3 -1
    -2 3 1
    -2 3 1
    2 3 -1
    2 3 -1
    2 3 -1
    2 3 -1
    -2 3 1
    2 3 -1
    2 3 -1
    -2 3 1
    -2 3 1
    2 3 -1
    -2 3 1
    2 3 -1
    2 3 -1
    -2 3 1
    -2 3 1
    2 3 -1
    2 3 -1
    -2 3 1
    2 3 -1
    2 3 -1
    -2 3 1
    2 3 -1
    2 3 -1
    -2 3 1
    2 3 -1
    2 3 -1
    -2 3 1
    -2 3 1
    -2 3 1
    2 3 -1
    2 3 -1
    -2 3 1
    -2 3 1
    2 3 -1
    -2 3 1
    -2 3 1
    -2 3 1
    -2 3 1
    -2 3 1
    2 3 -1
    2 3 -1
    -2 3 1
    -2 3 1
    2 3 -1
    2 3 -1
    -2 3 1
    2 3 -1
    -2 3 1
    2 3 -1
    2 3 -1
    2 3 -1
    -2 3 1
    2 3 -1
    -2 3 1
    2 3 -1
    2 3 -1
    2 3 -1
    -2 3 1
    -2 3 1
    2 3 -1
    2 3 -1
    2 3 -1
    -2 3 1
    2 3 -1
    2 3 -1
    2 3 -1
    2 3 -1
    2 3 -1
    -2 3 1
    -2 3 1
    -2 3 1
    2 3 -1
    2 3 -1
    2 3 -1
    2 3 -1
    2 3 -1
    -2 3 1
    -1 -3 1
    1 -3 -1
    -1 -3 1
    -1 -3 1
    -1 -3 1
    -1 -3 1
    1 -3 -1
    -1 -3 1
    1 -3 -1
    1 -3 -1
    -1 -3 1
    1 -3 -1
    -1 -3 1
    -1 -3 1
    -1 -3 1
    -1 -3 1
    1 -3 -1
    1 -3 -1
    1 -3 -1
    -1 -3 1
    -1 -3 1
    -1 -3 1
    1 -3 -1
    -1 -3 1
    -1 -3 1
    1 -3 -1
    -1 -3 1
    -1 -3 1
    -1 -3 1
    -1 -3 1
    -1 -3 1
    -1 -3 1
    1 -3 -1
    -1 -3 1
    -1 -3 1
    1 -3 -1
    -1 -3 1
    -1 -3 1
    1 -3 -1
    -1 -3 1
    -1 -3 1
    1 -3 -1
    -1 -3 1
    1 -3 -1
    -1 -3 1
    -1 -3 1
    -1 -3 1
    -1 -3 1
    1 -3 -1
    -1 -3 1
    1 -3 -1
    1 -3 -1
    1 -3 -1
    1 -3 -1
    1 -3 -1
    -1 -3 1
    1 -3 -1
    1 -3 -1
    -1 -3 1
    -1 -3 1
    1 -3 -1
    1 -3 -1
    -1 -3 1
    1 -3 -1
    1 -3 -1
    -1 -3 1
    1 -3 -1
    1 -3 -1
    -1 -3 1
    1 3 -1
    -1 3 1
    -1 3 1
    -1 3 1
    1 3 -1
    1 3 -1
    1 3 -1
    1 3 -1
    -1 3 1
    -1 3 1
    -1 3 1
    -1 3 1
    1 3 -1
    1 3 -1
    1 3 -1
    -1 3 1
    1 3 -1
    1 3 -1
    -1 3 1
    -1 3 1
    1 3 -1
    1 3 -1
    -1 3 1
    -1 3 1
    1 3 -1
    1 3 -1
    -1 3 1
    1 3 -1
    1 3 -1
    -1 3 1
    1 3 -1
    -1 3 1
    1 3 -1
    1 3 -1
    -1 3 1
    1 3 -1
    -1 3 1
    1 3 -1
    1 3 -1
    1 3 -1
    1 3 -1
    1 3 -1
    1 3 -1
    -1 3 1
    -1 3 1
    -1 3 1
    1 3 -1
    -1 3 1
    1 3 -1
    1 3 -1
    1 3 -1
    1 3 -1
    1 3 -1
    1 3 -1
    -1 3 1
    1 3 -1
    1 3 -1
    1 3 -1
    1 3 -1
    -1 3 1
    1 3 -1
    -1 3 1
    1 3 -1
    -1 3 1
    1 3 -1
    1 3 -1
    -1 3 1
    1 3 -1
    -1 3 1
    1 3 -1
    0 -3 1
    0 -3 -1
    0 -3 -1
    0 -3 1
    0 -3 1
    0 -3 1
    0 -3 -1
    0 -3 -1
    0 -3 1
    0 -3 -1
    0 -3 1
    0 -3 -1
    0 -3 1
    0 -3 -1
    0 -3 -1
    0 -3 -1
    0 -3 1
    0 -3 -1
    0 -3 1
    0 -3 -1
    0 -3 -1
    0 -3 1
    0 -3 1
    0 -3 -1
    0 -3 -1
    0 -3 -1
    0 -3 1
    0 -3 1
    0 -3 -1
    0 -3 -1
    0 -3 1
    0 -3 1
    0 -3 1
    0 -3 1
    0 -3 -1
    0 -3 -1
    0 -3 1
    0 -3 1
    0 -3 1
    0 -3 -1
    0 -3 -1
    0 -3 1
    0 -3 -1
    0 -3 1
    0 -3 1
    0 -3 -1
    0 -3 1
    0 3 1
    0 3 -1
    0 3 -1
    0 3 -1
    0 3 1
    0 3 1
    0 3 1
    0 3 1
    0 3 -1
    0 3 1
    0 3 1
    0 3 -1
    0 3 1
    0 3 1
    0 3 -1
    0 3 -1
    0 3 1
    0 3 -1
    0 3 1
    0 3 -1
    0 3 -1
    0 3 1
    0 3 1
    0 3 1
    0 3 -1
    0 3 -1
    0 3 1
    0 3 1
    0 3 1
    0 3 1
    0 3 1
    0 3 1
    0 3 -1
    0 3 1
    0 3 1
    0 3 1
    0 3 1
    0 3 -1
    0 3 1
    0 3 1
    0 3 -1
    0 3 -1
    0 3 1
    0 3 1
    0 3 1
    0 3 1
    0 3 -1
    0 3 -1
    0 3 -1
    0 3 1
    0 3 -1
    0 3 1
    0 3 -1
    -1 -3 -1
    -1 -3 -1
    1 -3 1
    -1 -3 -1
    -1 -3 -1
    -1 -3 -1
    -1 -3 -1
    -1 -3 -1
    1 -3 1
    1 -3 1
    -1 -3 -1
    1 -3 1
    -1 -3 -1
    -1 -3 -1
    1 -3 1
    -1 -3 -1
    -1 -3 -1
    -1 -3 -1
    1 -3 1
    1 -3 1
    1 -3 1
    1 -3 1
    1 -3 1
    -1 -3 -1
    -1 -3 -1
    1 -3 1
    -1 -3 -1
    -1 -3 -1
    -1 -3 -1
    -1 -3 -1
    -1 -3 -1
    -1 -3 -1
    -1 -3 -1
    -1 -3 -1
    1 -3 1
    -1 -3 -1
    1 -3 1
    1 -3 1
    -1 -3 -1
    1 -3 1
    -1 -3 -1
    1 -3 1
    1 -3 1
    1 -3 1
    1 -3 1
    1 -3 1
    -1 -3 -1
    -1 -3 -1
    -1 -3 -1
    -1 -3 -1
    -1 -3 -1
    -1 -3 -1
    -1 -3 -1
    1 -3 1
    1 -3 1
    -1 -3 -1
    -1 -3 -1
    -1 -3 -1
    -1 -3 -1
    -1 3 -1
    -1 3 -1
    -1 3 -1
    -1 3 -1
    1 3 1
    -1 3 -1
    1 3 1
    1 3 1
    1 3 1
    1 3 1
    1 3 1
    -1 3 -1
    1 3 1
    1 3 1
    1 3 1
    1 3 1
    -1 3 -1
    -1 3 -1
    1 3 1
    -1 3 -1
    -1 3 -1
    1 3 1
    1 3 1
    -1 3 -1
    -1 3 -1
    1 3 1
    1 3 1
    -1 3 -1
    -1 3 -1
    1 3 1
    -1 3 -1
    -1 3 -1
    -1 3 -1
    1 3 1
    -1 3 -1
    1 3 1
    1 3 1
    -1 3 -1
    1 3 1
    -1 3 -1
    1 3 1
    -1 3 -1
    -1 3 -1
    1 3 1
    1 3 1
    -1 3 -1
    1 3 1
    1 3 1
    -1 3 -1
    1 3 1
    -1 3 -1
    1 3 1
    1 3 1
    1 3 1
    1 3 1
    1 3 1
    1 3 1
    1 3 1
    1 3 1
    1 3 1
    -1 3 -1
    -1 3 -1
    -1 3 -1
    1 3 1
    -1 3 -1
    -1 3 -1
    1 3 1
    -1 3 -1
    -2 -3 -1
    -2 -3 -1
    -2 -3 -1
    -2 -3 -1
    -2 -3 -1
    -2 -3 -1
    -2 -3 -1
    -2 -3 -1
    -2 -3 -1
    2 -3 1
    -2 -3 -1
    -2 -3 -1
    -2 -3 -1
    2 -3 1
    -2 -3 -1
    -2 -3 -1
    -2 -3 -1
    -2 -3 -1
    -2 -3 -1
    -2 -3 -1
    -2 -3 -1
    -2 -3 -1
    -2 -3 -1
    -2 -3 -1
    -2 -3 -1
    -2 -3 -1
    -2 -3 -1
    -2 -3 -1
    -2 -3 -1
    2 -3 1
    -2 -3 -1
    2 -3 1
    -2 -3 -1
    2 -3 1
    -2 -3 -1
    -2 -3 -1
    2 -3 1
    -2 -3 -1
    -2 -3 -1
    -2 -3 -1
    2 -3 1
    2 -3 1
    2 -3 1
    -2 -3 -1
    2 -3 1
    2 -3 1
    -2 -3 -1
    2 -3 1
    -2 -3 -1
    2 3 1
    -2 3 -1
    -2 3 -1
    2 3 1
    2 3 1
    -2 3 -1
    2 3 1
    -2 3 -1
    2 3 1
    2 3 1
    -2 3 -1
    2 3 1
    2 3 1
    2 3 1
    -2 3 -1
    2 3 1
    -2 3 -1
    -2 3 -1
    2 3 1
    2 3 1
    -2 3 -1
    2 3 1
    2 3 1
    2 3 1
    2 3 1
    2 3 1
    -2 3 -1
    2 3 1
    2 3 1
    2 3 1
    -2 3 -1
    -2 3 -1
    -2 3 -1
    2 3 1
    2 3 1
    -2 3 -1
    -2 3 -1
    2 3 1
    2 3 1
    -2 3 -1
    2 3 1
    2 3 1
    2 3 1
    2 3 1
    -2 3 -1
    2 3 1
    2 3 1
    2 3 1
    2 3 1
    2 3 1
    -2 3 -1
    -2 3 -1
    2 3 1
    -2 3 -1
    -2 3 -1
    -3 -3 -1
    -3 -3 -1
    3 -3 1
    -3 -3 -1
    -3 -3 -1
    3 -3 1
    -3 -3 -1
    -3 -3 -1
    3 -3 1
    -3 -3 -1
    -3 -3 -1
    -3 -3 -1
    3 -3 1
    -3 -3 -1
    -3 -3 -1
    -3 -3 -1
    -3 -3 -1
    3 -3 1
    3 -3 1
    3 -3 1
    -3 -3 -1
    3 -3 1
    3 -3 1
    -3 -3 -1
    -3 -3 -1
    -3 -3 -1
    -3 -3 -1
    -3 -3 -1
    -3 -3 -1
    3 -3 1
    -3 -3 -1
    3 -3 1
    -3 -3 -1
    -3 -3 -1
    3 -3 1
    3 -3 1
    -3 -3 -1
    -3 -3 -1
    -3 -3 -1
    -3 -3 -1
    -3 -3 -1
    3 -3 1
    3 -3 1
    -3 -3 -1
    -3 -3 -1
    -3 -3 -1
    -3 -3 -1
    -3 -3 -1
    3 -3 1
    3 -3 1
    3 -3 1
    3 -3 1
    3 -3 1
    -3 -3 -1
    -3 -3 -1
    -3 -3 -1
    3 -3 1
    -3 -3 -1
    -3 -3 -1
    -3 -3 -1
    -3 -3 -1
    3 -3 1
    -3 -3 -1
    3 -3 1
    3 -3 1
    -3 -3 -1
    3 -3 1
    -3 -3 -1
    -3 -3 -1
    -3 -3 -1
    -3 -3 -1
    -3 -3 -1
    -3 -3 -1
    -3 -3 -1
    3 3 1
    -3 3 -1
    -3 3 -1
    3 3 1
    3 3 1
    3 3 1
    -3 3 -1
    -3 3 -1
    3 3 1
    3 3 1
    3 3 1
    -3 3 -1
    3 3 1
    3 3 1
    3 3 1
    -3 3 -1
    3 3 1
    3 3 1
    3 3 1
    3 3 1
    3 3 1
    3 3 1
    -3 3 -1
    -3 3 -1
    3 3 1
    3 3 1
    3 3 1
    3 3 1
    3 3 1
    -3 3 -1
    -3 3 -1
    3 3 1
    3 3 1
    3 3 1
    3 3 1
    3 3 1
    -3 3 -1
    3 3 1
    -3 3 -1
    -3 3 -1
    3 3 1
    3 3 1
    -3 3 -1
    -3 3 -1
    -3 3 -1
    3 3 1
    3 3 1
    3 3 1
    3 3 1
    3 3 1
    -3 3 -1
    -3 3 -1
    3 3 1
    3 3 1
    -3 3 -1
    3 3 1
    3 3 1
    3 3 1
    3 3 1
    -3 3 -1
    3 3 1
    3 3 1
    -3 3 -1
    -3 3 -1
    3 3 1
    3 3 1
    -3 3 -1
    -3 3 -1
    3 3 1
    -3 3 -1
    -3 3 -1
    -3 3 -1
    3 3 1
    -3 3 -1
    3 3 1
    3 3 1
    -3 3 -1
    3 3 1
    3 3 1
    -3 3 -1
    3 3 1
    -3 3 -1
    3 3 1
    3 3 1
    -3 3 -1
    -3 3 -1
    -3 3 -1
    3 3 1
    -4 -3 -1
    -4 -3 -1
    -4 -3 -1
    -4 -3 -1
    4 -3 1
    4 -3 1
    -4 -3 -1
    -4 -3 -1
    -4 -3 -1
    4 -3 1
    4 -3 1
    -4 -3 -1
    4 -3 1
    -4 -3 -1
    -4 -3 -1
    4 -3 1
    -4 -3 -1
    4 -3 1
    4 -3 1
    -4 -3 -1
    -4 -3 -1
    4 -3 1
    4 -3 1
    4 -3 1
    -4 -3 -1
    4 -3 1
    -4 -3 -1
    -4 -3 -1
    -4 -3 -1
    -4 -3 -1
    4 -3 1
    -4 -3 -1
    4 -3 1
    4 -3 1
    4 -3 1
    4 -3 1
    4 -3 1
    -4 -3 -1
    4 -3 1
    -4 -3 -1
    -4 -3 -1
    -4 -3 -1
    -4 -3 -1
    -4 -3 -1
    4 -3 1
    -4 -3 -1
    -4 -3 -1
    4 -3 1
    -4 -3 -1
    4 -3 1
    -4 -3 -1
    -4 -3 -1
    -4 -3 -1
    4 -3 1
    4 -3 1
    4 -3 1
    -4 -3 -1
    -4 -3 -1
    -4 -3 -1
    4 -3 1
    -4 -3 -1
    -4 -3 -1
    4 -3 1
    -4 -3 -1
    -4 -3 -1
    -4 -3 -1
    -4 -3 -1
    -4 -3 -1
    4 -3 1
    -4 -3 -1
    -4 -3 -1
    -4 -3 -1
    -4 -3 -1
    -4 -3 -1
    4 3 1
    4 3 1
    -4 3 -1
    4 3 1
    -4 3 -1
    4 3 1
    4 3 1
    4 3 1
    -4 3 -1
    -4 3 -1
    -4 3 -1
    4 3 1
    4 3 1
    4 3 1
    4 3 1
    4 3 1
    -4 3 -1
    -4 3 -1
    -4 3 -1
    -4 3 -1
    4 3 1
    4 3 1
    4 3 1
    4 3 1
    4 3 1
    -4 3 -1
    4 3 1
    4 3 1
    -4 3 -1
    4 3 1
    -4 3 -1
    -4 3 -1
    -4 3 -1
    -4 3 -1
    4 3 1
    4 3 1
    -4 3 -1
    4 3 1
    4 3 1
    -4 3 -1
    -4 3 -1
    4 3 1
    4 3 1
    4 3 1
    4 3 1
    4 3 1
    4 3 1
    4 3 1
    4 3 1
    4 3 1
    4 3 1
    -4 3 -1
    -4 3 -1
    4 3 1
    -4 3 -1
    -4 3 -1
    4 3 1
    -4 3 -1
    4 3 1
    -4 3 -1
    4 3 1
    4 3 1
    -4 3 -1
    4 3 1
    -4 3 -1
    -4 3 -1
    4 3 1
    4 3 1
    4 3 1
    -4 3 -1
    4 3 1
    4 3 1
    4 3 1
    -4 3 -1
    4 3 1
    4 3 1
    -4 3 -1
    -4 3 -1
    4 3 1
    4 3 1
    4 3 1
    4 3 1
    -4 3 -1
    4 3 1
    -4 3 -1
    -5 -3 -1
    5 -3 1
    5 -3 1
    5 -3 1
    5 -3 1
    -5 -3 -1
    -5 -3 -1
    5 -3 1
    -5 -3 -1
    -5 -3 -1
    5 -3 1
    -5 -3 -1
    -5 -3 -1
    -5 -3 -1
    -5 -3 -1
    -5 -3 -1
    -5 -3 -1
    5 -3 1
    -5 -3 -1
    -5 -3 -1
    -5 -3 -1
    -5 -3 -1
    -5 -3 -1
    -5 -3 -1
    -5 -3 -1
    5 -3 1
    -5 -3 -1
    -5 -3 -1
    -5 -3 -1
    5 -3 1
    5 -3 1
    -5 -3 -1
    -5 -3 -1
    5 -3 1
    -5 -3 -1
    5 -3 1
    -5 -3 -1
    5 -3 1
    5 -3 1
    5 -3 1
    -5 -3 -1
    -5 -3 -1
    5 -3 1
    -5 -3 -1
    5 -3 1
    -5 -3 -1
    -5 -3 -1
    5 -3 1
    -5 -3 -1
    5 -3 1
    5 -3 1
    -5 -3 -1
    -5 -3 -1
    5 -3 1
    -5 -3 -1
    5 -3 1
    -5 -3 -1
    -5 -3 -1
    5 -3 1
    -5 -3 -1
    5 -3 1
    5 -3 1
    5 3 1
    5 3 1
    -5 3 -1
    -5 3 -1
    5 3 1
    5 3 1
    5 3 1
    -5 3 -1
    -5 3 -1
    5 3 1
    5 3 1
    -5 3 -1
    -5 3 -1
    5 3 1
    5 3 1
    -5 3 -1
    -5 3 -1
    5 3 1
    5 3 1
    5 3 1
    5 3 1
    -5 3 -1
    5 3 1
    -5 3 -1
    -5 3 -1
    -5 3 -1
    -5 3 -1
    5 3 1
    5 3 1
    -5 3 -1
    5 3 1
    -5 3 -1
    5 3 1
    -5 3 -1
    5 3 1
    5 3 1
    5 3 1
    5 3 1
    -5 3 -1
    -5 3 -1
    -5 3 -1
    5 3 1
    5 3 1
    5 3 1
    -5 3 -1
    5 3 1
    -5 3 -1
    -5 3 -1
    5 3 1
    5 3 1
    5 3 1
    5 3 1
    -5 3 -1
    5 3 1
    -5 3 -1
    5 3 1
    5 3 1
    5 3 1
    -5 3 -1
    5 3 1
    5 3 1
    5 3 1
    5 3 1
    -5 3 -1
    5 3 1
    -5 3 -1
    -5 3 -1
    -5 3 -1
    5 3 1
    -6 -3 -1
    6 -3 1
    -6 -3 -1
    6 -3 1
    6 -3 1
    -6 -3 -1
    -6 -3 -1
    -6 -3 -1
    -6 -3 -1
    6 -3 1
    -6 -3 -1
    6 -3 1
    6 -3 1
    6 -3 1
    6 -3 1
    -6 -3 -1
    -6 -3 -1
    -6 -3 -1
    -6 -3 -1
    6 -3 1
    -6 -3 -1
    6 -3 1
    6 -3 1
    6 -3 1
    6 -3 1
    6 -3 1
    6 -3 1
    -6 -3 -1
    -6 -3 -1
    -6 -3 -1
    -6 -3 -1
    -6 -3 -1
    6 -3 1
    6 -3 1
    6 -3 1
    -6 -3 -1
    6 -3 1
    6 -3 1
    -6 -3 -1
    -6 -3 -1
    -6 -3 -1
    -6 -3 -1
    -6 -3 -1
    6 -3 1
    -6 -3 -1
    -6 -3 -1
    -6 -3 -1
    -6 -3 -1
    -6 -3 -1
    -6 -3 -1
    6 -3 1
    6 -3 1
    -6 -3 -1
    6 3 1
    6 3 1
    6 3 1
    6 3 1
    6 3 1
    -6 3 -1
    6 3 1
    6 3 1
    6 3 1
    6 3 1
    6 3 1
    -6 3 -1
    6 3 1
    6 3 1
    6 3 1
    6 3 1
    -6 3 -1
    6 3 1
    6 3 1
    6 3 1
    6 3 1
    -6 3 -1
    6 3 1
    -6 3 -1
    6 3 1
    -6 3 -1
    6 3 1
    6 3 1
    6 3 1
    6 3 1
    6 3 1
    -6 3 -1
    6 3 1
    -6 3 -1
    -6 3 -1
    -6 3 -1
    6 3 1
    -6 3 -1
    -6 3 -1
    -6 3 -1
    6 3 1
    -6 3 -1
    6 3 1
    6 3 1
    6 3 1
    -6 3 -1
    -6 3 -1
    6 3 1
    6 3 1
    6 3 1
    6 3 1
    -6 3 -1
    -6 3 -1
    -6 3 -1
    6 3 1
    6 3 1
    6 3 1
    -6 3 -1
    6 3 1
    -6 3 -1
    6 3 1
    -6 3 -1
    -6 3 -1
    6 3 1
    -7 -3 -1
    -7 -3 -1
    -7 -3 -1
    -7 -3 -1
    -7 -3 -1
    -7 -3 -1
    7 -3 1
    7 -3 1
    -7 -3 -1
    7 -3 1
    -7 -3 -1
    7 -3 1
    7 -3 1
    -7 -3 -1
    -7 -3 -1
    -7 -3 -1
    -7 -3 -1
    7 -3 1
    -7 -3 -1
    7 -3 1
    7 -3 1
    -7 -3 -1
    -7 -3 -1
    -7 -3 -1
    -7 -3 -1
    7 -3 1
    -7 -3 -1
    7 -3 1
    7 -3 1
    -7 -3 -1
    7 -3 1
    7 -3 1
    -7 -3 -1
    7 -3 1
    -7 -3 -1
    7 -3 1
    7 -3 1
    7 -3 1
    -7 -3 -1
    7 -3 1
    7 -3 1
    -7 -3 -1
    -7 -3 -1
    -7 -3 -1
    7 -3 1
    7 -3 1
    7 -3 1
    7 3 1
    -7 3 -1
    -7 3 -1
    7 3 1
    7 3 1
    7 3 1
    7 3 1
    -7 3 -1
    -7 3 -1
    -7 3 -1
    -7 3 -1
    -7 3 -1
    7 3 1
    7 3 1
    7 3 1
    -7 3 -1
    -7 3 -1
    7 3 1
    7 3 1
    -7 3 -1
    7 3 1
    -7 3 -1
    7 3 1
    7 3 1
    -7 3 -1
    7 3 1
    -7 3 -1
    7 3 1
    -7 3 -1
    7 3 1
    7 3 1
    7 3 1
    -7 3 -1
    -7 3 -1
    -7 3 -1
    7 3 1
    7 3 1
    -7 3 -1
    7 3 1
    7 3 1
    7 3 1
    7 3 1
    7 3 1
    -7 3 -1
    7 3 1
    7 3 1
    -7 3 -1
    -7 3 -1
    -7 3 -1
    -7 3 -1
    7 3 1
    7 3 1
    7 3 1
    7 3 1
    7 3 1
    7 3 1
    -8 -3 -1
    -8 -3 -1
    8 -3 1
    -8 -3 -1
    -8 -3 -1
    8 -3 1
    8 -3 1
    8 -3 1
    8 -3 1
    -8 -3 -1
    -8 -3 -1
    8 -3 1
    -8 -3 -1
    -8 -3 -1
    8 -3 1
    8 -3 1
    8 -3 1
    -8 -3 -1
    8 -3 1
    8 -3 1
    -8 -3 -1
    8 -3 1
    -8 -3 -1
    -8 -3 -1
    -8 -3 -1
    -8 -3 -1
    8 -3 1
    -8 -3 -1
    -8 -3 -1
    8 -3 1
    -8 -3 -1
    8 -3 1
    8 -3 1
    8 -3 1
    -8 -3 -1
    -8 -3 -1
    -8 -3 -1
    -8 -3 -1
    8 -3 1
    -8 -3 -1
    -8 -3 -1
    8 -3 1
    8 -3 1
    8 -3 1
    -8 -3 -1
    -8 -3 -1
    8 3 1
    8 3 1
    8 3 1
    8 3 1
    8 3 1
    -8 3 -1
    -8 3 -1
    -8 3 -1
    8 3 1
    -8 3 -1
    8 3 1
    8 3 1
    -8 3 -1
    8 3 1
    8 3 1
    8 3 1
    8 3 1
    8 3 1
    -8 3 -1
    8 3 1
    8 3 1
    8 3 1
    -8 3 -1
    8 3 1
    -8 3 -1
    -8 3 -1
    8 3 1
    8 3 1
    -8 3 -1
    8 3 1
    8 3 1
    8 3 1
    8 3 1
    8 3 1
    8 3 1
    -8 3 -1
    -8 3 -1
    8 3 1
    -8 3 -1
    -8 3 -1
    -8 3 -1
    -8 3 -1
    8 3 1
    -8 3 -1
    8 3 1
    8 3 1
    8 3 1
    -8 3 -1
    8 3 1
    -8 3 -1
    -8 3 -1
    -8 3 -1
    -8 3 -1
    9 -3 1
    9 -3 1
    9 -3 1
    -9 -3 -1
    -9 -3 -1
    9 -3 1
    9 -3 1
    9 -3 1
    9 -3 1
    -9 -3 -1
    9 -3 1
    9 -3 1
    -9 -3 -1
    -9 -3 -1
    9 -3 1
    -9 -3 -1
    -9 -3 -1
    9 -3 1
    -9 -3 -1
    -9 -3 -1
    -9 -3 -1
    -9 -3 -1
    9 -3 1
    -9 -3 -1
    9 -3 1
    -9 -3 -1
    9 -3 1
    -9 -3 -1
    -9 -3 -1
    -9 -3 -1
    9 -3 1
    9 -3 1
    9 -3 1
    9 -3 1
    -9 -3 -1
    9 -3 1
    9 -3 1
    -9 -3 -1
    -9 -3 -1
    -9 3 -1
    9 3 1
    -9 3 -1
    9 3 1
    -9 3 -1
    -9 3 -1
    9 3 1
    -9 3 -1
    9 3 1
    -9 3 -1
    9 3 1
    9 3 1
    9 3 1
    9 3 1
    -9 3 -1
    -9 3 -1
    -9 3 -1
    9 3 1
    9 3 1
    -9 3 -1
    -9 3 -1
    9 3 1
    -9 3 -1
    9 3 1
    9 3 1
    9 3 1
    -9 3 -1
    9 3 1
    9 3 1
    -9 3 -1
    -9 3 -1
    9 3 1
    -9 3 -1
    9 3 1
    9 3 1
    9 3 1
    9 3 1
    -9 3 -1
    9 3 1
    9 3 1
    -9 3 -1
    9 3 1
    10 -3 1
    10 -3 1
    10 -3 1
    10 -3 1
    -10 -3 -1
    -10 -3 -1
    10 -3 1
    -10 -3 -1
    -10 -3 -1
    -10 -3 -1
    10 -3 1
    -10 -3 -1
    -10 -3 -1
    10 -3 1
    10 -3 1
    10 -3 1
    10 -3 1
    -10 -3 -1
    -10 -3 -1
    -10 -3 -1
    -10 -3 -1
    -10 -3 -1
    -10 -3 -1
    10 -3 1
    10 -3 1
    10 -3 1
    -10 -3 -1
    10 -3 1
    -10 -3 -1
    10 -3 1
    10 -3 1
    -10 -3 -1
    10 3 1
    -10 3 -1
    -10 3 -1
    10 3 1
    10 3 1
    10 3 1
    10 3 1
    10 3 1
    -10 3 -1
    10 3 1
    10 3 1
    10 3 1
    -10 3 -1
    -10 3 -1
    10 3 1
    10 3 1
    10 3 1
    10 3 1
    10 3 1
    -10 3 -1
    -10 3 -1
    -10 3 -1
    -10 3 -1
    10 3 1
    10 3 1
    10 3 1
    10 3 1
    10 3 1
    10 3 1
    10 3 1
    -10 3 -1
    -11 -4 1
    -11 -4 1
    -11 -4 1
    -11 -4 1
    11 -4 -1
    -11 -4 1
    11 -4 -1
    -11 -4 1
    11 -4 -1
    -11 -4 1
    11 -4 -1
    -11 -4 1
    -11 -4 1
    11 -4 -1
    -11 -4 1
    11 -4 -1
    -11 -4 1
    -11 -4 1
    11 -4 -1
    11 -4 -1
    -11 -4 1
    11 -4 -1
    11 -4 -1
    -11 -4 1
    11 -4 -1
    -11 -4 1
    -11 -4 1
    11 -4 -1
    11 -4 -1
    11 -4 -1
    -11 -4 1
    11 -4 -1
    11 -4 -1
    11 -4 -1
    11 -4 -1
    -11 -4 1
    -11 -4 1
    -11 4 1
    11 4 -1
    11 4 -1
    -11 4 1
    11 4 -1
    11 4 -1
    11 4 -1
    11 4 -1
    11 4 -1
    11 4 -1
    11 4 -1
    11 4 -1
    11 4 -1
    -11 4 1
    11 4 -1
    -11 4 1
    11 4 -1
    -11 4 1
    -11 4 1
    -11 4 1
    -11 4 1
    -11 4 1
    -11 4 1
    -11 4 1
    11 4 -1
    -11 4 1
    11 4 -1
    11 4 -1
    11 4 -1
    11 4 -1
    -11 4 1
    -11 4 1
    11 4 -1
    -11 4 1
    -11 4 1
    11 4 -1
    11 4 -1
    11 4 -1
    11 4 -1
    11 4 -1
    11 4 -1
    -10 -4 1
    -10 -4 1
    -10 -4 1
    10 -4 -1
    10 -4 -1
    -10 -4 1
    -10 -4 1
    10 -4 -1
    10 -4 -1
    -10 -4 1
    -10 -4 1
    -10 -4 1
    10 -4 -1
    -10 -4 1
    -10 -4 1
    -10 -4 1
    -10 -4 1
    10 -4 -1
    -10 -4 1
    -10 -4 1
    -10 -4 1
    -10 -4 1
    -10 -4 1
    10 -4 -1
    10 -4 -1
    10 -4 -1
    10 -4 -1
    10 -4 -1
    10 -4 -1
    -10 -4 1
    10 -4 -1
    10 -4 -1
    -10 -4 1
    10 -4 -1
    10 -4 -1
    -10 -4 1
    -10 -4 1
    10 -4 -1
    -10 -4 1
    10 -4 -1
    -10 -4 1
    -10 -4 1
    10 -4 -1
    -10 -4 1
    10 -4 -1
    -10 -4 1
    10 -4 -1
    -10 -4 1
    10 -4 -1
    10 4 -1
    10 4 -1
    10 4 -1
    -10 4 1
    10 4 -1
    10 4 -1
    -10 4 1
    -10 4 1
    10 4 -1
    -10 4 1
    10 4 -1
    10 4 -1
    -10 4 1
    -10 4 1
    -10 4 1
    10 4 -1
    10 4 -1
    10 4 -1
    10 4 -1
    10 4 -1
    10 4 -1
    10 4 -1
    -10 4 1
    10 4 -1
    10 4 -1
    10 4 -1
    10 4 -1
    10 4 -1
    -10 4 1
    -10 4 1
    10 4 -1
    10 4 -1
    10 4 -1
    10 4 -1
    10 4 -1
    -10 4 1
    -10 4 1
    10 4 -1
    10 4 -1
    10 4 -1
    -10 4 1
    -10 4 1
    10 4 -1
    10 4 -1
    -10 4 1
    10 4 -1
    10 4 -1
    -10 4 1
    -9 -4 1
    -9 -4 1
    9 -4 -1
    9 -4 -1
    -9 -4 1
    9 -4 -1
    -9 -4 1
    -9 -4 1
    -9 -4 1
    9 -4 -1
    9 -4 -1
    -9 -4 1
    9 -4 -1
    -9 -4 1
    9 -4 -1
    9 -4 -1
    -9 -4 1
    -9 -4 1
    -9 -4 1
    9 -4 -1
    9 -4 -1
    -9 -4 1
    -9 -4 1
    -9 -4 1
    -9 -4 1
    -9 -4 1
    -9 -4 1
    9 -4 -1
    9 -4 -1
    -9 -4 1
    -9 -4 1
    9 -4 -1
    -9 -4 1
    9 -4 -1
    9 -4 -1
    9 -4 -1
    9 -4 -1
    9 -4 -1
    9 -4 -1
    9 -4 -1
    -9 -4 1
    -9 -4 1
    9 -4 -1
    -9 -4 1
    -9 -4 1
    -9 -4 1
    9 -4 -1
    -9 -4 1
    -9 -4 1
    9 -4 -1
    -9 4 1
    -9 4 1
    -9 4 1
    9 4 -1
    -9 4 1
    9 4 -1
    9 4 -1
    -9 4 1
    9 4 -1
    9 4 -1
    -9 4 1
    9 4 -1
    9 4 -1
    -9 4 1
    9 4 -1
    -9 4 1
    9 4 -1
    9 4 -1
    9 4 -1
    -9 4 1
    -9 4 1
    9 4 -1
    -9 4 1
    9 4 -1
    9 4 -1
    9 4 -1
    -9 4 1
    9 4 -1
    9 4 -1
    9 4 -1
    9 4 -1
    9 4 -1
    9 4 -1
    9 4 -1
    9 4 -1
    9 4 -1
    9 4 -1
    -9 4 1
    -9 4 1
    9 4 -1
    -9 4 1
    9 4 -1
    9 4 -1
    9 4 -1
    9 4 -1
    -9 4 1
    -9 4 1
    9 4 -1
    9 4 -1
    9 4 -1
    9 4 -1
    -8 -4 1
    -8 -4 1
    8 -4 -1
    8 -4 -1
    -8 -4 1
    -8 -4 1
    -8 -4 1
    -8 -4 1
    -8 -4 1
    8 -4 -1
    -8 -4 1
    -8 -4 1
    8 -4 -1
    -8 -4 1
    8 -4 -1
    8 -4 -1
    -8 -4 1
    -8 -4 1
    -8 -4 1
    -8 -4 1
    8 -4 -1
    8 -4 -1
    -8 -4 1
    -8 -4 1
    -8 -4 1
    -8 -4 1
    8 -4 -1
    8 -4 -1
    8 -4 -1
    -8 -4 1
    8 -4 -1
    8 -4 -1
    8 -4 -1
    8 -4 -1
    8 -4 -1
    8 -4 -1
    8 -4 -1
    -8 -4 1
    -8 -4 1
    8 -4 -1
    8 -4 -1
    8 -4 -1
    8 -4 -1
    8 -4 -1
    8 -4 -1
    8 -4 -1
    -8 -4 1
    -8 -4 1
    -8 -4 1
    8 -4 -1
    8 -4 -1
    8 4 -1
    8 4 -1
    8 4 -1
    8 4 -1
    -8 4 1
    8 4 -1
    8 4 -1
    8 4 -1
    8 4 -1
    -8 4 1
    8 4 -1
    -8 4 1
    -8 4 1
    -8 4 1
    -8 4 1
    8 4 -1
    8 4 -1
    8 4 -1
    -8 4 1
    -8 4 1
    8 4 -1
    -8 4 1
    8 4 -1
    8 4 -1
    -8 4 1
    -8 4 1
    8 4 -1
    8 4 -1
    8 4 -1
    8 4 -1
    8 4 -1
    -8 4 1
    -8 4 1
    8 4 -1
    8 4 -1
    8 4 -1
    8 4 -1
    -8 4 1
    8 4 -1
    -8 4 1
    8 4 -1
    8 4 -1
    8 4 -1
    -8 4 1
    8 4 -1
    8 4 -1
    8 4 -1
    8 4 -1
    -8 4 1
    8 4 -1
    -7 -4 1
    -7 -4 1
    -7 -4 1
    7 -4 -1
    7 -4 -1
    7 -4 -1
    -7 -4 1
    7 -4 -1
    -7 -4 1
    7 -4 -1
    -7 -4 1
    7 -4 -1
    7 -4 -1
    -7 -4 1
    -7 -4 1
    7 -4 -1
    -7 -4 1
    7 -4 -1
    7 -4 -1
    -7 -4 1
    7 -4 -1
    7 -4 -1
    7 -4 -1
    7 -4 -1
    7 -4 -1
    7 -4 -1
    -7 -4 1
    -7 -4 1
    -7 -4 1
    -7 -4 1
    -7 -4 1
    7 -4 -1
    7 -4 -1
    7 -4 -1
    7 -4 -1
    7 -4 -1
    -7 -4 1
    7 -4 -1
    -7 -4 1
    -7 -4 1
    -7 -4 1
    -7 -4 1
    7 -4 -1
    7 -4 -1
    -7 -4 1
    7 -4 -1
    -7 -4 1
    -7 -4 1
    -7 4 1
    7 4 -1
    7 4 -1
    7 4 -1
    7 4 -1
    7 4 -1
    7 4 -1
    7 4 -1
    7 4 -1
    7 4 -1
    -7 4 1
    7 4 -1
    7 4 -1
    -7 4 1
    7 4 -1
    -7 4 1
    7 4 -1
    7 4 -1
    7 4 -1
    7 4 -1
    7 4 -1
    -7 4 1
    7 4 -1
    7 4 -1
    7 4 -1
    -7 4 1
    7 4 -1
    -7 4 1
    -7 4 1
    7 4 -1
    7 4 -1
    7 4 -1
    7 4 -1
    7 4 -1
    7 4 -1
    7 4 -1
    -7 4 1
    -7 4 1
    7 4 -1
    7 4 -1
    7 4 -1
    7 4 -1
    7 4 -1
    -7 4 1
    7 4 -1
    7 4 -1
    -7 4 1
    7 4 -1
    -7 4 1
    7 4 -1
    -6 -4 1
    6 -4 -1
    6 -4 -1
    -6 -4 1
    6 -4 -1
    -6 -4 1
    6 -4 -1
    6 -4 -1
    6 -4 -1
    6 -4 -1
    6 -4 -1
    6 -4 -1
    6 -4 -1
    -6 -4 1
    -6 -4 1
    -6 -4 1
    6 -4 -1
    6 -4 -1
    -6 -4 1
    6 -4 -1
    -6 -4 1
    6 -4 -1
    -6 -4 1
    6 -4 -1
    -6 -4 1
    -6 -4 1
    6 -4 -1
    6 -4 -1
    -6 -4 1
    -6 -4 1
    6 -4 -1
    6 -4 -1
    -6 -4 1
    -6 -4 1
    -6 -4 1
    6 -4 -1
    -6 -4 1
    -6 -4 1
    -6 -4 1
    -6 -4 1
    6 -4 -1
    6 -4 -1
    6 -4 -1
    -6 -4 1
    6 -4 -1
    -6 -4 1
    -6 -4 1
    6 -4 -1
    -6 -4 1
    -6 -4 1
    -6 -4 1
    -6 -4 1
    6 -4 -1
    6 -4 -1
    6 -4 -1
    -6 -4 1
    -6 -4 1
    -6 4 1
    -6 4 1
    6 4 -1
    6 4 -1
    -6 4 1
    -6 4 1
    6 4 -1
    6 4 -1
    6 4 -1
    -6 4 1
    6 4 -1
    6 4 -1
    -6 4 1
    6 4 -1
    6 4 -1
    6 4 -1
    6 4 -1
    -6 4 1
    6 4 -1
    6 4 -1
    6 4 -1
    6 4 -1
    -6 4 1
    -6 4 1
    6 4 -1
    6 4 -1
    6 4 -1
    6 4 -1
    -6 4 1
    6 4 -1
    -6 4 1
    6 4 -1
    6 4 -1
    6 4 -1
    6 4 -1
    6 4 -1
    -6 4 1
    6 4 -1
    -6 4 1
    6 4 -1
    6 4 -1
    6 4 -1
    -6 4 1
    -6 4 1
    6 4 -1
    6 4 -1
    6 4 -1
    6 4 -1
    6 4 -1
    6 4 -1
    6 4 -1
    -6 4 1
    6 4 -1
    6 4 -1
    6 4 -1
    6 4 -1
    -6 4 1
    -6 4 1
    6 4 -1
    6 4 -1
    -6 4 1
    6 4 -1
    -6 4 1
    6 4 -1
    -5 -4 1
    5 -4 -1
    -5 -4 1
    -5 -4 1
    -5 -4 1
    -5 -4 1
    -5 -4 1
    -5 -4 1
    5 -4 -1
    5 -4 -1
    5 -4 -1
    5 -4 -1
    -5 -4 1
    5 -4 -1
    -5 -4 1
    -5 -4 1
    5 -4 -1
    -5 -4 1
    5 -4 -1
    5 -4 -1
    5 -4 -1
    5 -4 -1
    5 -4 -1
    -5 -4 1
    5 -4 -1
    -5 -4 1
    -5 -4 1
    -5 -4 1
    -5 -4 1
    -5 -4 1
    -5 -4 1
    -5 -4 1
    -5 -4 1
    -5 -4 1
    5 -4 -1
    5 -4 -1
    -5 -4 1
    -5 -4 1
    -5 -4 1
    -5 -4 1
    -5 -4 1
    -5 -4 1
    -5 -4 1
    -5 -4 1
    -5 -4 1
    -5 -4 1
    5 -4 -1
    5 -4 -1
    5 -4 -1
    -5 -4 1
    5 -4 -1
    -5 -4 1
    -5 -4 1
    -5 -4 1
    -5 -4 1
    5 -4 -1
    -5 -4 1
    -5 -4 1
    -5 -4 1
    5 -4 -1
    5 -4 -1
    -5 -4 1
    5 -4 -1
    -5 -4 1
    -5 -4 1
    -5 -4 1
    -5 -4 1
    5 -4 -1
    -5 -4 1
    -5 -4 1
    5 -4 -1
    -5 -4 1
    5 -4 -1
    -5 -4 1
    5 -4 -1
    5 -4 -1
    5 -4 -1
    -5 4 1
    -5 4 1
    -5 4 1
    5 4 -1
    -5 4 1
    -5 4 1
    -5 4 1
    5 4 -1
    5 4 -1
    5 4 -1
    5 4 -1
    -5 4 1
    -5 4 1
    -5 4 1
    5 4 -1
    -5 4 1
    -5 4 1
    5 4 -1
    5 4 -1
    5 4 -1
    -5 4 1
    -5 4 1
    5 4 -1
    -5 4 1
    -5 4 1
    5 4 -1
    -5 4 1
    5 4 -1
    -5 4 1
    -5 4 1
    -5 4 1
    5 4 -1
    5 4 -1
    -5 4 1
    5 4 -1
    5 4 -1
    -5 4 1
    5 4 -1
    5 4 -1
    -5 4 1
    5 4 -1
    5 4 -1
    5 4 -1
    -5 4 1
    -5 4 1
    5 4 -1
    -5 4 1
    5 4 -1
    5 4 -1
    -5 4 1
    -5 4 1
    -5 4 1
    -5 4 1
    5 4 -1
    -5 4 1
    5 4 -1
    5 4 -1
    -5 4 1
    5 4 -1
    5 4 -1
    5 4 -1
    5 4 -1
    5 4 -1
    5 4 -1
    -5 4 1
    -5 4 1
    -5 4 1
    5 4 -1
    5 4 -1
    -5 4 1
    -5 4 1
    -5 4 1
    5 4 -1
    -5 4 1
    -5 4 1
    -5 4 1
    5 4 -1
    -5 4 1
    5 4 -1
    5 4 -1
    5 4 -1
    -5 4 1
    5 4 -1
    5 4 -1
    -5 4 1
    5 4 -1
    5 4 -1
    5 4 -1
    5 4 -1
    5 4 -1
    5 4 -1
    5 4 -1
    5 4 -1
    -5 4 1
    -5 4 1
    5 4 -1
    -5 4 1
    5 4 -1
    5 4 -1
    4 -4 -1
    -4 -4 1
    -4 -4 1
    4 -4 -1
    -4 -4 1
    4 -4 -1
    -4 -4 1
    -4 -4 1
    -4 -4 1
    -4 -4 1
    -4 -4 1
    -4 -4 1
    -4 -4 1
    4 -4 -1
    -4 -4 1
    -4 -4 1
    -4 -4 1
    4 -4 -1
    4 -4 -1
    4 -4 -1
    -4 -4 1
    -4 -4 1
    4 -4 -1
    4 -4 -1
    -4 -4 1
    -4 -4 1
    4 -4 -1
    4 -4 -1
    -4 -4 1
    -4 -4 1
    -4 -4 1
    4 -4 -1
    -4 -4 1
    4 -4 -1
    -4 -4 1
    4 -4 -1
    -4 -4 1
    4 -4 -1
    -4 -4 1
    -4 -4 1
    4 -4 -1
    -4 -4 1
    -4 -4 1
    -4 -4 1
    -4 -4 1
    4 -4 -1
    4 -4 -1
    -4 -4 1
    -4 -4 1
    4 -4 -1
    4 -4 -1
    -4 -4 1
    4 -4 -1
    -4 -4 1
    -4 -4 1
    4 -4 -1
    4 -4 -1
    4 -4 -1
    -4 -4 1
    -4 -4 1
    -4 -4 1
    -4 -4 1
    4 -4 -1
    -4 -4 1
    4 -4 -1
    4 -4 -1
    4 -4 -1
    -4 -4 1
    4 -4 -1
    4 -4 -1
    -4 -4 1
    -4 -4 1
    4 -4 -1
    -4 -4 1
    4 -4 -1
    4 -4 -1
    4 -4 -1
    -4 -4 1
    4 -4 -1
    -4 -4 1
    -4 4 1
    -4 4 1
    4 4 -1
    -4 4 1
    4 4 -1
    -4 4 1
    4 4 -1
    -4 4 1
    4 4 -1
    4 4 -1
    4 4 -1
    4 4 -1
    -4 4 1
    -4 4 1
    -4 4 1
    -4 4 1
    4 4 -1
    -4 4 1
    4 4 -1
    -4 4 1
    4 4 -1
    4 4 -1
    4 4 -1
    4 4 -1
    4 4 -1
    -4 4 1
    4 4 -1
    -4 4 1
    4 4 -1
    4 4 -1
    -4 4 1
    -4 4 1
    4 4 -1
    -4 4 1
    4 4 -1
    -4 4 1
    4 4 -1
    4 4 -1
    4 4 -1
    4 4 -1
    4 4 -1
    4 4 -1
    -4 4 1
    -4 4 1
    4 4 -1
    -4 4 1
    -4 4 1
    4 4 -1
    -4 4 1
    4 4 -1
    4 4 -1
    4 4 -1
    -4 4 1
    4 4 -1
    4 4 -1
    4 4 -1
    -4 4 1
    4 4 -1
    4 4 -1
    4 4 -1
    4 4 -1
    -4 4 1
    4 4 -1
    -4 4 1
    4 4 -1
    4 4 -1
    4 4 -1
    -4 4 1
    -4 4 1
    4 4 -1
    4 4 -1
    4 4 -1
    -4 4 1
    -4 4 1
    -4 4 1
    4 4 -1
    4 4 -1
    -4 4 1
    -4 4 1
    4 4 -1
    -4 4 1
    4 4 -1
    -4 4 1
    -4 4 1
    4 4 -1
    -4 4 1
    4 4 -1
    -4 4 1
    4 4 -1
    4 4 -1
    4 4 -1
    4 4 -1
    4 4 -1
    4 4 -1
    -4 4 1
    -4 4 1
    -4 4 1
    4 4 -1
    4 4 -1
    -4 4 1
    -4 4 1
    4 4 -1
    -4 4 1
    -3 -4 1
    -3 -4 1
    -3 -4 1
    3 -4 -1
    -3 -4 1
    -3 -4 1
    -3 -4 1
    3 -4 -1
    -3 -4 1
    -3 -4 1
    3 -4 -1
    -3 -4 1
    -3 -4 1
    -3 -4 1
    -3 -4 1
    -3 -4 1
    3 -4 -1
    3 -4 -1
    3 -4 -1
    -3 -4 1
    -3 -4 1
    -3 -4 1
    -3 -4 1
    -3 4 1
    3 4 -1
    3 4 -1
    3 4 -1
    3 4 -1
    3 4 -1
    3 4 -1
    3 4 -1
    -3 4 1
    -3 4 1
    -3 4 1
    -3 4 1
    3 4 -1
    -3 4 1
    -3 4 1
    -3 4 1
    -3 4 1
    -3 4 1
    -3 4 1
    -3 4 1
    3 4 -1
    -3 4 1
    -3 4 1
    -3 4 1
    3 4 -1
    -3 4 1
    -3 4 1
    3 4 -1
    -3 4 1
    3 4 -1
    -3 4 1
    -3 4 1
    -3 4 1
    -3 4 1
    -3 4 1
    -3 4 1
    3 4 -1
    -3 4 1
    3 4 -1
    -3 4 1
    3 4 -1
    -3 4 1
    -3 4 1
    -3 4 1
    3 4 -1
    -3 4 1
    3 4 -1
    -2 -4 1
    -2 -4 1
    -2 -4 1
    2 -4 -1
    2 -4 -1
    2 -4 -1
    -2 -4 1
    -2 -4 1
    2 -4 -1
    2 -4 -1
    -2 -4 1
    -2 -4 1
    -2 -4 1
    -2 -4 1
    2 -4 -1
    -2 -4 1
    2 -4 -1
    2 -4 -1
    2 -4 -1
    -2 -4 1
    2 -4 -1
    -2 -4 1
    -2 -4 1
    2 -4 -1
    -2 -4 1
    2 -4 -1
    2 -4 -1
    -2 -4 1
    -2 -4 1
    2 -4 -1
    2 -4 -1
    -2 -4 1
    -2 -4 1
    -2 -4 1
    2 -4 -1
    -2 -4 1
    -2 -4 1
    -2 -4 1
    -2 -4 1
    -2 -4 1
    -2 -4 1
    2 -4 -1
    -2 -4 1
    2 -4 -1
    2 -4 -1
    2 -4 -1
    2 -4 -1
    2 -4 -1
    -2 -4 1
    2 -4 -1
    2 -4 -1
    -2 -4 1
    2 -4 -1
    2 -4 -1
    -2 -4 1
    -2 -4 1
    -2 -4 1
    2 -4 -1
    -2 -4 1
    -2 -4 1
    -2 -4 1
    -2 -4 1
    -2 -4 1
    2 -4 -1
    -2 -4 1
    -2 -4 1
    -2 -4 1
    2 -4 -1
    -2 -4 1
    2 -4 -1
    2 -4 -1
    -2 -4 1
    2 -4 -1
    -2 -4 1
    2 -4 -1
    2 -4 -1
    -2 -4 1
    2 4 -1
    -2 4 1
    2 4 -1
    -2 4 1
    2 4 -1
    2 4 -1
    -2 4 1
    -2 4 1
    -2 4 1
    -2 4 1
    2 4 -1
    -2 4 1
    2 4 -1
    2 4 -1
    -2 4 1
    2 4 -1
    2 4 -1
    2 4 -1
    -2 4 1
    -2 4 1
    2 4 -1
    -2 4 1
    2 4 -1
    2 4 -1
    2 4 -1
    2 4 -1
    2 4 -1
    2 4 -1
    -2 4 1
    -2 4 1
    2 4 -1
    -2 4 1
    -2 4 1
    2 4 -1
    -2 4 1
    2 4 -1
    -2 4 1
    -2 4 1
    -2 4 1
    -2 4 1
    2 4 -1
    -2 4 1
    2 4 -1
    -2 4 1
    -2 4 1
    2 4 -1
    2 4 -1
    2 4 -1
    2 4 -1
    2 4 -1
    2 4 -1
    2 4 -1
    -2 4 1
    2 4 -1
    2 4 -1
    2 4 -1
    2 4 -1
    2 4 -1
    -2 4 1
    2 4 -1
    -2 4 1
    2 4 -1
    2 4 -1
    2 4 -1
    -2 4 1
    2 4 -1
    -2 4 1
    2 4 -1
    -2 4 1
    2 4 -1
    2 4 -1
    -2 4 1
    2 4 -1
    2 4 -1
    -2 4 1
    -2 4 1
    -2 4 1
    2 4 -1
    2 4 -1
    -2 4 1
    -2 4 1
    2 4 -1
    2 4 -1
    -2 4 1
    2 4 -1
    -1 -4 1
    1 -4 -1
    1 4 -1
    -1 4 1
    1 4 -1
    0 -4 -1
    0 -4 1
    0 -4 1
    0 -4 -1
    0 -4 1
    0 -4 1
    0 -4 -1
    0 -4 -1
    0 -4 -1
    0 -4 1
    0 -4 -1
    0 -4 1
    0 -4 1
    0 -4 1
    0 -4 -1
    0 -4 -1
    0 -4 -1
    0 -4 -1
    0 -4 1
    0 -4 -1
    0 -4 1
    0 -4 1
    0 -4 1
    0 -4 -1
    0 -4 -1
    0 -4 -1
    0 -4 1
    0 -4 -1
    0 -4 -1
    0 -4 -1
    0 -4 -1
    0 -4 -1
    0 -4 -1
    0 -4 -1
    0 -4 -1
    0 -4 1
    0 -4 1
    0 -4 1
    0 -4 1
    0 -4 1
    0 -4 1
    0 -4 1
    0 -4 1
    0 4 1
    0 4 1
    0 4 -1
    0 4 -1
    0 4 1
    0 4 -1
    0 4 1
    0 4 -1
    0 4 1
    0 4 1
    0 4 1
    0 4 -1
    0 4 1
    0 4 1
    0 4 1
    0 4 -1
    0 4 1
    0 4 -1
    0 4 1
    0 4 -1
    0 4 -1
    0 4 1
    0 4 1
    0 4 -1
    0 4 -1
    0 4 1
    0 4 -1
    0 4 1
    0 4 -1
    0 4 1
    0 4 1
    0 4 -1
    0 4 1
    0 4 1
    0 4 -1
    0 4 1
    0 4 1
    0 4 -1
    0 4 1
    0 4 1
    0 4 -1
    0 4 1
    0 4 1
    0 4 -1
    0 4 1
    0 4 -1
    0 4 -1
    0 4 -1
    0 4 -1
    0 4 1
    0 4 1
    0 4 -1
    0 4 1
    0 4 1
    0 4 -1
    0 4 -1
    0 4 -1
    0 4 1
    0 4 1
    0 4 1
    0 4 1
    0 4 1
    0 4 1
    0 4 -1
    0 4 -1
    0 4 -1
    1 -4 1
    -1 -4 -1
    -1 -4 -1
    1 -4 1
    -1 -4 -1
    1 -4 1
    1 -4 1
    -1 -4 -1
    -1 -4 -1
    -1 -4 -1
    -1 -4 -1
    -1 -4 -1
    -1 -4 -1
    1 -4 1
    -1 -4 -1
    1 -4 1
    1 -4 1
    1 -4 1
    -1 -4 -1
    -1 -4 -1
    -1 -4 -1
    -1 -4 -1
    -1 -4 -1
    1 -4 1
    -1 -4 -1
    1 -4 1
    -1 -4 -1
    1 -4 1
    -1 -4 -1
    -1 -4 -1
    -1 -4 -1
    1 -4 1
    1 -4 1
    1 -4 1
    -1 -4 -1
    -1 -4 -1
    -1 -4 -1
    -1 -4 -1
    -1 -4 -1
    -1 -4 -1
    -1 -4 -1
    -1 -4 -1
    1 -4 1
    -1 -4 -1
    1 -4 1
    1 -4 1
    1 -4 1
    -1 -4 -1
    -1 -4 -1
    1 -4 1
    -1 -4 -1
    -1 -4 -1
    -1 -4 -1
    -1 -4 -1
    -1 -4 -1
    -1 -4 -1
    -1 -4 -1
    1 -4 1
    -1 -4 -1
    1 -4 1
    -1 -4 -1
    1 -4 1
    -1 -4 -1
    1 -4 1
    -1 -4 -1
    -1 -4 -1
    -1 4 -1
    1 4 1
    1 4 1
    1 4 1
    1 4 1
    -1 4 -1
    1 4 1
    -1 4 -1
    -1 4 -1
    -1 4 -1
    1 4 1
    -1 4 -1
    1 4 1
    1 4 1
    1 4 1
    -1 4 -1
    1 4 1
    1 4 1
    -1 4 -1
    1 4 1
    -1 4 -1
    -1 4 -1
    1 4 1
    1 4 1
    1 4 1
    1 4 1
    1 4 1
    -1 4 -1
    -1 4 -1
    1 4 1
    -1 4 -1
    -1 4 -1
    -1 4 -1
    1 4 1
    -1 4 -1
    -1 4 -1
    1 4 1
    1 4 1
    -1 4 -1
    1 4 1
    1 4 1
    1 4 1
    -1 4 -1
    -1 4 -1
    1 4 1
    1 4 1
    -1 4 -1
    -1 4 -1
    -1 4 -1
    1 4 1
    1 4 1
    -1 4 -1
    -1 4 -1
    1 4 1
    -1 4 -1
    1 4 1
    1 4 1
    -1 4 -1
    1 4 1
    -1 4 -1
    -1 4 -1
    1 4 1
    1 4 1
    1 4 1
    1 4 1
    -1 4 -1
    1 4 1
    1 4 1
    2 -4 1
    -2 -4 -1
    2 -4 1
    2 -4 1
    -2 -4 -1
    2 -4 1
    -2 -4 -1
    2 -4 1
    -2 -4 -1
    -2 -4 -1
    -2 -4 -1
    2 -4 1
    2 -4 1
    -2 -4 -1
    -2 -4 -1
    -2 -4 -1
    -2 -4 -1
    -2 -4 -1
    -2 -4 -1
    -2 -4 -1
    -2 -4 -1
    -2 -4 -1
    2 -4 1
    -2 -4 -1
    -2 -4 -1
    -2 -4 -1
    -2 -4 -1
    -2 -4 -1
    2 -4 1
    -2 -4 -1
    -2 -4 -1
    2 -4 1
    2 -4 1
    2 -4 1
    -2 -4 -1
    -2 -4 -1
    2 -4 1
    2 -4 1
    -2 -4 -1
    2 -4 1
    -2 -4 -1
    -2 -4 -1
    -2 -4 -1
    -2 -4 -1
    2 -4 1
    2 -4 1
    -2 -4 -1
    2 -4 1
    -2 -4 -1
    -2 -4 -1
    -2 -4 -1
    -2 -4 -1
    -2 -4 -1
    -2 -4 -1
    -2 -4 -1
    -2 -4 -1
    -2 -4 -1
    -2 -4 -1
    2 -4 1
    2 -4 1
    -2 -4 -1
    2 -4 1
    2 -4 1
    -2 -4 -1
    -2 -4 -1
    2 -4 1
    -2 -4 -1
    -2 -4 -1
    -2 -4 -1
    -2 -4 -1
    -2 -4 -1
    -2 4 -1
    -2 4 -1
    -2 4 -1
    -2 4 -1
    2 4 1
    2 4 1
    -2 4 -1
    -2 4 -1
    2 4 1
    2 4 1
    -2 4 -1
    -2 4 -1
    2 4 1
    -2 4 -1
    2 4 1
    2 4 1
    2 4 1
    -2 4 -1
    2 4 1
    -2 4 -1
    2 4 1
    2 4 1
    2 4 1
    -2 4 -1
    2 4 1
    2 4 1
    -2 4 -1
    2 4 1
    2 4 1
    2 4 1
    -2 4 -1
    2 4 1
    -2 4 -1
    -2 4 -1
    -2 4 -1
    -2 4 -1
    2 4 1
    2 4 1
    2 4 1
    -2 4 -1
    2 4 1
    2 4 1
    -2 4 -1
    -2 4 -1
    -2 4 -1
    2 4 1
    2 4 1
    -2 4 -1
    2 4 1
    -2 4 -1
    -2 4 -1
    2 4 1
    2 4 1
    2 4 1
    -2 4 -1
    -2 4 -1
    -2 4 -1
    2 4 1
    -2 4 -1
    2 4 1
    2 4 1
    2 4 1
    2 4 1
    2 4 1
    -2 4 -1
    -2 4 -1
    2 4 1
    2 4 1
    -2 4 -1
    -2 4 -1
    -2 4 -1
    -2 4 -1
    -2 4 -1
    2 4 1
    2 4 1
    2 4 1
    -3 -4 -1
    3 -4 1
    -3 -4 -1
    -3 -4 -1
    -3 -4 -1
    3 -4 1
    -3 -4 -1
    -3 -4 -1
    -3 -4 -1
    -3 -4 -1
    -3 -4 -1
    3 -4 1
    -3 -4 -1
    3 -4 1
    -3 -4 -1
    -3 -4 -1
    -3 -4 -1
    3 -4 1
    -3 -4 -1
    3 -4 1
    -3 -4 -1
    -3 -4 -1
    3 -4 1
    3 -4 1
    -3 -4 -1
    -3 -4 -1
    3 -4 1
    -3 -4 -1
    -3 -4 -1
    -3 -4 -1
    -3 -4 -1
    -3 -4 -1
    3 -4 1
    -3 -4 -1
    -3 -4 -1
    -3 -4 -1
    -3 -4 -1
    -3 -4 -1
    3 -4 1
    -3 -4 -1
    3 -4 1
    -3 -4 -1
    -3 -4 -1
    3 -4 1
    3 -4 1
    -3 -4 -1
    -3 -4 -1
    3 -4 1
    3 -4 1
    3 -4 1
    -3 -4 -1
    3 -4 1
    -3 -4 -1
    -3 -4 -1
    3 -4 1
    3 -4 1
    3 -4 1
    -3 -4 -1
    3 -4 1
    -3 -4 -1
    3 -4 1
    -3 -4 -1
    -3 -4 -1
    3 -4 1
    3 -4 1
    3 -4 1
    -3 -4 -1
    -3 -4 -1
    -3 -4 -1
    -3 -4 -1
    3 4 1
    -3 4 -1
    3 4 1
    3 4 1
    3 4 1
    -3 4 -1
    -3 4 -1
    -3 4 -1
    3 4 1
    -3 4 -1
    3 4 1
    3 4 1
    3 4 1
    3 4 1
    3 4 1
    3 4 1
    3 4 1
    3 4 1
    3 4 1
    -3 4 -1
    -3 4 -1
    3 4 1
    -3 4 -1
    -3 4 -1
    -3 4 -1
    3 4 1
    3 4 1
    3 4 1
    -3 4 -1
    3 4 1
    3 4 1
    3 4 1
    -3 4 -1
    3 4 1
    3 4 1
    3 4 1
    3 4 1
    3 4 1
    3 4 1
    3 4 1
    -3 4 -1
    3 4 1
    3 4 1
    3 4 1
    3 4 1
    -3 4 -1
    -3 4 -1
    -3 4 -1
    3 4 1
    3 4 1
    -3 4 -1
    3 4 1
    -3 4 -1
    -3 4 -1
    -3 4 -1
    -3 4 -1
    -3 4 -1
    -3 4 -1
    3 4 1
    -3 4 -1
    -3 4 -1
    -3 4 -1
    3 4 1
    3 4 1
    3 4 1
    3 4 1
    -3 4 -1
    -3 4 -1
    3 4 1
    3 4 1
    3 4 1
    3 4 1
    -3 4 -1
    3 4 1
    3 4 1
    3 4 1
    -3 4 -1
    3 4 1
    -3 4 -1
    -3 4 -1
    3 4 1
    3 4 1
    -3 4 -1
    -3 4 -1
    3 4 1
    3 4 1
    3 4 1
    3 4 1
    3 4 1
    -3 4 -1
    3 4 1
    -3 4 -1
    3 4 1
    -3 4 -1
    -3 4 -1
    -3 4 -1
    -4 -4 -1
    4 -4 1
    -4 -4 -1
    -4 -4 -1
    -4 -4 -1
    4 -4 1
    -4 -4 -1
    -4 -4 -1
    -4 -4 -1
    -4 -4 -1
    -4 -4 -1
    4 -4 1
    4 -4 1
    -4 -4 -1
    4 -4 1
    -4 -4 -1
    -4 -4 -1
    -4 -4 -1
    4 -4 1
    -4 -4 -1
    4 -4 1
    -4 -4 -1
    -4 -4 -1
    4 -4 1
    -4 -4 -1
    -4 -4 -1
    -4 -4 -1
    4 -4 1
    4 -4 1
    -4 -4 -1
    -4 -4 -1
    -4 -4 -1
    -4 -4 -1
    -4 -4 -1
    -4 -4 -1
    4 -4 1
    4 -4 1
    4 -4 1
    4 -4 1
    -4 -4 -1
    -4 -4 -1
    -4 -4 -1
    -4 -4 -1
    4 -4 1
    -4 -4 -1
    -4 -4 -1
    4 -4 1
    4 -4 1
    -4 -4 -1
    4 -4 1
    -4 -4 -1
    -4 -4 -1
    -4 -4 -1
    -4 -4 -1
    -4 -4 -1
    4 -4 1
    4 -4 1
    -4 -4 -1
    4 -4 1
    -4 -4 -1
    -4 -4 -1
    4 -4 1
    4 -4 1
    4 -4 1
    4 -4 1
    4 -4 1
    -4 -4 -1
    -4 -4 -1
    4 -4 1
    -4 -4 -1
    -4 -4 -1
    -4 -4 -1
    4 4 1
    -4 4 -1
    4 4 1
    -4 4 -1
    4 4 1
    4 4 1
    4 4 1
    -4 4 -1
    4 4 1
    4 4 1
    -4 4 -1
    -4 4 -1
    4 4 1
    4 4 1
    -4 4 -1
    -4 4 -1
    -4 4 -1
    4 4 1
    -4 4 -1
    -4 4 -1
    4 4 1
    4 4 1
    -4 4 -1
    -4 4 -1
    4 4 1
    4 4 1
    4 4 1
    -4 4 -1
    4 4 1
    -4 4 -1
    4 4 1
    4 4 1
    -4 4 -1
    -4 4 -1
    4 4 1
    -4 4 -1
    4 4 1
    4 4 1
    -4 4 -1
    4 4 1
    4 4 1
    4 4 1
    -4 4 -1
    -4 4 -1
    4 4 1
    4 4 1
    4 4 1
    -4 4 -1
    -4 4 -1
    4 4 1
    4 4 1
    -4 4 -1
    4 4 1
    4 4 1
    -4 4 -1
    4 4 1
    4 4 1
    4 4 1
    4 4 1
    4 4 1
    4 4 1
    4 4 1
    4 4 1
    4 4 1
    -4 4 -1
    -4 4 -1
    4 4 1
    4 4 1
    4 4 1
    -4 4 -1
    4 4 1
    4 4 1
    4 4 1
    4 4 1
    4 4 1
    4 4 1
    -4 4 -1
    4 4 1
    4 4 1
    -4 4 -1
    4 4 1
    4 4 1
    -4 4 -1
    -4 4 -1
    -4 4 -1
    -4 4 -1
    -4 4 -1
    -4 4 -1
    4 4 1
    4 4 1
    -5 -4 -1
    -5 -4 -1
    5 -4 1
    -5 -4 -1
    5 -4 1
    -5 -4 -1
    5 -4 1
    5 -4 1
    5 -4 1
    -5 -4 -1
    -5 -4 -1
    5 -4 1
    5 -4 1
    -5 -4 -1
    -5 -4 -1
    5 -4 1
    -5 -4 -1
    -5 -4 -1
    -5 -4 -1
    -5 -4 -1
    -5 -4 -1
    5 -4 1
    5 -4 1
    5 -4 1
    5 -4 1
    -5 -4 -1
    -5 -4 -1
    5 -4 1
    5 -4 1
    -5 -4 -1
    -5 -4 -1
    5 -4 1
    -5 -4 -1
    -5 -4 -1
    5 -4 1
    5 -4 1
    -5 -4 -1
    -5 -4 -1
    5 -4 1
    -5 -4 -1
    -5 -4 -1
    5 -4 1
    5 -4 1
    5 -4 1
    5 -4 1
    -5 -4 -1
    -5 -4 -1
    -5 -4 -1
    5 -4 1
    5 -4 1
    -5 -4 -1
    -5 -4 -1
    -5 -4 -1
    -5 -4 -1
    5 -4 1
    5 4 1
    5 4 1
    5 4 1
    5 4 1
    5 4 1
    5 4 1
    5 4 1
    5 4 1
    5 4 1
    -5 4 -1
    5 4 1
    5 4 1
    5 4 1
    5 4 1
    -5 4 -1
    5 4 1
    5 4 1
    -5 4 -1
    5 4 1
    -5 4 -1
    5 4 1
    5 4 1
    5 4 1
    -5 4 -1
    -5 4 -1
    5 4 1
    5 4 1
    5 4 1
    -5 4 -1
    -5 4 -1
    -5 4 -1
    5 4 1
    -5 4 -1
    -5 4 -1
    -5 4 -1
    5 4 1
    5 4 1
    5 4 1
    -5 4 -1
    -5 4 -1
    5 4 1
    5 4 1
    5 4 1
    5 4 1
    5 4 1
    5 4 1
    5 4 1
    -5 4 -1
    5 4 1
    -5 4 -1
    5 4 1
    -5 4 -1
    -5 4 -1
    5 4 1
    5 4 1
    -5 4 -1
    -5 4 -1
    5 4 1
    5 4 1
    -5 4 -1
    5 4 1
    -5 4 -1
    5 4 1
    -5 4 -1
    5 4 1
    5 4 1
    5 4 1
    -5 4 -1
    5 4 1
    6 -4 1
    -6 -4 -1
    6 -4 1
    -6 -4 -1
    -6 -4 -1
    -6 -4 -1
    -6 -4 -1
    6 -4 1
    -6 -4 -1
    -6 -4 -1
    -6 -4 -1
    6 -4 1
    -6 -4 -1
    6 -4 1
    6 -4 1
    -6 -4 -1
    6 -4 1
    6 -4 1
    6 -4 1
    -6 -4 -1
    6 -4 1
    6 -4 1
    6 -4 1
    6 -4 1
    6 -4 1
    6 -4 1
    6 -4 1
    6 -4 1
    -6 -4 -1
    -6 -4 -1
    6 -4 1
    6 -4 1
    6 -4 1
    -6 -4 -1
    -6 -4 -1
    -6 -4 -1
    -6 -4 -1
    -6 -4 -1
    6 -4 1
    -6 -4 -1
    -6 -4 -1
    6 -4 1
    6 -4 1
    -6 -4 -1
    -6 -4 -1
    -6 -4 -1
    -6 -4 -1
    6 4 1
    -6 4 -1
    6 4 1
    -6 4 -1
    6 4 1
    6 4 1
    -6 4 -1
    -6 4 -1
    -6 4 -1
    6 4 1
    6 4 1
    6 4 1
    -6 4 -1
    6 4 1
    6 4 1
    -6 4 -1
    -6 4 -1
    6 4 1
    6 4 1
    6 4 1
    -6 4 -1
    6 4 1
    6 4 1
    6 4 1
    6 4 1
    -6 4 -1
    6 4 1
    -6 4 -1
    -6 4 -1
    6 4 1
    6 4 1
    6 4 1
    6 4 1
    6 4 1
    6 4 1
    6 4 1
    6 4 1
    6 4 1
    6 4 1
    6 4 1
    6 4 1
    6 4 1
    6 4 1
    -6 4 -1
    6 4 1
    6 4 1
    6 4 1
    -6 4 -1
    6 4 1
    6 4 1
    7 -4 1
    7 -4 1
    7 -4 1
    7 -4 1
    -7 -4 -1
    -7 -4 -1
    7 -4 1
    7 -4 1
    -7 -4 -1
    -7 -4 -1
    -7 -4 -1
    7 -4 1
    -7 -4 -1
    -7 -4 -1
    -7 -4 -1
    7 -4 1
    -7 -4 -1
    7 -4 1
    7 -4 1
    -7 -4 -1
    7 -4 1
    -7 -4 -1
    7 -4 1
    7 -4 1
    -7 -4 -1
    -7 -4 -1
    7 -4 1
    7 -4 1
    7 -4 1
    -7 -4 -1
    -7 -4 -1
    7 -4 1
    7 -4 1
    -7 -4 -1
    -7 -4 -1
    -7 -4 -1
    -7 -4 -1
    7 -4 1
    -7 -4 -1
    7 -4 1
    7 -4 1
    -7 -4 -1
    -7 -4 -1
    -7 -4 -1
    7 4 1
    7 4 1
    7 4 1
    7 4 1
    7 4 1
    -7 4 -1
    7 4 1
    7 4 1
    -7 4 -1
    7 4 1
    -7 4 -1
    -7 4 -1
    -7 4 -1
    7 4 1
    7 4 1
    -7 4 -1
    7 4 1
    -7 4 -1
    -7 4 -1
    -7 4 -1
    7 4 1
    -7 4 -1
    7 4 1
    7 4 1
    7 4 1
    -7 4 -1
    7 4 1
    7 4 1
    7 4 1
    7 4 1
    -7 4 -1
    7 4 1
    -7 4 -1
    7 4 1
    7 4 1
    -7 4 -1
    -7 4 -1
    -7 4 -1
    7 4 1
    7 4 1
    7 4 1
    7 4 1
    7 4 1
    7 4 1
    7 4 1
    7 4 1
    7 4 1
    7 4 1
    -7 4 -1
    7 4 1
    -8 -4 -1
    8 -4 1
    8 -4 1
    8 -4 1
    8 -4 1
    -8 -4 -1
    8 -4 1
    -8 -4 -1
    8 -4 1
    -8 -4 -1
    -8 -4 -1
    8 -4 1
    8 -4 1
    8 -4 1
    8 -4 1
    -8 -4 -1
    8 -4 1
    8 -4 1
    -8 -4 -1
    8 -4 1
    8 -4 1
    8 -4 1
    -8 -4 -1
    -8 -4 -1
    -8 -4 -1
    -8 -4 -1
    -8 -4 -1
    -8 -4 -1
    -8 -4 -1
    -8 -4 -1
    -8 -4 -1
    8 -4 1
    8 -4 1
    -8 -4 -1
    -8 -4 -1
    -8 -4 -1
    -8 -4 -1
    -8 -4 -1
    -8 -4 -1
    8 -4 1
    8 -4 1
    8 -4 1
    -8 4 -1
    -8 4 -1
    -8 4 -1
    8 4 1
    8 4 1
    8 4 1
    -8 4 -1
    -8 4 -1
    -8 4 -1
    8 4 1
    8 4 1
    -8 4 -1
    -8 4 -1
    8 4 1
    8 4 1
    8 4 1
    8 4 1
    -8 4 -1
    8 4 1
    8 4 1
    -8 4 -1
    8 4 1
    8 4 1
    8 4 1
    8 4 1
    -8 4 -1
    8 4 1
    -8 4 -1
    8 4 1
    -8 4 -1
    8 4 1
    8 4 1
    8 4 1
    8 4 1
    8 4 1
    -8 4 -1
    -8 4 -1
    8 4 1
    -8 4 -1
    8 4 1
    8 4 1
    8 4 1
    8 4 1
    8 4 1
    -8 4 -1
    -8 4 -1
    -9 -4 -1
    9 -4 1
    9 -4 1
    9 -4 1
    9 -4 1
    -9 -4 -1
    9 -4 1
    9 -4 1
    -9 -4 -1
    -9 -4 -1
    9 -4 1
    -9 -4 -1
    -9 -4 -1
    -9 -4 -1
    9 -4 1
    9 -4 1
    -9 -4 -1
    9 -4 1
    9 -4 1
    9 -4 1
    -9 -4 -1
    -9 -4 -1
    9 -4 1
    -9 -4 -1
    -9 -4 -1
    -9 -4 -1
    9 -4 1
    9 -4 1
    -9 -4 -1
    -9 -4 -1
    -9 -4 -1
    -9 -4 -1
    -9 -4 -1
    9 -4 1
    -9 -4 -1
    -9 -4 -1
    -9 -4 -1
    -9 -4 -1
    -9 -4 -1
    9 -4 1
    9 -4 1
    9 -4 1
    9 -4 1
    -9 4 -1
    9 4 1
    -9 4 -1
    -9 4 -1
    9 4 1
    -9 4 -1
    9 4 1
    9 4 1
    -9 4 -1
    -9 4 -1
    9 4 1
    -9 4 -1
    9 4 1
    9 4 1
    9 4 1
    9 4 1
    -9 4 -1
    9 4 1
    -9 4 -1
    9 4 1
    9 4 1
    9 4 1
    9 4 1
    -9 4 -1
    9 4 1
    9 4 1
    9 4 1
    -9 4 -1
    9 4 1
    9 4 1
    -9 4 -1
    9 4 1
    -9 4 -1
    -9 4 -1
    9 4 1
    -9 4 -1
    9 4 1
    -9 4 -1
    -9 4 -1
    9 4 1
    9 4 1
    9 4 1
    -9 4 -1
    -9 4 -1
    -9 4 -1
    9 4 1
    10 -4 1
    10 -4 1
    -10 -4 -1
    10 -4 1
    -10 -4 -1
    -10 -4 -1
    10 -4 1
    -10 -4 -1
    10 -4 1
    10 -4 1
    -10 -4 -1
    -10 -4 -1
    -10 -4 -1
    10 -4 1
    -10 -4 -1
    -10 -4 -1
    -10 -4 -1
    10 -4 1
    10 -4 1
    10 -4 1
    10 -4 1
    -10 -4 -1
    -10 -4 -1
    -10 -4 -1
    10 -4 1
    -10 -4 -1
    10 -4 1
    -10 -4 -1
    -10 -4 -1
    -10 -4 -1
    -10 -4 -1
    10 -4 1
    10 4 1
    10 4 1
    10 4 1
    10 4 1
    -10 4 -1
    -10 4 -1
    -10 4 -1
    10 4 1
    10 4 1
    -10 4 -1
    10 4 1
    10 4 1
    10 4 1
    10 4 1
    10 4 1
    -10 4 -1
    -10 4 -1
    10 4 1
    -10 4 -1
    -10 4 -1
    10 4 1
    10 4 1
    10 4 1
    10 4 1
    -10 4 -1
    10 4 1
    10 4 1
    10 4 1
    10 4 1
    -10 4 -1
    -10 4 -1
    -10 4 -1
    10 4 1
    10 4 1
    10 4 1
    -10 4 -1
    -11 -5 1
    -11 -5 1
    -11 -5 1
    11 -5 -1
    11 -5 -1
    -11 -5 1
    -11 -5 1
    -11 -5 1
    11 -5 -1
    -11 -5 1
    -11 -5 1
    11 -5 -1
    11 -5 -1
    11 -5 -1
    -11 -5 1
    11 -5 -1
    -11 -5 1
    -11 -5 1
    -11 -5 1
    -11 -5 1
    11 -5 -1
    11 -5 -1
    -11 -5 1
    -11 -5 1
    -11 -5 1
    -11 -5 1
    -11 -5 1
    11 -5 -1
    11 -5 -1
    11 -5 -1
    -11 -5 1
    -11 -5 1
    11 -5 -1
    11 -5 -1
    -11 -5 1
    -11 -5 1
    11 -5 -1
    -11 -5 1
    11 5 -1
    11 5 -1
    -11 5 1
    -11 5 1
    11 5 -1
    -11 5 1
    11 5 -1
    11 5 -1
    11 5 -1
    -11 5 1
    11 5 -1
    -11 5 1
    11 5 -1
    -11 5 1
    11 5 -1
    -11 5 1
    11 5 -1
    11 5 -1
    11 5 -1
    11 5 -1
    11 5 -1
    11 5 -1
    11 5 -1
    11 5 -1
    11 5 -1
    -11 5 1
    11 5 -1
    11 5 -1
    11 5 -1
    -11 5 1
    11 5 -1
    -11 5 1
    -11 5 1
    -11 5 1
    11 5 -1
    -11 5 1
    -11 5 1
    11 5 -1
    11 5 -1
    10 -5 -1
    -10 -5 1
    10 -5 -1
    10 -5 -1
    10 -5 -1
    10 -5 -1
    -10 -5 1
    -10 -5 1
    -10 -5 1
    -10 -5 1
    -10 -5 1
    10 -5 -1
    -10 -5 1
    10 -5 -1
    -10 -5 1
    -10 -5 1
    -10 -5 1
    -10 -5 1
    10 -5 -1
    10 -5 -1
    -10 -5 1
    10 -5 -1
    -10 -5 1
    10 -5 -1
    10 -5 -1
    10 -5 -1
    -10 -5 1
    -10 -5 1
    -10 -5 1
    10 -5 -1
    -10 -5 1
    -10 -5 1
    -10 -5 1
    10 -5 -1
    -10 -5 1
    -10 -5 1
    -10 -5 1
    -10 -5 1
    10 -5 -1
    10 -5 -1
    -10 -5 1
    -10 -5 1
    10 -5 -1
    10 -5 -1
    -10 -5 1
    -10 -5 1
    -10 -5 1
    10 -5 -1
    10 -5 -1
    10 5 -1
    10 5 -1
    10 5 -1
    -10 5 1
    -10 5 1
    10 5 -1
    10 5 -1
    10 5 -1
    10 5 -1
    10 5 -1
    10 5 -1
    10 5 -1
    10 5 -1
    10 5 -1
    10 5 -1
    10 5 -1
    10 5 -1
    10 5 -1
    -10 5 1
    10 5 -1
    -10 5 1
    10 5 -1
    -10 5 1
    10 5 -1
    -10 5 1
    10 5 -1
    -10 5 1
    -10 5 1
    10 5 -1
    10 5 -1
    10 5 -1
    -10 5 1
    10 5 -1
    10 5 -1
    10 5 -1
    10 5 -1
    -10 5 1
    10 5 -1
    10 5 -1
    10 5 -1
    -10 5 1
    10 5 -1
    10 5 -1
    9 -5 -1
    9 -5 -1
    9 -5 -1
    -9 -5 1
    -9 -5 1
    -9 -5 1
    9 -5 -1
    9 -5 -1
    9 -5 -1
    -9 -5 1
    -9 -5 1
    -9 -5 1
    -9 -5 1
    -9 -5 1
    -9 -5 1
    -9 -5 1
    9 -5 -1
    -9 -5 1
    9 -5 -1
    -9 -5 1
    -9 -5 1
    -9 -5 1
    9 -5 -1
    9 -5 -1
    9 -5 -1
    9 -5 -1
    9 -5 -1
    -9 -5 1
    9 -5 -1
    -9 -5 1
    -9 -5 1
    -9 -5 1
    9 -5 -1
    -9 -5 1
    -9 -5 1
    -9 -5 1
    -9 -5 1
    9 -5 -1
    9 -5 -1
    9 -5 -1
    -9 -5 1
    9 -5 -1
    -9 -5 1
    9 -5 -1
    -9 -5 1
    9 -5 -1
    -9 -5 1
    -9 -5 1
    -9 -5 1
    9 -5 -1
    -9 -5 1
    9 5 -1
    9 5 -1
    9 5 -1
    9 5 -1
    9 5 -1
    9 5 -1
    9 5 -1
    -9 5 1
    9 5 -1
    9 5 -1
    9 5 -1
    9 5 -1
    -9 5 1
    -9 5 1
    9 5 -1
    9 5 -1
    -9 5 1
    9 5 -1
    9 5 -1
    9 5 -1
    9 5 -1
    -9 5 1
    9 5 -1
    -9 5 1
    9 5 -1
    9 5 -1
    9 5 -1
    9 5 -1
    9 5 -1
    -9 5 1
    9 5 -1
    9 5 -1
    9 5 -1
    -9 5 1
    -9 5 1
    9 5 -1
    9 5 -1
    9 5 -1
    9 5 -1
    9 5 -1
    9 5 -1
    9 5 -1
    8 -5 -1
    -8 -5 1
    8 -5 -1
    8 -5 -1
    8 -5 -1
    -8 -5 1
    -8 -5 1
    8 -5 -1
    8 -5 -1
    -8 -5 1
    -8 -5 1
    8 -5 -1
    -8 -5 1
    -8 -5 1
    8 -5 -1
    -8 -5 1
    8 -5 -1
    8 -5 -1
    8 -5 -1
    8 -5 -1
    -8 -5 1
    -8 -5 1
    -8 -5 1
    -8 -5 1
    -8 -5 1
    8 -5 -1
    -8 -5 1
    -8 -5 1
    8 -5 -1
    8 -5 -1
    8 -5 -1
    8 -5 -1
    -8 -5 1
    8 -5 -1
    8 -5 -1
    -8 -5 1
    -8 -5 1
    -8 -5 1
    -8 -5 1
    -8 -5 1
    -8 -5 1
    8 -5 -1
    -8 -5 1
    -8 -5 1
    8 -5 -1
    -8 -5 1
    8 -5 -1
    8 -5 -1
    -8 -5 1
    8 -5 -1
    -8 -5 1
    8 5 -1
    8 5 -1
    8 5 -1
    8 5 -1
    8 5 -1
    8 5 -1
    8 5 -1
    8 5 -1
    8 5 -1
    8 5 -1
    8 5 -1
    8 5 -1
    8 5 -1
    8 5 -1
    -8 5 1
    8 5 -1
    8 5 -1
    8 5 -1
    8 5 -1
    -8 5 1
    8 5 -1
    8 5 -1
    8 5 -1
    8 5 -1
    8 5 -1
    8 5 -1
    8 5 -1
    -8 5 1
    -8 5 1
    8 5 -1
    8 5 -1
    -8 5 1
    -8 5 1
    -8 5 1
    8 5 -1
    8 5 -1
    8 5 -1
    8 5 -1
    8 5 -1
    8 5 -1
    8 5 -1
    8 5 -1
    8 5 -1
    -7 -5 1
    -7 -5 1
    -7 -5 1
    -7 -5 1
    7 -5 -1
    -7 -5 1
    7 -5 -1
    -7 -5 1
    -7 -5 1
    7 -5 -1
    -7 -5 1
    7 -5 -1
    -7 -5 1
    7 -5 -1
    -7 -5 1
    7 -5 -1
    7 -5 -1
    -7 -5 1
    7 -5 -1
    -7 -5 1
    -7 -5 1
    7 -5 -1
    7 -5 -1
    -7 -5 1
    7 -5 -1
    7 -5 -1
    7 -5 -1
    7 -5 -1
    7 -5 -1
    -7 -5 1
    7 -5 -1
    7 -5 -1
    -7 -5 1
    7 -5 -1
    7 -5 -1
    7 -5 -1
    7 -5 -1
    -7 -5 1
    7 -5 -1
    -7 -5 1
    -7 -5 1
    7 -5 -1
    -7 -5 1
    -7 -5 1
    -7 -5 1
    7 -5 -1
    -7 -5 1
    -7 -5 1
    7 5 -1
    7 5 -1
    7 5 -1
    -7 5 1
    7 5 -1
    7 5 -1
    7 5 -1
    7 5 -1
    7 5 -1
    7 5 -1
    -7 5 1
    7 5 -1
    7 5 -1
    7 5 -1
    -7 5 1
    7 5 -1
    -7 5 1
    7 5 -1
    7 5 -1
    7 5 -1
    7 5 -1
    7 5 -1
    7 5 -1
    7 5 -1
    7 5 -1
    7 5 -1
    7 5 -1
    7 5 -1
    7 5 -1
    7 5 -1
    7 5 -1
    -7 5 1
    7 5 -1
    7 5 -1
    -7 5 1
    7 5 -1
    7 5 -1
    -7 5 1
    7 5 -1
    -7 5 1
    7 5 -1
    7 5 -1
    7 5 -1
    7 5 -1
    -6 -5 1
    6 -5 -1
    6 -5 -1
    6 -5 -1
    6 -5 -1
    -6 -5 1
    -6 -5 1
    -6 -5 1
    -6 -5 1
    6 -5 -1
    6 -5 -1
    -6 -5 1
    6 -5 -1
    -6 -5 1
    -6 -5 1
    6 -5 -1
    -6 -5 1
    -6 -5 1
    6 -5 -1
    6 -5 -1
    -6 -5 1
    6 -5 -1
    -6 -5 1
    -6 -5 1
    6 -5 -1
    -6 -5 1
    -6 -5 1
    6 -5 -1
    -6 -5 1
    6 -5 -1
    6 -5 -1
    -6 -5 1
    6 -5 -1
    -6 -5 1
    6 -5 -1
    -6 -5 1
    -6 -5 1
    6 -5 -1
    -6 -5 1
    6 -5 -1
    6 -5 -1
    -6 -5 1
    -6 -5 1
    6 -5 -1
    6 -5 -1
    -6 -5 1
    -6 -5 1
    -6 -5 1
    6 -5 -1
    6 -5 -1
    6 -5 -1
    -6 -5 1
    6 -5 -1
    -6 -5 1
    6 5 -1
    6 5 -1
    6 5 -1
    -6 5 1
    6 5 -1
    -6 5 1
    -6 5 1
    6 5 -1
    6 5 -1
    6 5 -1
    6 5 -1
    -6 5 1
    6 5 -1
    6 5 -1
    6 5 -1
    6 5 -1
    -6 5 1
    6 5 -1
    6 5 -1
    6 5 -1
    6 5 -1
    -6 5 1
    6 5 -1
    -6 5 1
    -6 5 1
    6 5 -1
    -6 5 1
    6 5 -1
    6 5 -1
    6 5 -1
    6 5 -1
    6 5 -1
    6 5 -1
    6 5 -1
    6 5 -1
    -6 5 1
    -6 5 1
    -6 5 1
    -6 5 1
    6 5 -1
    -6 5 1
    6 5 -1
    6 5 -1
    6 5 -1
    6 5 -1
    6 5 -1
    -6 5 1
    -6 5 1
    6 5 -1
    6 5 -1
    -6 5 1
    6 5 -1
    5 -5 -1
    -5 -5 1
    5 -5 -1
    -5 -5 1
    5 -5 -1
    5 -5 -1
    -5 -5 1
    -5 -5 1
    -5 -5 1
    -5 -5 1
    -5 -5 1
    -5 -5 1
    5 -5 -1
    5 -5 -1
    5 -5 -1
    -5 -5 1
    -5 -5 1
    -5 -5 1
    5 -5 -1
    5 -5 -1
    -5 -5 1
    -5 -5 1
    5 -5 -1
    -5 -5 1
    5 -5 -1
    -5 -5 1
    -5 -5 1
    -5 -5 1
    5 -5 -1
    5 -5 -1
    -5 -5 1
    -5 -5 1
    -5 -5 1
    -5 -5 1
    5 -5 -1
    5 -5 -1
    5 -5 -1
    -5 -5 1
    5 -5 -1
    5 -5 -1
    5 -5 -1
    -5 -5 1
    5 -5 -1
    -5 -5 1
    -5 -5 1
    5 -5 -1
    -5 -5 1
    -5 -5 1
    -5 -5 1
    -5 -5 1
    -5 -5 1
    5 -5 -1
    5 -5 -1
    -5 -5 1
    -5 -5 1
    -5 -5 1
    -5 -5 1
    -5 -5 1
    5 -5 -1
    -5 -5 1
    -5 -5 1
    5 -5 -1
    5 -5 -1
    5 -5 -1
    5 -5 -1
    -5 -5 1
    -5 -5 1
    -5 -5 1
    -5 -5 1
    -5 -5 1
    5 -5 -1
    5 5 -1
    -5 5 1
    -5 5 1
    5 5 -1
    5 5 -1
    5 5 -1
    5 5 -1
    5 5 -1
    -5 5 1
    5 5 -1
    -5 5 1
    5 5 -1
    5 5 -1
    -5 5 1
    5 5 -1
    5 5 -1
    -5 5 1
    5 5 -1
    5 5 -1
    -5 5 1
    -5 5 1
    5 5 -1
    -5 5 1
    5 5 -1
    5 5 -1
    -5 5 1
    -5 5 1
    -5 5 1
    5 5 -1
    5 5 -1
    5 5 -1
    -5 5 1
    -5 5 1
    -5 5 1
    5 5 -1
    5 5 -1
    5 5 -1
    5 5 -1
    -5 5 1
    5 5 -1
    5 5 -1
    -5 5 1
    5 5 -1
    5 5 -1
    -5 5 1
    -5 5 1
    -5 5 1
    -5 5 1
    -5 5 1
    5 5 -1
    5 5 -1
    -5 5 1
    5 5 -1
    -5 5 1
    5 5 -1
    -5 5 1
    -5 5 1
    5 5 -1
    -5 5 1
    -5 5 1
    -5 5 1
    -5 5 1
    5 5 -1
    5 5 -1
    5 5 -1
    -5 5 1
    -5 5 1
    -5 5 1
    5 5 -1
    5 5 -1
    -5 5 1
    5 5 -1
    5 5 -1
    5 5 -1
    5 5 -1
    5 5 -1
    5 5 -1
    5 5 -1
    5 5 -1
    5 5 -1
    -5 5 1
    -5 5 1
    5 5 -1
    4 -5 -1
    4 -5 -1
    4 -5 -1
    -4 -5 1
    -4 -5 1
    -4 -5 1
    -4 -5 1
    4 -5 -1
    -4 -5 1
    4 -5 -1
    -4 -5 1
    -4 -5 1
    -4 -5 1
    4 -5 -1
    -4 -5 1
    -4 -5 1
    4 -5 -1
    -4 -5 1
    4 -5 -1
    4 -5 -1
    -4 -5 1
    -4 -5 1
    -4 -5 1
    -4 -5 1
    4 -5 -1
    -4 -5 1
    -4 -5 1
    4 -5 -1
    4 -5 -1
    -4 -5 1
    -4 -5 1
    -4 -5 1
    -4 -5 1
    4 -5 -1
    4 -5 -1
    -4 -5 1
    4 -5 -1
    4 -5 -1
    -4 -5 1
    -4 -5 1
    4 -5 -1
    -4 -5 1
    -4 -5 1
    4 -5 -1
    4 -5 -1
    -4 -5 1
    -4 -5 1
    -4 -5 1
    -4 -5 1
    4 -5 -1
    -4 -5 1
    4 -5 -1
    -4 -5 1
    -4 -5 1
    -4 -5 1
    4 -5 -1
    4 -5 -1
    -4 -5 1
    4 -5 -1
    -4 -5 1
    4 -5 -1
    4 -5 -1
    4 -5 -1
    -4 -5 1
    -4 -5 1
    4 -5 -1
    4 -5 -1
    -4 -5 1
    -4 -5 1
    -4 -5 1
    -4 -5 1
    4 -5 -1
    -4 -5 1
    -4 -5 1
    4 -5 -1
    4 -5 -1
    -4 -5 1
    4 -5 -1
    -4 -5 1
    -4 -5 1
    -4 -5 1
    4 -5 -1
    -4 5 1
    4 5 -1
    4 5 -1
    -4 5 1
    4 5 -1
    4 5 -1
    4 5 -1
    -4 5 1
    4 5 -1
    4 5 -1
    4 5 -1
    4 5 -1
    4 5 -1
    4 5 -1
    -4 5 1
    -4 5 1
    4 5 -1
    -4 5 1
    -4 5 1
    -4 5 1
    -4 5 1
    4 5 -1
    4 5 -1
    -4 5 1
    4 5 -1
    4 5 -1
    -4 5 1
    -4 5 1
    4 5 -1
    4 5 -1
    -4 5 1
    -4 5 1
    4 5 -1
    -4 5 1
    4 5 -1
    -4 5 1
    -4 5 1
    -4 5 1
    4 5 -1
    4 5 -1
    -4 5 1
    -4 5 1
    4 5 -1
    4 5 -1
    -4 5 1
    4 5 -1
    4 5 -1
    4 5 -1
    -4 5 1
    4 5 -1
    -4 5 1
    -4 5 1
    4 5 -1
    -4 5 1
    -4 5 1
    -4 5 1
    -4 5 1
    4 5 -1
    -4 5 1
    4 5 -1
    4 5 -1
    4 5 -1
    4 5 -1
    4 5 -1
    -4 5 1
    -4 5 1
    4 5 -1
    4 5 -1
    -4 5 1
    -4 5 1
    -4 5 1
    -4 5 1
    4 5 -1
    4 5 -1
    -4 5 1
    -4 5 1
    -4 5 1
    -4 5 1
    4 5 -1
    4 5 -1
    4 5 -1
    -4 5 1
    4 5 -1
    4 5 -1
    4 5 -1
    4 5 -1
    4 5 -1
    4 5 -1
    4 5 -1
    -4 5 1
    -3 -5 1
    -3 -5 1
    3 -5 -1
    3 -5 -1
    -3 -5 1
    -3 -5 1
    3 -5 -1
    3 -5 -1
    -3 -5 1
    3 -5 -1
    -3 -5 1
    3 -5 -1
    -3 -5 1
    -3 -5 1
    3 -5 -1
    3 -5 -1
    -3 -5 1
    3 -5 -1
    -3 -5 1
    3 -5 -1
    -3 -5 1
    3 -5 -1
    3 -5 -1
    3 -5 -1
    -3 -5 1
    -3 -5 1
    3 -5 -1
    -3 -5 1
    3 -5 -1
    -3 -5 1
    -3 -5 1
    3 -5 -1
    -3 -5 1
    3 -5 -1
    3 -5 -1
    3 -5 -1
    3 -5 -1
    -3 -5 1
    3 -5 -1
    3 -5 -1
    3 -5 -1
    -3 -5 1
    3 -5 -1
    -3 -5 1
    -3 -5 1
    -3 -5 1
    3 -5 -1
    3 -5 -1
    -3 -5 1
    -3 -5 1
    3 -5 -1
    3 -5 -1
    -3 -5 1
    -3 -5 1
    -3 -5 1
    3 -5 -1
    -3 -5 1
    -3 -5 1
    -3 -5 1
    3 -5 -1
    3 -5 -1
    3 -5 -1
    -3 -5 1
    3 5 -1
    3 5 -1
    -3 5 1
    -3 5 1
    3 5 -1
    -3 5 1
    3 5 -1
    3 5 -1
    -3 5 1
    3 5 -1
    -3 5 1
    3 5 -1
    3 5 -1
    3 5 -1
    3 5 -1
    3 5 -1
    -3 5 1
    -3 5 1
    -3 5 1
    3 5 -1
    3 5 -1
    3 5 -1
    -3 5 1
    -3 5 1
    3 5 -1
    -3 5 1
    -3 5 1
    3 5 -1
    -3 5 1
    3 5 -1
    -3 5 1
    -3 5 1
    -3 5 1
    -3 5 1
    -3 5 1
    3 5 -1
    -3 5 1
    3 5 -1
    -3 5 1
    3 5 -1
    3 5 -1
    3 5 -1
    3 5 -1
    3 5 -1
    3 5 -1
    -3 5 1
    -3 5 1
    3 5 -1
    -3 5 1
    3 5 -1
    3 5 -1
    -3 5 1
    -3 5 1
    3 5 -1
    3 5 -1
    3 5 -1
    -3 5 1
    -3 5 1
    -3 5 1
    3 5 -1
    3 5 -1
    3 5 -1
    3 5 -1
    3 5 -1
    -3 5 1
    -3 5 1
    3 5 -1
    3 5 -1
    3 5 -1
    -3 5 1
    3 5 -1
    -3 5 1
    -3 5 1
    3 5 -1
    -3 5 1
    -3 5 1
    -3 5 1
    3 5 -1
    3 5 -1
    -3 5 1
    3 5 -1
    3 5 -1
    -3 5 1
    -3 5 1
    3 5 -1
    -3 5 1
    -3 5 1
    3 5 -1
    2 -5 -1
    -2 -5 1
    2 -5 -1
    2 -5 -1
    -2 -5 1
    -2 -5 1
    -2 -5 1
    -2 -5 1
    2 -5 -1
    -2 -5 1
    -2 -5 1
    -2 -5 1
    -2 -5 1
    2 -5 -1
    2 -5 -1
    2 -5 -1
    2 -5 -1
    -2 -5 1
    -2 -5 1
    -2 -5 1
    -2 -5 1
    2 -5 -1
    2 -5 -1
    2 -5 -1
    2 -5 -1
    2 -5 -1
    -2 -5 1
    -2 -5 1
    -2 -5 1
    2 -5 -1
    -2 -5 1
    -2 -5 1
    2 -5 -1
    -2 -5 1
    2 -5 -1
    -2 -5 1
    2 -5 -1
    -2 -5 1
    -2 -5 1
    -2 -5 1
    -2 -5 1
    2 -5 -1
    2 -5 -1
    2 -5 -1
    -2 -5 1
    -2 -5 1
    2 -5 -1
    2 -5 -1
    2 -5 -1
    -2 -5 1
    2 -5 -1
    -2 -5 1
    -2 -5 1
    -2 -5 1
    -2 -5 1
    2 -5 -1
    2 -5 -1
    2 -5 -1
    -2 -5 1
    -2 -5 1
    2 5 -1
    2 5 -1
    2 5 -1
    -2 5 1
    -2 5 1
    2 5 -1
    2 5 -1
    2 5 -1
    2 5 -1
    2 5 -1
    2 5 -1
    -2 5 1
    2 5 -1
    -2 5 1
    -2 5 1
    -2 5 1
    2 5 -1
    -2 5 1
    -2 5 1
    2 5 -1
    -2 5 1
    2 5 -1
    -2 5 1
    2 5 -1
    2 5 -1
    2 5 -1
    -2 5 1
    -2 5 1
    2 5 -1
    2 5 -1
    -2 5 1
    -2 5 1
    2 5 -1
    2 5 -1
    -2 5 1
    -2 5 1
    -2 5 1
    -2 5 1
    2 5 -1
    2 5 -1
    2 5 -1
    -2 5 1
    -2 5 1
    2 5 -1
    -2 5 1
    2 5 -1
    -2 5 1
    2 5 -1
    2 5 -1
    2 5 -1
    2 5 -1
    -2 5 1
    -2 5 1
    -2 5 1
    -2 5 1
    -2 5 1
    -2 5 1
    2 5 -1
    2 5 -1
    2 5 -1
    -2 5 1
    2 5 -1
    -2 5 1
    -2 5 1
    2 5 -1
    -2 5 1
    2 5 -1
    2 5 -1
    -2 5 1
    -2 5 1
    2 5 -1
    2 5 -1
    2 5 -1
    2 5 -1
    2 5 -1
    1 -5 -1
    -1 -5 1
    1 -5 -1
    -1 -5 1
    1 -5 -1
    1 -5 -1
    1 -5 -1
    -1 -5 1
    -1 -5 1
    -1 -5 1
    -1 -5 1
    -1 -5 1
    -1 -5 1
    1 -5 -1
    -1 -5 1
    -1 -5 1
    -1 -5 1
    -1 -5 1
    1 -5 -1
    1 -5 -1
    -1 -5 1
    -1 -5 1
    -1 -5 1
    -1 -5 1
    -1 -5 1
    1 -5 -1
    1 -5 -1
    -1 -5 1
    1 -5 -1
    -1 -5 1
    1 -5 -1
    -1 -5 1
    1 -5 -1
    1 -5 -1
    1 -5 -1
    -1 -5 1
    -1 -5 1
    -1 -5 1
    1 -5 -1
    -1 -5 1
    -1 -5 1
    1 -5 -1
    -1 -5 1
    -1 -5 1
    1 -5 -1
    -1 -5 1
    1 -5 -1
    1 -5 -1
    -1 -5 1
    -1 -5 1
    1 -5 -1
    -1 -5 1
    1 -5 -1
    -1 -5 1
    -1 -5 1
    -1 -5 1
    -1 -5 1
    -1 -5 1
    1 -5 -1
    1 -5 -1
    -1 -5 1
    -1 -5 1
    -1 -5 1
    1 -5 -1
    1 5 -1
    1 5 -1
    1 5 -1
    1 5 -1
    1 5 -1
    -1 5 1
    -1 5 1
    -1 5 1
    1 5 -1
    1 5 -1
    -1 5 1
    1 5 -1
    -1 5 1
    1 5 -1
    -1 5 1
    -1 5 1
    -1 5 1
    -1 5 1
    -1 5 1
    1 5 -1
    -1 5 1
    -1 5 1
    1 5 -1
    1 5 -1
    -1 5 1
    1 5 -1
    -1 5 1
    1 5 -1
    1 5 -1
    1 5 -1
    -1 5 1
    1 5 -1
    1 5 -1
    1 5 -1
    -1 5 1
    1 5 -1
    1 5 -1
    1 5 -1
    -1 5 1
    1 5 -1
    1 5 -1
    1 5 -1
    1 5 -1
    1 5 -1
    1 5 -1
    -1 5 1
    -1 5 1
    1 5 -1
    -1 5 1
    -1 5 1
    1 5 -1
    1 5 -1
    -1 5 1
    1 5 -1
    -1 5 1
    -1 5 1
    1 5 -1
    -1 5 1
    -1 5 1
    1 5 -1
    -1 5 1
    -1 5 1
    -1 5 1
    1 5 -1
    -1 5 1
    -1 5 1
    -1 5 1
    1 5 -1
    1 5 -1
    1 5 -1
    0 -5 -1
    0 -5 1
    0 -5 -1
    0 -5 -1
    0 -5 1
    0 -5 -1
    0 -5 1
    0 -5 1
    0 -5 1
    0 -5 1
    0 -5 -1
    0 -5 -1
    0 -5 1
    0 -5 1
    0 -5 1
    0 -5 1
    0 -5 1
    0 -5 -1
    0 -5 1
    0 -5 -1
    0 -5 1
    0 -5 1
    0 -5 1
    0 -5 1
    0 -5 -1
    0 -5 -1
    0 -5 -1
    0 -5 -1
    0 -5 -1
    0 -5 -1
    0 -5 -1
    0 -5 1
    0 -5 1
    0 -5 -1
    0 -5 -1
    0 -5 -1
    0 -5 1
    0 -5 -1
    0 -5 1
    0 -5 -1
    0 -5 1
    0 -5 -1
    0 -5 -1
    0 -5 -1
    0 -5 1
    0 -5 -1
    0 -5 -1
    0 -5 -1
    0 -5 1
    0 -5 -1
    0 -5 -1
    0 -5 1
    0 5 -1
    0 5 1
    0 5 1
    0 5 1
    0 5 -1
    0 5 -1
    0 5 1
    0 5 -1
    0 5 -1
    0 5 1
    0 5 1
    0 5 1
    0 5 1
    0 5 -1
    0 5 1
    0 5 1
    0 5 -1
    0 5 1
    0 5 1
    0 5 -1
    0 5 -1
    0 5 -1
    0 5 1
    0 5 -1
    0 5 -1
    0 5 1
    0 5 -1
    0 5 1
    0 5 1
    0 5 -1
    0 5 -1
    0 5 -1
    0 5 -1
    0 5 1
    0 5 1
    0 5 1
    0 5 -1
    0 5 1
    0 5 1
    0 5 1
    0 5 -1
    0 5 1
    0 5 -1
    0 5 -1
    0 5 1
    0 5 -1
    0 5 1
    0 5 -1
    0 5 -1
    0 5 -1
    0 5 1
    0 5 1
    0 5 1
    0 5 1
    0 5 1
    0 5 -1
    0 5 -1
    0 5 1
    0 5 -1
    0 5 1
    0 5 1
    0 5 1
    0 5 -1
    0 5 1
    0 5 1
    0 5 -1
    0 5 1
    0 5 1
    0 5 1
    0 5 1
    0 5 -1
    0 5 1
    -1 -5 -1
    -1 -5 -1
    1 -5 1
    -1 -5 -1
    -1 -5 -1
    1 -5 1
    -1 -5 -1
    -1 -5 -1
    -1 -5 -1
    -1 -5 -1
    -1 -5 -1
    -1 -5 -1
    -1 -5 -1
    -1 -5 -1
    1 -5 1
    -1 -5 -1
    1 -5 1
    1 -5 1
    1 -5 1
    1 -5 1
    -1 -5 -1
    -1 -5 -1
    1 -5 1
    -1 -5 -1
    -1 -5 -1
    -1 -5 -1
    -1 -5 -1
    -1 -5 -1
    1 -5 1
    -1 -5 -1
    -1 -5 -1
    -1 -5 -1
    -1 -5 -1
    -1 -5 -1
    1 -5 1
    -1 -5 -1
    -1 -5 -1
    -1 -5 -1
    1 -5 1
    -1 -5 -1
    1 -5 1
    1 -5 1
    1 -5 1
    1 -5 1
    -1 -5 -1
    1 -5 1
    -1 -5 -1
    1 -5 1
    1 -5 1
    -1 -5 -1
    -1 -5 -1
    1 -5 1
    1 -5 1
    -1 -5 -1
    1 -5 1
    1 -5 1
    1 -5 1
    -1 -5 -1
    -1 -5 -1
    -1 5 -1
    -1 5 -1
    1 5 1
    -1 5 -1
    -1 5 -1
    -1 5 -1
    1 5 1
    -1 5 -1
    1 5 1
    1 5 1
    1 5 1
    1 5 1
    1 5 1
    -1 5 -1
    -1 5 -1
    -1 5 -1
    1 5 1
    1 5 1
    1 5 1
    1 5 1
    1 5 1
    1 5 1
    1 5 1
    1 5 1
    -1 5 -1
    -1 5 -1
    1 5 1
    -1 5 -1
    1 5 1
    -1 5 -1
    -1 5 -1
    1 5 1
    1 5 1
    -1 5 -1
    -1 5 -1
    -1 5 -1
    1 5 1
    -1 5 -1
    -1 5 -1
    -1 5 -1
    1 5 1
    1 5 1
    1 5 1
    1 5 1
    -1 5 -1
    1 5 1
    1 5 1
    1 5 1
    1 5 1
    1 5 1
    -1 5 -1
    1 5 1
    1 5 1
    -1 5 -1
    1 5 1
    -1 5 -1
    -1 5 -1
    -1 5 -1
    1 5 1
    -1 5 -1
    1 5 1
    -2 -5 -1
    -2 -5 -1
    -2 -5 -1
    -2 -5 -1
    -2 -5 -1
    -2 -5 -1
    2 -5 1
    -2 -5 -1
    -2 -5 -1
    2 -5 1
    2 -5 1
    -2 -5 -1
    -2 -5 -1
    2 -5 1
    2 -5 1
    2 -5 1
    2 -5 1
    2 -5 1
    2 -5 1
    -2 -5 -1
    2 -5 1
    -2 -5 -1
    2 -5 1
    2 -5 1
    2 -5 1
    -2 -5 -1
    2 -5 1
    2 -5 1
    -2 -5 -1
    -2 -5 -1
    -2 -5 -1
    -2 -5 -1
    -2 -5 -1
    2 -5 1
    -2 -5 -1
    -2 -5 -1
    2 -5 1
    -2 -5 -1
    -2 -5 -1
    -2 -5 -1
    2 -5 1
    2 -5 1
    -2 -5 -1
    2 -5 1
    -2 -5 -1
    -2 -5 -1
    -2 -5 -1
    -2 -5 -1
    -2 -5 -1
    2 -5 1
    -2 -5 -1
    -2 -5 -1
    -2 -5 -1
    -2 -5 -1
    -2 -5 -1
    2 -5 1
    -2 -5 -1
    -2 -5 -1
    -2 -5 -1
    -2 -5 -1
    -2 -5 -1
    -2 -5 -1
    -2 -5 -1
    -2 -5 -1
    2 5 1
    -2 5 -1
    -2 5 -1
    -2 5 -1
    -2 5 -1
    2 5 1
    2 5 1
    -2 5 -1
    2 5 1
    2 5 1
    -2 5 -1
    -2 5 -1
    2 5 1
    2 5 1
    -2 5 -1
    2 5 1
    2 5 1
    -2 5 -1
    -2 5 -1
    2 5 1
    2 5 1
    -2 5 -1
    -2 5 -1
    2 5 1
    -2 5 -1
    -2 5 -1
    2 5 1
    2 5 1
    2 5 1
    2 5 1
    2 5 1
    -2 5 -1
    -2 5 -1
    -2 5 -1
    2 5 1
    -2 5 -1
    2 5 1
    2 5 1
    -2 5 -1
    2 5 1
    -2 5 -1
    -2 5 -1
    2 5 1
    -2 5 -1
    -2 5 -1
    -2 5 -1
    -2 5 -1
    2 5 1
    2 5 1
    2 5 1
    -2 5 -1
    -2 5 -1
    2 5 1
    2 5 1
    -2 5 -1
    -2 5 -1
    -2 5 -1
    2 5 1
    2 5 1
    -2 5 -1
    2 5 1
    2 5 1
    2 5 1
    2 5 1
    -2 5 -1
    -2 5 -1
    -2 5 -1
    2 5 1
    2 5 1
    2 5 1
    -2 5 -1
    2 5 1
    -3 -5 -1
    -3 -5 -1
    3 -5 1
    -3 -5 -1
    -3 -5 -1
    3 -5 1
    -3 -5 -1
    3 -5 1
    -3 -5 -1
    3 -5 1
    3 -5 1
    -3 -5 -1
    -3 -5 -1
    -3 -5 -1
    3 -5 1
    -3 -5 -1
    3 -5 1
    -3 -5 -1
    3 -5 1
    -3 -5 -1
    3 -5 1
    -3 -5 -1
    -3 -5 -1
    -3 -5 -1
    -3 -5 -1
    3 -5 1
    -3 -5 -1
    -3 -5 -1
    3 -5 1
    -3 -5 -1
    -3 -5 -1
    -3 -5 -1
    -3 -5 -1
    -3 -5 -1
    -3 -5 -1
    -3 -5 -1
    3 -5 1
    -3 -5 -1
    -3 -5 -1
    3 -5 1
    -3 -5 -1
    3 -5 1
    -3 -5 -1
    -3 -5 -1
    -3 -5 -1
    -3 -5 -1
    -3 -5 -1
    3 -5 1
    -3 -5 -1
    3 -5 1
    3 -5 1
    -3 -5 -1
    3 -5 1
    -3 -5 -1
    3 -5 1
    -3 -5 -1
    -3 -5 -1
    -3 -5 -1
    3 -5 1
    -3 -5 -1
    -3 -5 -1
    -3 -5 -1
    -3 -5 -1
    -3 -5 -1
    -3 5 -1
    -3 5 -1
    3 5 1
    3 5 1
    -3 5 -1
    3 5 1
    -3 5 -1
    -3 5 -1
    -3 5 -1
    3 5 1
    3 5 1
    3 5 1
    3 5 1
    3 5 1
    3 5 1
    -3 5 -1
    3 5 1
    3 5 1
    3 5 1
    -3 5 -1
    3 5 1
    -3 5 -1
    3 5 1
    -3 5 -1
    -3 5 -1
    3 5 1
    3 5 1
    3 5 1
    3 5 1
    -3 5 -1
    3 5 1
    -3 5 -1
    3 5 1
    -3 5 -1
    3 5 1
    3 5 1
    -3 5 -1
    3 5 1
    3 5 1
    -3 5 -1
    -3 5 -1
    -3 5 -1
    -3 5 -1
    3 5 1
    -3 5 -1
    -3 5 -1
    3 5 1
    -3 5 -1
    3 5 1
    3 5 1
    3 5 1
    -3 5 -1
    -3 5 -1
    -3 5 -1
    -3 5 -1
    -3 5 -1
    -3 5 -1
    3 5 1
    3 5 1
    3 5 1
    3 5 1
    3 5 1
    3 5 1
    -3 5 -1
    3 5 1
    3 5 1
    3 5 1
    -3 5 -1
    -3 5 -1
    -3 5 -1
    -3 5 -1
    3 5 1
    -3 5 -1
    3 5 1
    -3 5 -1
    3 5 1
    3 5 1
    3 5 1
    -3 5 -1
    -3 5 -1
    -3 5 -1
    -3 5 -1
    3 5 1
    -4 -5 -1
    4 -5 1
    -4 -5 -1
    4 -5 1
    4 -5 1
    -4 -5 -1
    4 -5 1
    -4 -5 -1
    -4 -5 -1
    4 -5 1
    -4 -5 -1
    -4 -5 -1
    -4 -5 -1
    4 -5 1
    4 -5 1
    4 -5 1
    -4 -5 -1
    -4 -5 -1
    -4 -5 -1
    -4 -5 -1
    -4 -5 -1
    4 -5 1
    -4 -5 -1
    4 -5 1
    -4 -5 -1
    -4 -5 -1
    -4 -5 -1
    -4 -5 -1
    -4 -5 -1
    -4 -5 -1
    4 -5 1
    -4 -5 -1
    -4 -5 -1
    -4 -5 -1
    4 -5 1
    4 -5 1
    -4 -5 -1
    -4 -5 -1
    4 -5 1
    -4 -5 -1
    4 -5 1
    4 -5 1
    -4 -5 -1
    -4 -5 -1
    -4 -5 -1
    4 -5 1
    -4 -5 -1
    4 -5 1
    -4 -5 -1
    4 -5 1
    -4 -5 -1
    -4 -5 -1
    -4 -5 -1
    -4 -5 -1
    -4 -5 -1
    -4 -5 -1
    -4 -5 -1
    -4 -5 -1
    4 -5 1
    -4 -5 -1
    4 -5 1
    -4 -5 -1
    4 -5 1
    -4 -5 -1
    -4 -5 -1
    4 -5 1
    -4 5 -1
    4 5 1
    -4 5 -1
    4 5 1
    4 5 1
    -4 5 -1
    4 5 1
    -4 5 -1
    -4 5 -1
    -4 5 -1
    4 5 1
    -4 5 -1
    4 5 1
    4 5 1
    4 5 1
    -4 5 -1
    4 5 1
    -4 5 -1
    -4 5 -1
    4 5 1
    -4 5 -1
    -4 5 -1
    -4 5 -1
    4 5 1
    4 5 1
    4 5 1
    4 5 1
    -4 5 -1
    -4 5 -1
    -4 5 -1
    4 5 1
    -4 5 -1
    -4 5 -1
    4 5 1
    4 5 1
    4 5 1
    4 5 1
    -4 5 -1
    4 5 1
    4 5 1
    4 5 1
    4 5 1
    4 5 1
    4 5 1
    -4 5 -1
    -4 5 -1
    4 5 1
    -4 5 -1
    -4 5 -1
    -4 5 -1
    4 5 1
    4 5 1
    -4 5 -1
    4 5 1
    4 5 1
    -4 5 -1
    4 5 1
    -4 5 -1
    4 5 1
    4 5 1
    4 5 1
    -4 5 -1
    -4 5 -1
    4 5 1
    -4 5 -1
    4 5 1
    4 5 1
    4 5 1
    4 5 1
    -4 5 -1
    4 5 1
    4 5 1
    4 5 1
    4 5 1
    4 5 1
    4 5 1
    4 5 1
    -4 5 -1
    4 5 1
    -4 5 -1
    4 5 1
    -4 5 -1
    -4 5 -1
    -4 5 -1
    4 5 1
    -4 5 -1
    -4 5 -1
    4 5 1
    4 5 1
    4 5 1
    4 5 1
    -4 5 -1
    -5 -5 -1
    5 -5 1
    -5 -5 -1
    5 -5 1
    -5 -5 -1
    5 -5 1
    -5 -5 -1
    5 -5 1
    -5 -5 -1
    5 -5 1
    5 -5 1
    -5 -5 -1
    -5 -5 -1
    5 -5 1
    -5 -5 -1
    5 -5 1
    -5 -5 -1
    5 -5 1
    -5 -5 -1
    -5 -5 -1
    -5 -5 -1
    5 -5 1
    5 -5 1
    5 -5 1
    -5 -5 -1
    -5 -5 -1
    5 -5 1
    5 -5 1
    -5 -5 -1
    -5 -5 -1
    -5 -5 -1
    -5 -5 -1
    -5 -5 -1
    -5 -5 -1
    -5 -5 -1
    5 -5 1
    5 -5 1
    -5 -5 -1
    5 -5 1
    -5 -5 -1
    -5 -5 -1
    -5 -5 -1
    5 -5 1
    -5 -5 -1
    -5 -5 -1
    -5 -5 -1
    5 -5 1
    5 -5 1
    5 -5 1
    5 -5 1
    -5 -5 -1
    5 -5 1
    -5 -5 -1
    5 5 1
    -5 5 -1
    5 5 1
    -5 5 -1
    5 5 1
    -5 5 -1
    5 5 1
    -5 5 -1
    -5 5 -1
    -5 5 -1
    5 5 1
    5 5 1
    5 5 1
    5 5 1
    5 5 1
    5 5 1
    5 5 1
    5 5 1
    -5 5 -1
    5 5 1
    -5 5 -1
    5 5 1
    -5 5 -1
    5 5 1
    -5 5 -1
    5 5 1
    5 5 1
    5 5 1
    -5 5 -1
    5 5 1
    -5 5 -1
    5 5 1
    5 5 1
    -5 5 -1
    -5 5 -1
    5 5 1
    -5 5 -1
    -5 5 -1
    5 5 1
    -5 5 -1
    -5 5 -1
    -5 5 -1
    5 5 1
    -5 5 -1
    5 5 1
    -5 5 -1
    -5 5 -1
    -5 5 -1
    -5 5 -1
    -5 5 -1
    -5 5 -1
    5 5 1
    -5 5 -1
    5 5 1
    5 5 1
    5 5 1
    -5 5 -1
    5 5 1
    5 5 1
    -5 5 -1
    5 5 1
    5 5 1
    5 5 1
    -5 5 -1
    5 5 1
    5 5 1
    5 5 1
    5 5 1
    6 -5 1
    6 -5 1
    6 -5 1
    -6 -5 -1
    6 -5 1
    6 -5 1
    -6 -5 -1
    -6 -5 -1
    -6 -5 -1
    -6 -5 -1
    -6 -5 -1
    6 -5 1
    -6 -5 -1
    -6 -5 -1
    6 -5 1
    -6 -5 -1
    -6 -5 -1
    6 -5 1
    -6 -5 -1
    -6 -5 -1
    6 -5 1
    -6 -5 -1
    -6 -5 -1
    6 -5 1
    -6 -5 -1
    -6 -5 -1
    6 -5 1
    6 -5 1
    -6 -5 -1
    6 -5 1
    6 -5 1
    -6 -5 -1
    6 -5 1
    6 -5 1
    -6 -5 -1
    -6 -5 -1
    6 -5 1
    -6 -5 -1
    -6 -5 -1
    6 -5 1
    -6 -5 -1
    6 -5 1
    6 -5 1
    -6 -5 -1
    6 -5 1
    -6 -5 -1
    6 -5 1
    6 -5 1
    6 5 1
    -6 5 -1
    -6 5 -1
    6 5 1
    6 5 1
    6 5 1
    -6 5 -1
    6 5 1
    6 5 1
    6 5 1
    -6 5 -1
    6 5 1
    6 5 1
    6 5 1
    -6 5 -1
    -6 5 -1
    6 5 1
    -6 5 -1
    6 5 1
    -6 5 -1
    6 5 1
    6 5 1
    6 5 1
    6 5 1
    -6 5 -1
    -6 5 -1
    6 5 1
    6 5 1
    6 5 1
    6 5 1
    6 5 1
    6 5 1
    -6 5 -1
    -6 5 -1
    -6 5 -1
    6 5 1
    6 5 1
    6 5 1
    6 5 1
    -6 5 -1
    -6 5 -1
    6 5 1
    -7 -5 -1
    7 -5 1
    -7 -5 -1
    7 -5 1
    -7 -5 -1
    7 -5 1
    -7 -5 -1
    -7 -5 -1
    7 -5 1
    -7 -5 -1
    7 -5 1
    7 -5 1
    -7 -5 -1
    -7 -5 -1
    7 -5 1
    7 -5 1
    7 -5 1
    7 -5 1
    7 -5 1
    7 -5 1
    -7 -5 -1
    -7 -5 -1
    7 -5 1
    7 -5 1
    -7 -5 -1
    -7 -5 -1
    7 -5 1
    7 -5 1
    -7 -5 -1
    -7 -5 -1
    7 -5 1
    -7 -5 -1
    7 -5 1
    -7 -5 -1
    7 -5 1
    -7 -5 -1
    -7 -5 -1
    -7 -5 -1
    7 -5 1
    7 -5 1
    -7 -5 -1
    7 -5 1
    -7 -5 -1
    7 -5 1
    -7 -5 -1
    -7 -5 -1
    -7 -5 -1
    7 5 1
    -7 5 -1
    -7 5 -1
    7 5 1
    7 5 1
    7 5 1
    -7 5 -1
    -7 5 -1
    7 5 1
    7 5 1
    7 5 1
    7 5 1
    7 5 1
    7 5 1
    -7 5 -1
    7 5 1
    7 5 1
    7 5 1
    -7 5 -1
    7 5 1
    7 5 1
    7 5 1
    7 5 1
    -7 5 -1
    -7 5 -1
    -7 5 -1
    7 5 1
    7 5 1
    7 5 1
    -7 5 -1
    -7 5 -1
    7 5 1
    -7 5 -1
    7 5 1
    7 5 1
    7 5 1
    7 5 1
    -7 5 -1
    7 5 1
    7 5 1
    7 5 1
    7 5 1
    8 -5 1
    -8 -5 -1
    -8 -5 -1
    8 -5 1
    -8 -5 -1
    8 -5 1
    8 -5 1
    8 -5 1
    -8 -5 -1
    8 -5 1
    8 -5 1
    -8 -5 -1
    8 -5 1
    -8 -5 -1
    -8 -5 -1
    -8 -5 -1
    8 -5 1
    8 -5 1
    8 -5 1
    -8 -5 -1
    -8 -5 -1
    8 -5 1
    8 -5 1
    -8 -5 -1
    -8 -5 -1
    -8 -5 -1
    -8 -5 -1
    -8 -5 -1
    -8 -5 -1
    -8 -5 -1
    -8 -5 -1
    8 -5 1
    -8 -5 -1
    8 -5 1
    8 -5 1
    8 -5 1
    -8 -5 -1
    -8 -5 -1
    8 -5 1
    -8 -5 -1
    8 -5 1
    -8 -5 -1
    -8 -5 -1
    8 -5 1
    8 5 1
    8 5 1
    -8 5 -1
    -8 5 -1
    8 5 1
    8 5 1
    8 5 1
    8 5 1
    8 5 1
    -8 5 -1
    8 5 1
    -8 5 -1
    8 5 1
    -8 5 -1
    -8 5 -1
    8 5 1
    -8 5 -1
    -8 5 -1
    8 5 1
    8 5 1
    8 5 1
    8 5 1
    8 5 1
    -8 5 -1
    -8 5 -1
    8 5 1
    -8 5 -1
    -8 5 -1
    8 5 1
    8 5 1
    8 5 1
    8 5 1
    8 5 1
    8 5 1
    8 5 1
    -8 5 -1
    8 5 1
    -8 5 -1
    8 5 1
    8 5 1
    8 5 1
    8 5 1
    8 5 1
    8 5 1
    8 5 1
    9 -5 1
    -9 -5 -1
    -9 -5 -1
    9 -5 1
    9 -5 1
    9 -5 1
    -9 -5 -1
    -9 -5 -1
    9 -5 1
    -9 -5 -1
    9 -5 1
    9 -5 1
    9 -5 1
    -9 -5 -1
    -9 -5 -1
    9 -5 1
    -9 -5 -1
    -9 -5 -1
    9 -5 1
    -9 -5 -1
    -9 -5 -1
    -9 -5 -1
    -9 -5 -1
    -9 -5 -1
    -9 -5 -1
    -9 -5 -1
    -9 -5 -1
    9 -5 1
    9 -5 1
    9 -5 1
    9 -5 1
    9 -5 1
    -9 -5 -1
    9 -5 1
    9 -5 1
    9 -5 1
    -9 -5 -1
    -9 -5 -1
    -9 -5 -1
    -9 5 -1
    9 5 1
    9 5 1
    -9 5 -1
    9 5 1
    9 5 1
    -9 5 -1
    -9 5 -1
    9 5 1
    -9 5 -1
    9 5 1
    -9 5 -1
    9 5 1
    9 5 1
    9 5 1
    -9 5 -1
    9 5 1
    -9 5 -1
    9 5 1
    -9 5 -1
    -9 5 -1
    -9 5 -1
    -9 5 -1
    9 5 1
    -9 5 -1
    9 5 1
    9 5 1
    -9 5 -1
    9 5 1
    -9 5 -1
    9 5 1
    -9 5 -1
    9 5 1
    9 5 1
    9 5 1
    -9 5 -1
    9 5 1
    9 5 1
    9 5 1
    9 5 1
    10 -5 1
    -10 -5 -1
    -10 -5 -1
    10 -5 1
    -10 -5 -1
    10 -5 1
    10 -5 1
    -10 -5 -1
    -10 -5 -1
    -10 -5 -1
    10 -5 1
    10 -5 1
    -10 -5 -1
    10 -5 1
    -10 -5 -1
    10 -5 1
    10 -5 1
    10 -5 1
    -10 -5 -1
    -10 -5 -1
    -10 -5 -1
    10 -5 1
    -10 -5 -1
    10 -5 1
    10 -5 1
    -10 -5 -1
    10 -5 1
    -10 -5 -1
    10 -5 1
    10 -5 1
    10 -5 1
    10 -5 1
    -10 -5 -1
    -10 -5 -1
    -10 -5 -1
    -10 -5 -1
    -10 -5 -1
    -10 5 -1
    -10 5 -1
    10 5 1
    10 5 1
    10 5 1
    10 5 1
    10 5 1
    10 5 1
    10 5 1
    -10 5 -1
    10 5 1
    -10 5 -1
    10 5 1
    -10 5 -1
    10 5 1
    -10 5 -1
    -10 5 -1
    -10 5 -1
    10 5 1
    10 5 1
    10 5 1
    -10 5 -1
    10 5 1
    10 5 1
    10 5 1
    -10 5 -1
    10 5 1
    -10 5 -1
    10 5 1
    -10 5 -1
    -10 5 -1
    10 5 1
    10 5 1
    10 5 1
    10 5 1
    -10 5 -1
    10 5 1
    -10 5 -1
    10 5 1
    -10 -6 1
    10 -6 -1
    10 -6 -1
    -10 -6 1
    10 -6 -1
    -10 -6 1
    -10 -6 1
    -10 -6 1
    -10 -6 1
    10 -6 -1
    10 -6 -1
    10 -6 -1
    10 -6 -1
    10 -6 -1
    -10 -6 1
    10 -6 -1
    10 -6 -1
    -10 -6 1
    -10 -6 1
    -10 -6 1
    10 -6 -1
    10 -6 -1
    10 -6 -1
    10 -6 -1
    -10 -6 1
    -10 -6 1
    10 -6 -1
    -10 -6 1
    10 -6 -1
    -10 -6 1
    -10 -6 1
    -10 -6 1
    -10 -6 1
    10 -6 -1
    -10 -6 1
    -10 -6 1
    -10 -6 1
    10 -6 -1
    10 -6 -1
    -10 -6 1
    -10 -6 1
    -10 -6 1
    -10 -6 1
    -10 -6 1
    10 -6 -1
    -10 -6 1
    -10 -6 1
    10 6 -1
    10 6 -1
    10 6 -1
    -10 6 1
    10 6 -1
    -10 6 1
    10 6 -1
    10 6 -1
    -10 6 1
    -10 6 1
    10 6 -1
    10 6 -1
    10 6 -1
    10 6 -1
    -10 6 1
    10 6 -1
    10 6 -1
    -10 6 1
    10 6 -1
    10 6 -1
    10 6 -1
    10 6 -1
    10 6 -1
    -10 6 1
    10 6 -1
    10 6 -1
    -10 6 1
    10 6 -1
    10 6 -1
    10 6 -1
    10 6 -1
    10 6 -1
    10 6 -1
    9 -6 -1
    -9 -6 1
    -9 -6 1
    -9 -6 1
    -9 -6 1
    -9 -6 1
    -9 -6 1
    9 -6 -1
    -9 -6 1
    -9 -6 1
    -9 -6 1
    -9 -6 1
    9 -6 -1
    -9 -6 1
    -9 -6 1
    9 -6 -1
    9 -6 -1
    -9 -6 1
    -9 -6 1
    9 -6 -1
    -9 -6 1
    -9 -6 1
    9 -6 -1
    9 -6 -1
    9 -6 -1
    9 -6 -1
    -9 -6 1
    -9 -6 1
    -9 -6 1
    9 -6 -1
    9 -6 -1
    9 -6 -1
    -9 -6 1
    9 -6 -1
    -9 -6 1
    9 -6 -1
    -9 -6 1
    9 -6 -1
    9 -6 -1
    9 -6 -1
    -9 -6 1
    9 -6 -1
    -9 -6 1
    -9 -6 1
    9 -6 -1
    -9 -6 1
    -9 -6 1
    -9 -6 1
    9 6 -1
    9 6 -1
    9 6 -1
    9 6 -1
    9 6 -1
    9 6 -1
    9 6 -1
    9 6 -1
    -9 6 1
    9 6 -1
    9 6 -1
    9 6 -1
    9 6 -1
    9 6 -1
    9 6 -1
    9 6 -1
    9 6 -1
    9 6 -1
    9 6 -1
    9 6 -1
    -9 6 1
    9 6 -1
    9 6 -1
    9 6 -1
    -9 6 1
    9 6 -1
    -9 6 1
    9 6 -1
    9 6 -1
    9 6 -1
    9 6 -1
    -9 6 1
    8 -6 -1
    8 -6 -1
    8 -6 -1
    8 -6 -1
    8 -6 -1
    8 -6 -1
    -8 -6 1
    -8 -6 1
    8 -6 -1
    -8 -6 1
    -8 -6 1
    -8 -6 1
    -8 -6 1
    -8 -6 1
    -8 -6 1
    -8 -6 1
    8 -6 -1
    -8 -6 1
    -8 -6 1
    8 -6 -1
    -8 -6 1
    -8 -6 1
    8 -6 -1
    8 -6 -1
    8 -6 -1
    8 -6 -1
    -8 -6 1
    -8 -6 1
    -8 -6 1
    8 -6 -1
    8 -6 -1
    8 -6 -1
    8 -6 -1
    -8 -6 1
    -8 -6 1
    -8 -6 1
    -8 -6 1
    8 -6 -1
    -8 -6 1
    -8 -6 1
    8 -6 -1
    8 -6 -1
    8 -6 -1
    -8 -6 1
    8 -6 -1
    8 -6 -1
    -8 -6 1
    -8 -6 1
    -8 -6 1
    8 6 -1
    8 6 -1
    8 6 -1
    8 6 -1
    8 6 -1
    8 6 -1
    8 6 -1
    8 6 -1
    8 6 -1
    8 6 -1
    8 6 -1
    8 6 -1
    -8 6 1
    8 6 -1
    8 6 -1
    8 6 -1
    8 6 -1
    8 6 -1
    8 6 -1
    8 6 -1
    -8 6 1
    -8 6 1
    -8 6 1
    8 6 -1
    8 6 -1
    8 6 -1
    8 6 -1
    8 6 -1
    8 6 -1
    8 6 -1
    8 6 -1
    -8 6 1
    8 6 -1
    8 6 -1
    8 6 -1
    8 6 -1
    8 6 -1
    8 6 -1
    7 -6 -1
    7 -6 -1
    -7 -6 1
    7 -6 -1
    -7 -6 1
    7 -6 -1
    7 -6 -1
    -7 -6 1
    7 -6 -1
    7 -6 -1
    7 -6 -1
    -7 -6 1
    -7 -6 1
    -7 -6 1
    7 -6 -1
    7 -6 -1
    7 -6 -1
    7 -6 -1
    -7 -6 1
    -7 -6 1
    7 -6 -1
    -7 -6 1
    7 -6 -1
    -7 -6 1
    -7 -6 1
    -7 -6 1
    -7 -6 1
    -7 -6 1
    -7 -6 1
    7 -6 -1
    -7 -6 1
    -7 -6 1
    -7 -6 1
    -7 -6 1
    -7 -6 1
    -7 -6 1
    -7 -6 1
    7 -6 -1
    7 -6 -1
    7 -6 -1
    7 -6 -1
    -7 -6 1
    -7 -6 1
    7 -6 -1
    7 -6 -1
    7 6 -1
    7 6 -1
    -7 6 1
    7 6 -1
    7 6 -1
    7 6 -1
    7 6 -1
    7 6 -1
    -7 6 1
    7 6 -1
    -7 6 1
    7 6 -1
    -7 6 1
    7 6 -1
    7 6 -1
    7 6 -1
    7 6 -1
    7 6 -1
    7 6 -1
    7 6 -1
    -7 6 1
    7 6 -1
    7 6 -1
    7 6 -1
    7 6 -1
    7 6 -1
    -7 6 1
    7 6 -1
    7 6 -1
    7 6 -1
    7 6 -1
    7 6 -1
    7 6 -1
    7 6 -1
    7 6 -1
    7 6 -1
    7 6 -1
    7 6 -1
    -7 6 1
    7 6 -1
    -7 6 1
    -6 -6 1
    6 -6 -1
    6 -6 -1
    -6 -6 1
    -6 -6 1
    6 -6 -1
    -6 -6 1
    6 -6 -1
    6 -6 -1
    -6 -6 1
    -6 -6 1
    -6 -6 1
    -6 -6 1
    6 -6 -1
    -6 -6 1
    6 -6 -1
    6 -6 -1
    6 -6 -1
    -6 -6 1
    -6 -6 1
    6 -6 -1
    -6 -6 1
    6 -6 -1
    -6 -6 1
    -6 -6 1
    6 -6 -1
    -6 -6 1
    -6 -6 1
    6 -6 -1
    6 -6 -1
    6 -6 -1
    -6 -6 1
    -6 -6 1
    -6 -6 1
    6 -6 -1
    6 -6 -1
    -6 -6 1
    6 -6 -1
    6 -6 -1
    6 -6 -1
    -6 -6 1
    -6 -6 1
    6 -6 -1
    6 -6 -1
    -6 -6 1
    6 -6 -1
    6 -6 -1
    6 -6 -1
    -6 -6 1
    -6 -6 1
    6 -6 -1
    -6 -6 1
    6 6 -1
    -6 6 1
    6 6 -1
    6 6 -1
    6 6 -1
    6 6 -1
    6 6 -1
    6 6 -1
    6 6 -1
    6 6 -1
    6 6 -1
    6 6 -1
    6 6 -1
    -6 6 1
    6 6 -1
    -6 6 1
    6 6 -1
    -6 6 1
    6 6 -1
    -6 6 1
    -6 6 1
    6 6 -1
    6 6 -1
    -6 6 1
    6 6 -1
    6 6 -1
    -6 6 1
    6 6 -1
    6 6 -1
    6 6 -1
    -6 6 1
    6 6 -1
    6 6 -1
    -6 6 1
    6 6 -1
    6 6 -1
    6 6 -1
    -6 6 1
    -6 6 1
    6 6 -1
    -6 6 1
    6 6 -1
    6 6 -1
    6 6 -1
    6 6 -1
    6 6 -1
    -6 6 1
    -6 6 1
    -6 6 1
    6 6 -1
    -5 -6 1
    -5 -6 1
    -5 -6 1
    -5 -6 1
    5 -6 -1
    5 -6 -1
    5 -6 -1
    -5 -6 1
    -5 -6 1
    5 -6 -1
    -5 -6 1
    -5 -6 1
    -5 -6 1
    -5 -6 1
    5 -6 -1
    -5 -6 1
    -5 -6 1
    -5 -6 1
    5 -6 -1
    -5 -6 1
    5 -6 -1
    5 -6 -1
    -5 -6 1
    5 -6 -1
    5 -6 -1
    -5 -6 1
    5 -6 -1
    5 -6 -1
    -5 -6 1
    -5 -6 1
    -5 -6 1
    -5 -6 1
    -5 -6 1
    -5 -6 1
    -5 -6 1
    5 -6 -1
    5 -6 -1
    5 -6 -1
    5 -6 -1
    -5 -6 1
    5 -6 -1
    -5 -6 1
    -5 -6 1
    -5 -6 1
    5 -6 -1
    -5 -6 1
    5 -6 -1
    5 -6 -1
    5 -6 -1
    -5 -6 1
    -5 -6 1
    -5 -6 1
    -5 -6 1
    5 -6 -1
    5 -6 -1
    -5 -6 1
    5 -6 -1
    5 -6 -1
    5 6 -1
    5 6 -1
    5 6 -1
    5 6 -1
    5 6 -1
    -5 6 1
    -5 6 1
    5 6 -1
    5 6 -1
    5 6 -1
    5 6 -1
    -5 6 1
    -5 6 1
    5 6 -1
    5 6 -1
    -5 6 1
    5 6 -1
    5 6 -1
    -5 6 1
    -5 6 1
    5 6 -1
    5 6 -1
    5 6 -1
    5 6 -1
    5 6 -1
    5 6 -1
    5 6 -1
    5 6 -1
    -5 6 1
    5 6 -1
    -5 6 1
    5 6 -1
    -5 6 1
    -5 6 1
    -5 6 1
    5 6 -1
    5 6 -1
    -5 6 1
    -5 6 1
    -5 6 1
    5 6 -1
    -5 6 1
    5 6 -1
    5 6 -1
    -5 6 1
    -5 6 1
    5 6 -1
    5 6 -1
    5 6 -1
    -5 6 1
    5 6 -1
    5 6 -1
    5 6 -1
    5 6 -1
    -5 6 1
    -5 6 1
    -5 6 1
    5 6 -1
    -5 6 1
    -5 6 1
    -5 6 1
    -5 6 1
    5 6 -1
    -5 6 1
    5 6 -1
    5 6 -1
    -5 6 1
    -5 6 1
    5 6 -1
    -4 -6 1
    4 -6 -1
    -4 -6 1
    -4 -6 1
    -4 -6 1
    4 -6 -1
    -4 -6 1
    -4 -6 1
    4 -6 -1
    4 -6 -1
    -4 -6 1
    4 -6 -1
    4 -6 -1
    -4 -6 1
    4 -6 -1
    -4 -6 1
    -4 -6 1
    -4 -6 1
    -4 -6 1
    4 -6 -1
    4 -6 -1
    -4 -6 1
    4 -6 -1
    4 -6 -1
    -4 -6 1
    4 -6 -1
    -4 -6 1
    4 -6 -1
    4 -6 -1
    4 -6 -1
    -4 -6 1
    -4 -6 1
    -4 -6 1
    4 -6 -1
    4 -6 -1
    4 -6 -1
    -4 -6 1
    -4 -6 1
    -4 -6 1
    -4 -6 1
    -4 -6 1
    -4 -6 1
    4 -6 -1
    4 -6 -1
    4 -6 -1
    -4 -6 1
    -4 -6 1
    4 -6 -1
    -4 -6 1
    -4 -6 1
    4 -6 -1
    4 -6 -1
    4 -6 -1
    -4 -6 1
    4 -6 -1
    -4 -6 1
    -4 -6 1
    4 -6 -1
    4 -6 -1
    -4 -6 1
    -4 -6 1
    4 -6 -1
    -4 -6 1
    -4 -6 1
    -4 -6 1
    -4 6 1
    4 6 -1
    -4 6 1
    4 6 -1
    4 6 -1
    4 6 -1
    4 6 -1
    4 6 -1
    4 6 -1
    4 6 -1
    -4 6 1
    4 6 -1
    4 6 -1
    -4 6 1
    4 6 -1
    -4 6 1
    -4 6 1
    4 6 -1
    4 6 -1
    -4 6 1
    4 6 -1
    4 6 -1
    4 6 -1
    4 6 -1
    -4 6 1
    4 6 -1
    4 6 -1
    -4 6 1
    4 6 -1
    4 6 -1
    4 6 -1
    -4 6 1
    -4 6 1
    4 6 -1
    -4 6 1
    -4 6 1
    4 6 -1
    4 6 -1
    4 6 -1
    4 6 -1
    -4 6 1
    -4 6 1
    -4 6 1
    -4 6 1
    -4 6 1
    -4 6 1
    -4 6 1
    4 6 -1
    4 6 -1
    4 6 -1
    -4 6 1
    -4 6 1
    -4 6 1
    4 6 -1
    4 6 -1
    4 6 -1
    4 6 -1
    -4 6 1
    -4 6 1
    4 6 -1
    4 6 -1
    -4 6 1
    4 6 -1
    4 6 -1
    4 6 -1
    -4 6 1
    -4 6 1
    4 6 -1
    -4 6 1
    4 6 -1
    -4 6 1
    -4 6 1
    4 6 -1
    4 6 -1
    -4 6 1
    4 6 -1
    4 6 -1
    4 6 -1
    -4 6 1
    4 6 -1
    4 6 -1
    -4 6 1
    -4 6 1
    4 6 -1
    -4 6 1
    -4 6 1
    4 6 -1
    3 -6 -1
    -3 -6 1
    -3 -6 1
    3 -6 -1
    -3 -6 1
    -3 -6 1
    3 -6 -1
    3 -6 -1
    -3 -6 1
    3 -6 -1
    3 -6 -1
    -3 -6 1
    -3 -6 1
    -3 -6 1
    -3 -6 1
    -3 -6 1
    -3 -6 1
    3 -6 -1
    -3 -6 1
    -3 -6 1
    -3 -6 1
    3 -6 -1
    3 -6 -1
    3 -6 -1
    3 -6 -1
    -3 -6 1
    3 -6 -1
    -3 -6 1
    -3 -6 1
    -3 -6 1
    3 -6 -1
    3 -6 -1
    3 -6 -1
    -3 -6 1
    -3 -6 1
    3 -6 -1
    -3 -6 1
    3 -6 -1
    -3 -6 1
    -3 -6 1
    -3 -6 1
    3 -6 -1
    3 -6 -1
    -3 -6 1
    -3 -6 1
    3 -6 -1
    -3 -6 1
    -3 -6 1
    3 -6 -1
    -3 -6 1
    3 -6 -1
    -3 -6 1
    -3 -6 1
    -3 -6 1
    -3 -6 1
    3 -6 -1
    -3 -6 1
    -3 -6 1
    3 -6 -1
    -3 -6 1
    3 -6 -1
    -3 -6 1
    -3 -6 1
    -3 -6 1
    3 -6 -1
    3 -6 -1
    -3 6 1
    3 6 -1
    3 6 -1
    3 6 -1
    3 6 -1
    3 6 -1
    -3 6 1
    -3 6 1
    -3 6 1
    -3 6 1
    3 6 -1
    3 6 -1
    3 6 -1
    -3 6 1
    3 6 -1
    3 6 -1
    -3 6 1
    3 6 -1
    3 6 -1
    -3 6 1
    3 6 -1
    3 6 -1
    -3 6 1
    -3 6 1
    -3 6 1
    3 6 -1
    3 6 -1
    -3 6 1
    -3 6 1
    -3 6 1
    -3 6 1
    3 6 -1
    -3 6 1
    3 6 -1
    -3 6 1
    3 6 -1
    3 6 -1
    3 6 -1
    3 6 -1
    3 6 -1
    3 6 -1
    -3 6 1
    3 6 -1
    3 6 -1
    3 6 -1
    -3 6 1
    -3 6 1
    -3 6 1
    3 6 -1
    -3 6 1
    3 6 -1
    3 6 -1
    3 6 -1
    -3 6 1
    -3 6 1
    3 6 -1
    3 6 -1
    3 6 -1
    3 6 -1
    3 6 -1
    3 6 -1
    3 6 -1
    -3 6 1
    -3 6 1
    3 6 -1
    3 6 -1
    -3 6 1
    -3 6 1
    -3 6 1
    -3 6 1
    3 6 -1
    3 6 -1
    3 6 -1
    3 6 -1
    -3 6 1
    3 6 -1
    3 6 -1
    3 6 -1
    3 6 -1
    3 6 -1
    3 6 -1
    -3 6 1
    3 6 -1
    -3 6 1
    3 6 -1
    -2 -6 1
    -2 -6 1
    -2 -6 1
    -2 -6 1
    -2 -6 1
    -2 -6 1
    2 -6 -1
    2 -6 -1
    -2 -6 1
    2 -6 -1
    2 -6 -1
    -2 -6 1
    2 -6 -1
    2 -6 -1
    2 -6 -1
    -2 -6 1
    2 -6 -1
    -2 -6 1
    -2 -6 1
    2 -6 -1
    -2 -6 1
    -2 -6 1
    -2 -6 1
    2 -6 -1
    2 -6 -1
    -2 -6 1
    -2 -6 1
    -2 -6 1
    -2 -6 1
    -2 -6 1
    2 -6 -1
    -2 -6 1
    2 -6 -1
    2 -6 -1
    -2 -6 1
    -2 -6 1
    -2 -6 1
    -2 -6 1
    2 -6 -1
    2 -6 -1
    2 -6 -1
    2 -6 -1
    -2 -6 1
    -2 -6 1
    -2 -6 1
    -2 -6 1
    2 -6 -1
    -2 -6 1
    2 -6 -1
    2 -6 -1
    -2 -6 1
    2 -6 -1
    -2 -6 1
    -2 -6 1
    2 -6 -1
    -2 -6 1
    -2 -6 1
    2 -6 -1
    -2 -6 1
    -2 -6 1
    2 -6 -1
    2 -6 -1
    -2 -6 1
    2 -6 -1
    -2 -6 1
    2 -6 -1
    2 -6 -1
    -2 6 1
    -2 6 1
    -2 6 1
    2 6 -1
    2 6 -1
    2 6 -1
    -2 6 1
    -2 6 1
    2 6 -1
    -2 6 1
    2 6 -1
    2 6 -1
    -2 6 1
    -2 6 1
    2 6 -1
    2 6 -1
    2 6 -1
    -2 6 1
    -2 6 1
    -2 6 1
    2 6 -1
    2 6 -1
    2 6 -1
    2 6 -1
    -2 6 1
    -2 6 1
    2 6 -1
    -2 6 1
    2 6 -1
    2 6 -1
    -2 6 1
    2 6 -1
    -2 6 1
    -2 6 1
    2 6 -1
    -2 6 1
    2 6 -1
    -2 6 1
    2 6 -1
    -2 6 1
    -2 6 1
    -2 6 1
    2 6 -1
    -2 6 1
    -2 6 1
    2 6 -1
    -2 6 1
    -2 6 1
    2 6 -1
    2 6 -1
    -2 6 1
    2 6 -1
    2 6 -1
    2 6 -1
    -2 6 1
    2 6 -1
    2 6 -1
    -2 6 1
    -2 6 1
    2 6 -1
    2 6 -1
    2 6 -1
    2 6 -1
    -2 6 1
    2 6 -1
    2 6 -1
    2 6 -1
    2 6 -1
    -2 6 1
    2 6 -1
    -2 6 1
    2 6 -1
    -2 6 1
    2 6 -1
    -2 6 1
    2 6 -1
    2 6 -1
    2 6 -1
    2 6 -1
    -2 6 1
    2 6 -1
    1 -6 -1
    -1 -6 1
    -1 -6 1
    -1 -6 1
    -1 -6 1
    -1 -6 1
    1 -6 -1
    -1 -6 1
    -1 -6 1
    1 -6 -1
    -1 -6 1
    -1 -6 1
    -1 -6 1
    1 -6 -1
    -1 -6 1
    -1 -6 1
    -1 -6 1
    -1 -6 1
    -1 -6 1
    -1 -6 1
    -1 -6 1
    -1 -6 1
    -1 -6 1
    1 -6 -1
    1 -6 -1
    1 -6 -1
    -1 -6 1
    1 -6 -1
    1 -6 -1
    1 -6 -1
    -1 -6 1
    1 -6 -1
    -1 -6 1
    -1 -6 1
    1 -6 -1
    -1 -6 1
    1 -6 -1
    1 -6 -1
    1 -6 -1
    1 -6 -1
    -1 -6 1
    1 -6 -1
    -1 -6 1
    1 -6 -1
    -1 -6 1
    -1 -6 1
    1 -6 -1
    -1 -6 1
    1 -6 -1
    1 -6 -1
    -1 -6 1
    1 -6 -1
    -1 -6 1
    1 -6 -1
    -1 -6 1
    -1 -6 1
    1 -6 -1
    -1 -6 1
    -1 -6 1
    1 -6 -1
    -1 6 1
    -1 6 1
    1 6 -1
    1 6 -1
    1 6 -1
    1 6 -1
    1 6 -1
    1 6 -1
    -1 6 1
    1 6 -1
    1 6 -1
    1 6 -1
    1 6 -1
    -1 6 1
    1 6 -1
    1 6 -1
    -1 6 1
    1 6 -1
    1 6 -1
    -1 6 1
    -1 6 1
    1 6 -1
    1 6 -1
    1 6 -1
    -1 6 1
    1 6 -1
    1 6 -1
    1 6 -1
    -1 6 1
    1 6 -1
    -1 6 1
    -1 6 1
    -1 6 1
    -1 6 1
    -1 6 1
    -1 6 1
    -1 6 1
    1 6 -1
    -1 6 1
    1 6 -1
    1 6 -1
    -1 6 1
    -1 6 1
    1 6 -1
    -1 6 1
    -1 6 1
    1 6 -1
    -1 6 1
    1 6 -1
    -1 6 1
    -1 6 1
    -1 6 1
    1 6 -1
    1 6 -1
    1 6 -1
    1 6 -1
    1 6 -1
    -1 6 1
    1 6 -1
    1 6 -1
    1 6 -1
    -1 6 1
    -1 6 1
    1 6 -1
    0 -6 1
    0 -6 1
    0 -6 1
    0 -6 -1
    0 -6 -1
    0 -6 1
    0 -6 -1
    0 -6 1
    0 -6 1
    0 -6 -1
    0 -6 -1
    0 -6 -1
    0 -6 1
    0 -6 -1
    0 -6 1
    0 -6 1
    0 -6 1
    0 -6 1
    0 6 1
    0 6 1
    0 6 1
    0 6 1
    0 6 1
    0 6 1
    0 6 1
    0 6 1
    0 6 -1
    0 6 -1
    0 6 1
    0 6 1
    0 6 1
    0 6 -1
    0 6 -1
    0 6 -1
    0 6 1
    0 6 -1
    0 6 -1
    0 6 -1
    0 6 1
    0 6 -1
    0 6 -1
    0 6 -1
    0 6 -1
    0 6 1
    0 6 1
    0 6 -1
    0 6 -1
    0 6 -1
    0 6 1
    0 6 -1
    0 6 1
    0 6 1
    0 6 1
    0 6 -1
    0 6 -1
    0 6 -1
    0 6 1
    0 6 1
    0 6 -1
    -1 -6 -1
    -1 -6 -1
    1 -6 1
    -1 -6 -1
    -1 -6 -1
    1 -6 1
    -1 -6 -1
    -1 -6 -1
    -1 -6 -1
    -1 -6 -1
    -1 -6 -1
    -1 -6 -1
    1 -6 1
    1 -6 1
    1 -6 1
    -1 -6 -1
    -1 -6 -1
    -1 -6 -1
    -1 -6 -1
    1 -6 1
    1 -6 1
    -1 -6 -1
    -1 -6 -1
    1 -6 1
    -1 -6 -1
    -1 -6 -1
    -1 -6 -1
    -1 -6 -1
    1 -6 1
    -1 -6 -1
    -1 -6 -1
    1 -6 1
    -1 -6 -1
    1 -6 1
    -1 -6 -1
    -1 -6 -1
    1 -6 1
    -1 -6 -1
    1 -6 1
    1 -6 1
    1 -6 1
    -1 -6 -1
    1 -6 1
    1 -6 1
    -1 -6 -1
    1 -6 1
    1 -6 1
    1 -6 1
    1 -6 1
    -1 -6 -1
    1 -6 1
    -1 -6 -1
    -1 -6 -1
    1 -6 1
    -1 -6 -1
    1 -6 1
    -1 -6 -1
    1 -6 1
    -1 -6 -1
    -1 -6 -1
    -1 -6 -1
    -1 -6 -1
    1 6 1
    -1 6 -1
    1 6 1
    1 6 1
    1 6 1
    -1 6 -1
    1 6 1
    -1 6 -1
    1 6 1
    -1 6 -1
    1 6 1
    1 6 1
    -1 6 -1
    1 6 1
    1 6 1
    1 6 1
    -1 6 -1
    1 6 1
    1 6 1
    1 6 1
    -1 6 -1
    1 6 1
    1 6 1
    1 6 1
    1 6 1
    1 6 1
    1 6 1
    -1 6 -1
    -1 6 -1
    -1 6 -1
    1 6 1
    -1 6 -1
    -1 6 -1
    -1 6 -1
    -1 6 -1
    -1 6 -1
    -1 6 -1
    -1 6 -1
    1 6 1
    1 6 1
    1 6 1
    1 6 1
    1 6 1
    -1 6 -1
    1 6 1
    -1 6 -1
    1 6 1
    1 6 1
    1 6 1
    1 6 1
    -1 6 -1
    1 6 1
    -1 6 -1
    1 6 1
    1 6 1
    -1 6 -1
    -1 6 -1
    -1 6 -1
    1 6 1
    -1 6 -1
    1 6 1
    -1 6 -1
    1 6 1
    -1 6 -1
    1 6 1
    1 6 1
    -1 6 -1
    -1 6 -1
    -1 6 -1
    -2 -6 -1
    2 -6 1
    -2 -6 -1
    2 -6 1
    -2 -6 -1
    -2 -6 -1
    -2 -6 -1
    -2 -6 -1
    -2 -6 -1
    -2 -6 -1
    -2 -6 -1
    -2 -6 -1
    -2 -6 -1
    2 -6 1
    2 -6 1
    -2 -6 -1
    -2 -6 -1
    -2 -6 -1
    2 -6 1
    -2 -6 -1
    -2 -6 -1
    2 -6 1
    2 -6 1
    -2 -6 -1
    2 -6 1
    -2 -6 -1
    2 -6 1
    2 -6 1
    -2 -6 -1
    -2 -6 -1
    2 -6 1
    -2 -6 -1
    -2 -6 -1
    -2 -6 -1
    -2 -6 -1
    2 -6 1
    2 -6 1
    2 -6 1
    -2 -6 -1
    2 -6 1
    2 -6 1
    -2 -6 -1
    2 -6 1
    -2 -6 -1
    2 -6 1
    -2 -6 -1
    -2 -6 -1
    2 -6 1
    -2 -6 -1
    -2 -6 -1
    -2 -6 -1
    -2 -6 -1
    -2 -6 -1
    2 -6 1
    2 -6 1
    2 -6 1
    -2 -6 -1
    -2 -6 -1
    -2 -6 -1
    -2 -6 -1
    -2 -6 -1
    -2 -6 -1
    -2 -6 -1
    -2 -6 -1
    -2 -6 -1
    -2 -6 -1
    2 -6 1
    -2 -6 -1
    2 -6 1
    -2 -6 -1
    2 6 1
    -2 6 -1
    2 6 1
    2 6 1
    2 6 1
    -2 6 -1
    -2 6 -1
    -2 6 -1
    -2 6 -1
    2 6 1
    2 6 1
    -2 6 -1
    2 6 1
    2 6 1
    2 6 1
    -2 6 -1
    -2 6 -1
    -2 6 -1
    -2 6 -1
    2 6 1
    -2 6 -1
    2 6 1
    -2 6 -1
    -2 6 -1
    -2 6 -1
    2 6 1
    -2 6 -1
    -2 6 -1
    -2 6 -1
    -2 6 -1
    -2 6 -1
    2 6 1
    2 6 1
    -2 6 -1
    -2 6 -1
    2 6 1
    2 6 1
    2 6 1
    -2 6 -1
    2 6 1
    2 6 1
    2 6 1
    2 6 1
    2 6 1
    -2 6 -1
    -2 6 -1
    2 6 1
    2 6 1
    -2 6 -1
    2 6 1
    -2 6 -1
    2 6 1
    2 6 1
    -2 6 -1
    -2 6 -1
    -2 6 -1
    2 6 1
    2 6 1
    2 6 1
    2 6 1
    -2 6 -1
    2 6 1
    2 6 1
    2 6 1
    -2 6 -1
    -2 6 -1
    -2 6 -1
    2 6 1
    2 6 1
    2 6 1
    2 6 1
    -2 6 -1
    2 6 1
    2 6 1
    2 6 1
    2 6 1
    -2 6 -1
    -3 -6 -1
    -3 -6 -1
    -3 -6 -1
    3 -6 1
    3 -6 1
    -3 -6 -1
    -3 -6 -1
    -3 -6 -1
    -3 -6 -1
    3 -6 1
    -3 -6 -1
    -3 -6 -1
    -3 -6 -1
    3 -6 1
    3 -6 1
    -3 -6 -1
    3 -6 1
    -3 -6 -1
    -3 -6 -1
    -3 -6 -1
    -3 -6 -1
    -3 -6 -1
    -3 -6 -1
    -3 -6 -1
    -3 -6 -1
    3 -6 1
    -3 -6 -1
    3 -6 1
    -3 -6 -1
    -3 -6 -1
    3 -6 1
    -3 -6 -1
    -3 -6 -1
    -3 -6 -1
    -3 -6 -1
    -3 -6 -1
    3 -6 1
    -3 -6 -1
    3 -6 1
    -3 -6 -1
    -3 -6 -1
    3 -6 1
    3 -6 1
    3 -6 1
    3 -6 1
    3 -6 1
    -3 -6 -1
    -3 -6 -1
    3 -6 1
    -3 -6 -1
    -3 -6 -1
    3 -6 1
    -3 -6 -1
    3 -6 1
    -3 -6 -1
    -3 -6 -1
    -3 -6 -1
    3 -6 1
    -3 -6 -1
    -3 -6 -1
    -3 -6 -1
    -3 -6 -1
    -3 -6 -1
    -3 -6 -1
    -3 -6 -1
    -3 -6 -1
    -3 -6 -1
    -3 -6 -1
    3 -6 1
    3 -6 1
    3 6 1
    -3 6 -1
    3 6 1
    3 6 1
    3 6 1
    -3 6 -1
    3 6 1
    -3 6 -1
    3 6 1
    -3 6 -1
    -3 6 -1
    3 6 1
    -3 6 -1
    3 6 1
    -3 6 -1
    3 6 1
    3 6 1
    -3 6 -1
    -3 6 -1
    3 6 1
    -3 6 -1
    -3 6 -1
    3 6 1
    -3 6 -1
    3 6 1
    3 6 1
    3 6 1
    -3 6 -1
    -3 6 -1
    3 6 1
    3 6 1
    3 6 1
    -3 6 -1
    3 6 1
    -3 6 -1
    -3 6 -1
    3 6 1
    3 6 1
    -3 6 -1
    3 6 1
    3 6 1
    3 6 1
    3 6 1
    -3 6 -1
    3 6 1
    -3 6 -1
    3 6 1
    -3 6 -1
    3 6 1
    -3 6 -1
    -3 6 -1
    -3 6 -1
    3 6 1
    -3 6 -1
    -3 6 -1
    -3 6 -1
    3 6 1
    3 6 1
    3 6 1
    -3 6 -1
    3 6 1
    3 6 1
    -3 6 -1
    -3 6 -1
    3 6 1
    -3 6 -1
    -3 6 -1
    3 6 1
    -3 6 -1
    -3 6 -1
    3 6 1
    -3 6 -1
    3 6 1
    -3 6 -1
    -3 6 -1
    -3 6 -1
    -3 6 -1
    3 6 1
    3 6 1
    3 6 1
    3 6 1
    3 6 1
    3 6 1
    -3 6 -1
    3 6 1
    3 6 1
    3 6 1
    4 -6 1
    -4 -6 -1
    4 -6 1
    -4 -6 -1
    -4 -6 -1
    -4 -6 -1
    4 -6 1
    -4 -6 -1
    -4 -6 -1
    -4 -6 -1
    -4 -6 -1
    -4 -6 -1
    4 -6 1
    4 -6 1
    -4 -6 -1
    -4 -6 -1
    4 -6 1
    -4 -6 -1
    4 -6 1
    4 -6 1
    -4 -6 -1
    4 -6 1
    4 -6 1
    -4 -6 -1
    4 -6 1
    4 -6 1
    -4 -6 -1
    -4 -6 -1
    -4 -6 -1
    -4 -6 -1
    4 -6 1
    4 -6 1
    4 -6 1
    -4 -6 -1
    4 -6 1
    -4 -6 -1
    -4 -6 -1
    -4 -6 -1
    4 -6 1
    -4 -6 -1
    -4 -6 -1
    -4 -6 -1
    4 -6 1
    -4 -6 -1
    -4 -6 -1
    4 -6 1
    -4 -6 -1
    4 -6 1
    -4 -6 -1
    4 -6 1
    -4 -6 -1
    -4 -6 -1
    -4 -6 -1
    -4 -6 -1
    -4 -6 -1
    4 -6 1
    -4 -6 -1
    -4 -6 -1
    -4 -6 -1
    4 -6 1
    -4 -6 -1
    -4 -6 -1
    4 6 1
    4 6 1
    -4 6 -1
    4 6 1
    4 6 1
    4 6 1
    -4 6 -1
    -4 6 -1
    -4 6 -1
    4 6 1
    4 6 1
    4 6 1
    -4 6 -1
    -4 6 -1
    4 6 1
    4 6 1
    -4 6 -1
    -4 6 -1
    4 6 1
    4 6 1
    -4 6 -1
    -4 6 -1
    -4 6 -1
    4 6 1
    -4 6 -1
    4 6 1
    -4 6 -1
    4 6 1
    -4 6 -1
    4 6 1
    4 6 1
    4 6 1
    4 6 1
    -4 6 -1
    -4 6 -1
    -4 6 -1
    4 6 1
    -4 6 -1
    -4 6 -1
    4 6 1
    4 6 1
    4 6 1
    4 6 1
    4 6 1
    4 6 1
    -4 6 -1
    -4 6 -1
    4 6 1
    4 6 1
    -4 6 -1
    -4 6 -1
    4 6 1
    4 6 1
    4 6 1
    -4 6 -1
    4 6 1
    4 6 1
    4 6 1
    4 6 1
    -4 6 -1
    -4 6 -1
    4 6 1
    -4 6 -1
    4 6 1
    4 6 1
    4 6 1
    -4 6 -1
    4 6 1
    -4 6 -1
    4 6 1
    -4 6 -1
    4 6 1
    -4 6 -1
    -4 6 -1
    4 6 1
    -5 -6 -1
    -5 -6 -1
    -5 -6 -1
    -5 -6 -1
    -5 -6 -1
    5 -6 1
    -5 -6 -1
    -5 -6 -1
    -5 -6 -1
    -5 -6 -1
    -5 -6 -1
    -5 -6 -1
    -5 -6 -1
    5 -6 1
    -5 -6 -1
    -5 -6 -1
    5 -6 1
    5 -6 1
    5 -6 1
    5 -6 1
    5 -6 1
    -5 -6 -1
    -5 -6 -1
    5 -6 1
    5 -6 1
    5 -6 1
    -5 -6 -1
    -5 -6 -1
    -5 -6 -1
    -5 -6 -1
    -5 -6 -1
    -5 -6 -1
    5 -6 1
    5 -6 1
    -5 -6 -1
    5 -6 1
    5 -6 1
    -5 -6 -1
    5 -6 1
    -5 -6 -1
    5 -6 1
    5 -6 1
    -5 -6 -1
    5 -6 1
    5 -6 1
    -5 -6 -1
    -5 -6 -1
    -5 -6 -1
    5 -6 1
    -5 -6 -1
    5 -6 1
    5 -6 1
    -5 -6 -1
    -5 -6 -1
    -5 -6 -1
    5 6 1
    -5 6 -1
    5 6 1
    5 6 1
    5 6 1
    5 6 1
    -5 6 -1
    -5 6 -1
    -5 6 -1
    5 6 1
    5 6 1
    -5 6 -1
    -5 6 -1
    5 6 1
    -5 6 -1
    5 6 1
    -5 6 -1
    -5 6 -1
    -5 6 -1
    5 6 1
    5 6 1
    5 6 1
    5 6 1
    -5 6 -1
    -5 6 -1
    5 6 1
    -5 6 -1
    5 6 1
    5 6 1
    -5 6 -1
    5 6 1
    -5 6 -1
    5 6 1
    -5 6 -1
    -5 6 -1
    -5 6 -1
    -5 6 -1
    5 6 1
    5 6 1
    5 6 1
    -5 6 -1
    5 6 1
    -5 6 -1
    5 6 1
    -5 6 -1
    5 6 1
    5 6 1
    5 6 1
    5 6 1
    5 6 1
    5 6 1
    5 6 1
    5 6 1
    5 6 1
    5 6 1
    -5 6 -1
    5 6 1
    5 6 1
    6 -6 1
    -6 -6 -1
    6 -6 1
    -6 -6 -1
    6 -6 1
    -6 -6 -1
    6 -6 1
    6 -6 1
    -6 -6 -1
    -6 -6 -1
    -6 -6 -1
    -6 -6 -1
    6 -6 1
    6 -6 1
    -6 -6 -1
    -6 -6 -1
    6 -6 1
    6 -6 1
    -6 -6 -1
    -6 -6 -1
    6 -6 1
    -6 -6 -1
    -6 -6 -1
    6 -6 1
    6 -6 1
    6 -6 1
    -6 -6 -1
    -6 -6 -1
    -6 -6 -1
    -6 -6 -1
    -6 -6 -1
    -6 -6 -1
    -6 -6 -1
    6 -6 1
    -6 -6 -1
    6 -6 1
    6 -6 1
    6 -6 1
    -6 -6 -1
    6 -6 1
    6 -6 1
    -6 -6 -1
    6 -6 1
    -6 -6 -1
    -6 -6 -1
    6 -6 1
    6 6 1
    6 6 1
    6 6 1
    -6 6 -1
    -6 6 -1
    6 6 1
    -6 6 -1
    6 6 1
    6 6 1
    6 6 1
    -6 6 -1
    6 6 1
    6 6 1
    -6 6 -1
    6 6 1
    6 6 1
    6 6 1
    -6 6 -1
    -6 6 -1
    6 6 1
    -6 6 -1
    -6 6 -1
    -6 6 -1
    6 6 1
    -6 6 -1
    6 6 1
    6 6 1
    -6 6 -1
    6 6 1
    6 6 1
    -6 6 -1
    6 6 1
    -6 6 -1
    6 6 1
    -6 6 -1
    6 6 1
    6 6 1
    6 6 1
    6 6 1
    6 6 1
    -6 6 -1
    -6 6 -1
    6 6 1
    6 6 1
    6 6 1
    -7 -6 -1
    7 -6 1
    -7 -6 -1
    -7 -6 -1
    -7 -6 -1
    -7 -6 -1
    7 -6 1
    7 -6 1
    7 -6 1
    -7 -6 -1
    -7 -6 -1
    -7 -6 -1
    7 -6 1
    -7 -6 -1
    7 -6 1
    -7 -6 -1
    -7 -6 -1
    7 -6 1
    -7 -6 -1
    -7 -6 -1
    7 -6 1
    -7 -6 -1
    -7 -6 -1
    7 -6 1
    7 -6 1
    -7 -6 -1
    -7 -6 -1
    -7 -6 -1
    7 -6 1
    -7 -6 -1
    7 -6 1
    7 -6 1
    7 -6 1
    7 -6 1
    -7 -6 -1
    7 -6 1
    7 -6 1
    7 -6 1
    -7 -6 -1
    7 -6 1
    7 -6 1
    7 -6 1
    7 -6 1
    -7 -6 -1
    7 6 1
    7 6 1
    7 6 1
    -7 6 -1
    7 6 1
    7 6 1
    7 6 1
    -7 6 -1
    -7 6 -1
    7 6 1
    -7 6 -1
    7 6 1
    7 6 1
    7 6 1
    7 6 1
    7 6 1
    7 6 1
    7 6 1
    -7 6 -1
    -7 6 -1
    7 6 1
    7 6 1
    -7 6 -1
    7 6 1
    -7 6 -1
    -7 6 -1
    7 6 1
    7 6 1
    7 6 1
    7 6 1
    7 6 1
    -7 6 -1
    7 6 1
    7 6 1
    7 6 1
    7 6 1
    7 6 1
    7 6 1
    7 6 1
    7 6 1
    -7 6 -1
    -8 -6 -1
    8 -6 1
    -8 -6 -1
    -8 -6 -1
    8 -6 1
    8 -6 1
    8 -6 1
    -8 -6 -1
    -8 -6 -1
    -8 -6 -1
    8 -6 1
    -8 -6 -1
    8 -6 1
    8 -6 1
    8 -6 1
    -8 -6 -1
    -8 -6 -1
    -8 -6 -1
    -8 -6 -1
    -8 -6 -1
    8 -6 1
    -8 -6 -1
    8 -6 1
    -8 -6 -1
    -8 -6 -1
    -8 -6 -1
    -8 -6 -1
    8 -6 1
    8 -6 1
    -8 -6 -1
    8 -6 1
    -8 -6 -1
    8 -6 1
    8 -6 1
    8 -6 1
    8 -6 1
    -8 -6 -1
    -8 -6 -1
    8 -6 1
    -8 -6 -1
    -8 -6 -1
    8 -6 1
    -8 -6 -1
    -8 -6 -1
    8 -6 1
    -8 -6 -1
    8 6 1
    8 6 1
    -8 6 -1
    8 6 1
    8 6 1
    8 6 1
    -8 6 -1
    -8 6 -1
    8 6 1
    8 6 1
    -8 6 -1
    8 6 1
    8 6 1
    8 6 1
    8 6 1
    8 6 1
    8 6 1
    8 6 1
    8 6 1
    8 6 1
    -8 6 -1
    8 6 1
    8 6 1
    8 6 1
    8 6 1
    -8 6 -1
    8 6 1
    8 6 1
    -8 6 -1
    8 6 1
    -8 6 -1
    -8 6 -1
    -8 6 -1
    8 6 1
    8 6 1
    8 6 1
    8 6 1
    8 6 1
    -8 6 -1
    8 6 1
    9 -6 1
    9 -6 1
    -9 -6 -1
    9 -6 1
    9 -6 1
    9 -6 1
    9 -6 1
    -9 -6 -1
    -9 -6 -1
    9 -6 1
    -9 -6 -1
    -9 -6 -1
    -9 -6 -1
    -9 -6 -1
    -9 -6 -1
    -9 -6 -1
    9 -6 1
    -9 -6 -1
    -9 -6 -1
    -9 -6 -1
    -9 -6 -1
    -9 -6 -1
    9 -6 1
    9 -6 1
    -9 -6 -1
    9 -6 1
    -9 -6 -1
    -9 -6 -1
    9 -6 1
    -9 -6 -1
    -9 -6 -1
    9 -6 1
    -9 -6 -1
    9 -6 1
    -9 -6 -1
    -9 -6 -1
    -9 -6 -1
    -9 -6 -1
    9 -6 1
    -9 -6 -1
    9 -6 1
    9 -6 1
    9 -6 1
    -9 -6 -1
    9 -6 1
    -9 -6 -1
    -9 -6 -1
    9 6 1
    -9 6 -1
    9 6 1
    9 6 1
    9 6 1
    9 6 1
    9 6 1
    -9 6 -1
    9 6 1
    9 6 1
    9 6 1
    9 6 1
    9 6 1
    9 6 1
    -9 6 -1
    -9 6 -1
    9 6 1
    -9 6 -1
    9 6 1
    -9 6 -1
    -9 6 -1
    -9 6 -1
    9 6 1
    9 6 1
    9 6 1
    -9 6 -1
    9 6 1
    9 6 1
    9 6 1
    9 6 1
    9 6 1
    -9 6 -1
    -9 6 -1
    -9 6 -1
    9 6 1
    9 6 1
    9 6 1
    9 6 1
    -10 -6 -1
    10 -6 1
    -10 -6 -1
    -10 -6 -1
    10 -6 1
    10 -6 1
    -10 -6 -1
    -10 -6 -1
    -10 -6 -1
    10 -6 1
    -10 -6 -1
    -10 -6 -1
    -10 -6 -1
    10 -6 1
    10 -6 1
    -10 -6 -1
    10 -6 1
    10 -6 1
    10 -6 1
    10 -6 1
    -10 -6 -1
    -10 -6 -1
    -10 -6 -1
    -10 -6 -1
    -10 -6 -1
    10 -6 1
    -10 -6 -1
    -10 -6 -1
    -10 -6 -1
    -10 -6 -1
    -10 -6 -1
    10 -6 1
    -10 -6 -1
    10 -6 1
    -10 -6 -1
    -10 -6 -1
    10 -6 1
    -10 -6 -1
    10 -6 1
    10 -6 1
    10 6 1
    10 6 1
    10 6 1
    10 6 1
    -10 6 -1
    10 6 1
    -10 6 -1
    10 6 1
    10 6 1
    10 6 1
    10 6 1
    10 6 1
    -10 6 -1
    10 6 1
    10 6 1
    10 6 1
    10 6 1
    10 6 1
    10 6 1
    10 6 1
    10 6 1
    10 6 1
    -10 6 -1
    -10 6 -1
    -10 6 -1
    10 6 1
    10 6 1
    -10 6 -1
    10 6 1
    10 6 1
    -10 6 -1
    10 6 1
    -10 6 -1
    -10 6 -1
    10 6 1
    10 6 1
    -10 6 -1
    -10 -7 1
    10 -7 -1
    10 -7 -1
    -10 -7 1
    10 -7 -1
    -10 -7 1
    10 -7 -1
    10 -7 -1
    -10 -7 1
    10 -7 -1
    -10 -7 1
    -10 -7 1
    10 -7 -1
    10 -7 -1
    10 -7 -1
    -10 -7 1
    -10 -7 1
    -10 -7 1
    -10 -7 1
    -10 -7 1
    10 -7 -1
    -10 -7 1
    -10 -7 1
    -10 -7 1
    -10 -7 1
    10 -7 -1
    -10 -7 1
    10 -7 -1
    -10 -7 1
    -10 -7 1
    -10 -7 1
    10 -7 -1
    10 -7 -1
    10 -7 -1
    -10 -7 1
    -10 -7 1
    -10 -7 1
    -10 -7 1
    -10 -7 1
    10 -7 -1
    10 7 -1
    10 7 -1
    10 7 -1
    -10 7 1
    10 7 -1
    10 7 -1
    10 7 -1
    -10 7 1
    10 7 -1
    -10 7 1
    10 7 -1
    10 7 -1
    -10 7 1
    10 7 -1
    10 7 -1
    -10 7 1
    10 7 -1
    10 7 -1
    10 7 -1
    10 7 -1
    10 7 -1
    10 7 -1
    -10 7 1
    10 7 -1
    -10 7 1
    10 7 -1
    10 7 -1
    10 7 -1
    10 7 -1
    10 7 -1
    10 7 -1
    10 7 -1
    10 7 -1
    -9 -7 1
    -9 -7 1
    -9 -7 1
    -9 -7 1
    9 -7 -1
    -9 -7 1
    9 -7 -1
    9 -7 -1
    -9 -7 1
    -9 -7 1
    9 -7 -1
    9 -7 -1
    -9 -7 1
    9 -7 -1
    9 -7 -1
    9 -7 -1
    -9 -7 1
    9 -7 -1
    -9 -7 1
    9 -7 -1
    -9 -7 1
    -9 -7 1
    9 -7 -1
    -9 -7 1
    -9 -7 1
    9 -7 -1
    9 -7 -1
    -9 -7 1
    -9 -7 1
    -9 -7 1
    -9 -7 1
    -9 -7 1
    -9 -7 1
    9 -7 -1
    9 -7 -1
    -9 -7 1
    -9 -7 1
    9 -7 -1
    -9 -7 1
    9 -7 -1
    -9 -7 1
    -9 -7 1
    -9 -7 1
    -9 -7 1
    -9 -7 1
    9 7 -1
    9 7 -1
    -9 7 1
    -9 7 1
    9 7 -1
    9 7 -1
    9 7 -1
    9 7 -1
    9 7 -1
    9 7 -1
    9 7 -1
    9 7 -1
    9 7 -1
    9 7 -1
    9 7 -1
    9 7 -1
    9 7 -1
    9 7 -1
    9 7 -1
    9 7 -1
    9 7 -1
    9 7 -1
    9 7 -1
    -9 7 1
    9 7 -1
    9 7 -1
    9 7 -1
    9 7 -1
    9 7 -1
    9 7 -1
    -9 7 1
    -9 7 1
    9 7 -1
    8 -7 -1
    -8 -7 1
    -8 -7 1
    -8 -7 1
    -8 -7 1
    8 -7 -1
    -8 -7 1
    8 -7 -1
    -8 -7 1
    -8 -7 1
    8 -7 -1
    8 -7 -1
    -8 -7 1
    -8 -7 1
    8 -7 -1
    -8 -7 1
    -8 -7 1
    8 -7 -1
    8 -7 -1
    -8 -7 1
    -8 -7 1
    -8 -7 1
    8 -7 -1
    -8 -7 1
    -8 -7 1
    -8 -7 1
    8 -7 -1
    -8 -7 1
    8 -7 -1
    8 -7 -1
    -8 -7 1
    -8 -7 1
    8 -7 -1
    8 -7 -1
    -8 -7 1
    8 -7 -1
    -8 -7 1
    8 -7 -1
    8 -7 -1
    -8 -7 1
    8 -7 -1
    -8 -7 1
    -8 -7 1
    8 -7 -1
    -8 -7 1
    -8 -7 1
    8 7 -1
    8 7 -1
    8 7 -1
    8 7 -1
    8 7 -1
    8 7 -1
    8 7 -1
    8 7 -1
    -8 7 1
    8 7 -1
    8 7 -1
    8 7 -1
    8 7 -1
    -8 7 1
    8 7 -1
    8 7 -1
    8 7 -1
    8 7 -1
    8 7 -1
    8 7 -1
    8 7 -1
    -8 7 1
    8 7 -1
    8 7 -1
    8 7 -1
    8 7 -1
    8 7 -1
    8 7 -1
    8 7 -1
    8 7 -1
    8 7 -1
    8 7 -1
    -8 7 1
    -8 7 1
    8 7 -1
    8 7 -1
    8 7 -1
    7 -7 -1
    7 -7 -1
    7 -7 -1
    7 -7 -1
    -7 -7 1
    -7 -7 1
    -7 -7 1
    -7 -7 1
    -7 -7 1
    -7 -7 1
    7 -7 -1
    7 -7 -1
    -7 -7 1
    -7 -7 1
    7 -7 -1
    -7 -7 1
    -7 -7 1
    -7 -7 1
    -7 -7 1
    7 -7 -1
    -7 -7 1
    7 -7 -1
    7 -7 -1
    7 -7 -1
    -7 -7 1
    7 -7 -1
    -7 -7 1
    -7 -7 1
    7 -7 -1
    -7 -7 1
    7 -7 -1
    -7 -7 1
    7 -7 -1
    7 -7 -1
    7 -7 -1
    7 -7 -1
    -7 -7 1
    -7 -7 1
    7 -7 -1
    -7 -7 1
    -7 -7 1
    7 -7 -1
    -7 -7 1
    7 -7 -1
    -7 -7 1
    7 7 -1
    7 7 -1
    7 7 -1
    7 7 -1
    7 7 -1
    7 7 -1
    -7 7 1
    -7 7 1
    7 7 -1
    -7 7 1
    7 7 -1
    -7 7 1
    7 7 -1
    7 7 -1
    7 7 -1
    -7 7 1
    7 7 -1
    7 7 -1
    7 7 -1
    7 7 -1
    7 7 -1
    7 7 -1
    7 7 -1
    7 7 -1
    7 7 -1
    7 7 -1
    7 7 -1
    7 7 -1
    -7 7 1
    7 7 -1
    7 7 -1
    -7 7 1
    7 7 -1
    7 7 -1
    6 -7 -1
    -6 -7 1
    6 -7 -1
    -6 -7 1
    -6 -7 1
    6 -7 -1
    6 -7 -1
    -6 -7 1
    6 -7 -1
    6 -7 -1
    6 -7 -1
    6 -7 -1
    -6 -7 1
    6 -7 -1
    6 -7 -1
    -6 -7 1
    -6 -7 1
    6 -7 -1
    6 -7 -1
    -6 -7 1
    6 -7 -1
    -6 -7 1
    -6 -7 1
    -6 -7 1
    -6 -7 1
    6 -7 -1
    -6 -7 1
    -6 -7 1
    6 -7 -1
    -6 -7 1
    -6 -7 1
    6 -7 -1
    6 -7 -1
    -6 -7 1
    -6 -7 1
    -6 -7 1
    -6 -7 1
    -6 -7 1
    -6 -7 1
    6 -7 -1
    6 -7 -1
    6 -7 -1
    -6 -7 1
    6 -7 -1
    -6 -7 1
    6 -7 -1
    -6 -7 1
    6 -7 -1
    -6 7 1
    6 7 -1
    6 7 -1
    6 7 -1
    -6 7 1
    6 7 -1
    6 7 -1
    6 7 -1
    6 7 -1
    6 7 -1
    -6 7 1
    6 7 -1
    6 7 -1
    -6 7 1
    -6 7 1
    -6 7 1
    6 7 -1
    6 7 -1
    6 7 -1
    -6 7 1
    -6 7 1
    -6 7 1
    6 7 -1
    -6 7 1
    6 7 -1
    -6 7 1
    6 7 -1
    6 7 -1
    -6 7 1
    6 7 -1
    6 7 -1
    -6 7 1
    -6 7 1
    6 7 -1
    6 7 -1
    6 7 -1
    6 7 -1
    -6 7 1
    6 7 -1
    6 7 -1
    6 7 -1
    6 7 -1
    -6 7 1
    6 7 -1
    6 7 -1
    -6 7 1
    6 7 -1
    6 7 -1
    -5 -7 1
    5 -7 -1
    5 -7 -1
    5 -7 -1
    -5 -7 1
    -5 -7 1
    -5 -7 1
    -5 -7 1
    5 -7 -1
    -5 -7 1
    5 -7 -1
    -5 -7 1
    5 -7 -1
    5 -7 -1
    -5 -7 1
    5 -7 -1
    -5 -7 1
    5 -7 -1
    -5 -7 1
    5 -7 -1
    -5 -7 1
    5 -7 -1
    -5 -7 1
    5 -7 -1
    -5 -7 1
    5 -7 -1
    5 -7 -1
    -5 -7 1
    -5 -7 1
    5 -7 -1
    -5 -7 1
    5 -7 -1
    5 -7 -1
    -5 -7 1
    5 -7 -1
    5 -7 -1
    -5 -7 1
    5 -7 -1
    5 -7 -1
    5 -7 -1
    5 -7 -1
    -5 -7 1
    -5 -7 1
    -5 -7 1
    5 -7 -1
    -5 -7 1
    -5 -7 1
    5 -7 -1
    -5 -7 1
    -5 -7 1
    -5 -7 1
    -5 7 1
    5 7 -1
    -5 7 1
    5 7 -1
    -5 7 1
    5 7 -1
    5 7 -1
    5 7 -1
    5 7 -1
    5 7 -1
    -5 7 1
    5 7 -1
    5 7 -1
    -5 7 1
    -5 7 1
    5 7 -1
    5 7 -1
    5 7 -1
    -5 7 1
    -5 7 1
    -5 7 1
    -5 7 1
    5 7 -1
    5 7 -1
    5 7 -1
    5 7 -1
    5 7 -1
    -5 7 1
    5 7 -1
    5 7 -1
    5 7 -1
    5 7 -1
    -5 7 1
    -5 7 1
    5 7 -1
    5 7 -1
    -5 7 1
    -5 7 1
    -5 7 1
    5 7 -1
    5 7 -1
    -5 7 1
    5 7 -1
    5 7 -1
    -5 7 1
    5 7 -1
    5 7 -1
    -5 7 1
    5 7 -1
    -5 7 1
    -5 7 1
    5 7 -1
    5 7 -1
    -5 7 1
    5 7 -1
    -5 7 1
    5 7 -1
    5 7 -1
    -5 7 1
    -5 7 1
    5 7 -1
    -4 -7 1
    -4 -7 1
    -4 -7 1
    -4 -7 1
    -4 -7 1
    4 -7 -1
    4 -7 -1
    4 -7 -1
    4 -7 -1
    4 -7 -1
    -4 -7 1
    -4 -7 1
    4 -7 -1
    4 -7 -1
    -4 -7 1
    -4 -7 1
    -4 -7 1
    4 -7 -1
    -4 -7 1
    -4 -7 1
    4 -7 -1
    -4 -7 1
    -4 -7 1
    -4 -7 1
    -4 -7 1
    4 -7 -1
    -4 -7 1
    -4 -7 1
    4 -7 -1
    -4 -7 1
    -4 -7 1
    -4 -7 1
    4 -7 -1
    -4 -7 1
    -4 -7 1
    4 -7 -1
    4 -7 -1
    4 -7 -1
    -4 -7 1
    -4 -7 1
    -4 -7 1
    -4 -7 1
    -4 -7 1
    -4 -7 1
    4 -7 -1
    4 -7 -1
    -4 -7 1
    4 -7 -1
    4 -7 -1
    -4 -7 1
    4 -7 -1
    -4 -7 1
    4 7 -1
    -4 7 1
    4 7 -1
    -4 7 1
    4 7 -1
    4 7 -1
    -4 7 1
    4 7 -1
    4 7 -1
    -4 7 1
    -4 7 1
    -4 7 1
    -4 7 1
    4 7 -1
    4 7 -1
    -4 7 1
    4 7 -1
    4 7 -1
    4 7 -1
    -4 7 1
    -4 7 1
    4 7 -1
    4 7 -1
    4 7 -1
    4 7 -1
    4 7 -1
    -4 7 1
    -4 7 1
    -4 7 1
    -4 7 1
    -4 7 1
    -4 7 1
    -4 7 1
    -4 7 1
    -4 7 1
    4 7 -1
    4 7 -1
    4 7 -1
    -4 7 1
    4 7 -1
    4 7 -1
    -4 7 1
    -4 7 1
    4 7 -1
    -4 7 1
    4 7 -1
    4 7 -1
    -4 7 1
    -4 7 1
    -4 7 1
    -4 7 1
    4 7 -1
    4 7 -1
    4 7 -1
    4 7 -1
    -4 7 1
    -4 7 1
    4 7 -1
    -4 7 1
    -4 7 1
    4 7 -1
    -4 7 1
    -4 7 1
    -4 7 1
    -4 7 1
    4 7 -1
    4 7 -1
    -4 7 1
    4 7 -1
    -4 7 1
    -4 7 1
    -4 7 1
    -4 7 1
    4 7 -1
    4 7 -1
    4 7 -1
    4 7 -1
    -4 7 1
    -4 7 1
    4 7 -1
    4 7 -1
    4 7 -1
    -3 -7 1
    -3 -7 1
    3 -7 -1
    3 -7 -1
    3 -7 -1
    3 -7 -1
    -3 -7 1
    3 -7 -1
    -3 -7 1
    3 -7 -1
    3 -7 -1
    3 -7 -1
    -3 -7 1
    -3 -7 1
    -3 -7 1
    -3 -7 1
    -3 -7 1
    -3 -7 1
    -3 -7 1
    -3 -7 1
    3 -7 -1
    -3 -7 1
    3 -7 -1
    3 -7 -1
    3 -7 -1
    -3 -7 1
    -3 -7 1
    -3 -7 1
    -3 -7 1
    -3 -7 1
    3 -7 -1
    -3 -7 1
    -3 -7 1
    -3 -7 1
    -3 -7 1
    3 -7 -1
    -3 -7 1
    -3 -7 1
    3 -7 -1
    3 -7 -1
    3 -7 -1
    -3 -7 1
    3 -7 -1
    3 -7 -1
    3 -7 -1
    -3 -7 1
    -3 -7 1
    3 -7 -1
    -3 -7 1
    3 -7 -1
    -3 -7 1
    -3 -7 1
    -3 -7 1
    -3 -7 1
    3 -7 -1
    -3 -7 1
    -3 -7 1
    -3 -7 1
    -3 -7 1
    -3 -7 1
    3 -7 -1
    -3 -7 1
    -3 -7 1
    -3 -7 1
    -3 -7 1
    3 -7 -1
    3 7 -1
    3 7 -1
    -3 7 1
    -3 7 1
    3 7 -1
    3 7 -1
    3 7 -1
    3 7 -1
    3 7 -1
    3 7 -1
    -3 7 1
    3 7 -1
    3 7 -1
    3 7 -1
    -3 7 1
    -3 7 1
    -3 7 1
    3 7 -1
    3 7 -1
    3 7 -1
    -3 7 1
    -3 7 1
    3 7 -1
    3 7 -1
    3 7 -1
    3 7 -1
    3 7 -1
    3 7 -1
    -3 7 1
    3 7 -1
    -3 7 1
    -3 7 1
    -3 7 1
    3 7 -1
    3 7 -1
    3 7 -1
    -3 7 1
    3 7 -1
    3 7 -1
    -3 7 1
    3 7 -1
    -3 7 1
    -3 7 1
    -3 7 1
    3 7 -1
    3 7 -1
    3 7 -1
    3 7 -1
    3 7 -1
    -3 7 1
    -3 7 1
    3 7 -1
    3 7 -1
    3 7 -1
    -3 7 1
    3 7 -1
    3 7 -1
    3 7 -1
    -3 7 1
    -3 7 1
    -3 7 1
    3 7 -1
    3 7 -1
    3 7 -1
    -3 7 1
    -3 7 1
    -3 7 1
    3 7 -1
    -3 7 1
    3 7 -1
    3 7 -1
    -3 7 1
    3 7 -1
    3 7 -1
    3 7 -1
    -3 7 1
    3 7 -1
    -3 7 1
    -3 7 1
    3 7 -1
    -3 7 1
    3 7 -1
    -2 -7 1
    -2 -7 1
    2 -7 -1
    -2 -7 1
    -2 -7 1
    2 -7 -1
    2 -7 -1
    -2 -7 1
    -2 -7 1
    2 -7 -1
    -2 -7 1
    2 -7 -1
    2 -7 -1
    -2 -7 1
    2 -7 -1
    2 -7 -1
    -2 -7 1
    2 -7 -1
    2 -7 -1
    -2 -7 1
    2 -7 -1
    -2 -7 1
    -2 -7 1
    -2 -7 1
    -2 -7 1
    -2 -7 1
    -2 -7 1
    -2 -7 1
    -2 -7 1
    -2 -7 1
    -2 -7 1
    -2 -7 1
    -2 -7 1
    -2 -7 1
    -2 -7 1
    -2 -7 1
    -2 -7 1
    -2 -7 1
    -2 -7 1
    -2 -7 1
    -2 -7 1
    -2 -7 1
    2 -7 -1
    2 -7 -1
    -2 -7 1
    2 -7 -1
    -2 -7 1
    2 -7 -1
    -2 -7 1
    2 -7 -1
    2 -7 -1
    -2 -7 1
    2 -7 -1
    2 -7 -1
    -2 -7 1
    2 -7 -1
    -2 -7 1
    2 -7 -1
    -2 -7 1
    -2 -7 1
    2 -7 -1
    2 -7 -1
    2 -7 -1
    -2 -7 1
    2 7 -1
    2 7 -1
    2 7 -1
    -2 7 1
    -2 7 1
    -2 7 1
    -2 7 1
    2 7 -1
    2 7 -1
    -2 7 1
    -2 7 1
    2 7 -1
    -2 7 1
    -2 7 1
    2 7 -1
    -2 7 1
    2 7 -1
    -2 7 1
    -2 7 1
    2 7 -1
    2 7 -1
    2 7 -1
    2 7 -1
    -2 7 1
    -2 7 1
    2 7 -1
    2 7 -1
    -2 7 1
    -2 7 1
    2 7 -1
    2 7 -1
    -2 7 1
    2 7 -1
    2 7 -1
    -2 7 1
    -2 7 1
    -2 7 1
    2 7 -1
    2 7 -1
    2 7 -1
    -2 7 1
    -2 7 1
    -2 7 1
    -2 7 1
    2 7 -1
    2 7 -1
    2 7 -1
    2 7 -1
    2 7 -1
    -2 7 1
    2 7 -1
    2 7 -1
    -2 7 1
    2 7 -1
    2 7 -1
    2 7 -1
    -2 7 1
    2 7 -1
    2 7 -1
    2 7 -1
    2 7 -1
    -2 7 1
    2 7 -1
    2 7 -1
    -2 7 1
    2 7 -1
    2 7 -1
    2 7 -1
    -2 7 1
    2 7 -1
    2 7 -1
    -2 7 1
    -2 7 1
    2 7 -1
    2 7 -1
    2 7 -1
    2 7 -1
    -2 7 1
    -1 -7 1
    -1 -7 1
    1 -7 -1
    1 -7 -1
    -1 -7 1
    1 -7 -1
    -1 -7 1
    -1 -7 1
    1 -7 -1
    -1 -7 1
    -1 -7 1
    -1 -7 1
    1 -7 -1
    -1 -7 1
    1 -7 -1
    -1 -7 1
    1 -7 -1
    1 -7 -1
    1 -7 -1
    1 -7 -1
    -1 -7 1
    1 -7 -1
    -1 -7 1
    -1 -7 1
    1 -7 -1
    1 -7 -1
    -1 -7 1
    1 -7 -1
    1 -7 -1
    1 -7 -1
    1 -7 -1
    -1 -7 1
    -1 -7 1
    -1 -7 1
    -1 -7 1
    1 -7 -1
    -1 -7 1
    1 -7 -1
    -1 -7 1
    1 -7 -1
    1 -7 -1
    -1 -7 1
    -1 -7 1
    -1 -7 1
    -1 -7 1
    -1 -7 1
    1 -7 -1
    -1 -7 1
    -1 -7 1
    1 -7 -1
    1 -7 -1
    1 -7 -1
    -1 7 1
    1 7 -1
    1 7 -1
    1 7 -1
    1 7 -1
    1 7 -1
    1 7 -1
    1 7 -1
    1 7 -1
    -1 7 1
    -1 7 1
    1 7 -1
    1 7 -1
    1 7 -1
    1 7 -1
    1 7 -1
    -1 7 1
    1 7 -1
    1 7 -1
    -1 7 1
    1 7 -1
    1 7 -1
    1 7 -1
    -1 7 1
    -1 7 1
    -1 7 1
    -1 7 1
    1 7 -1
    -1 7 1
    -1 7 1
    -1 7 1
    1 7 -1
    1 7 -1
    1 7 -1
    1 7 -1
    1 7 -1
    1 7 -1
    1 7 -1
    -1 7 1
    1 7 -1
    1 7 -1
    -1 7 1
    -1 7 1
    1 7 -1
    -1 7 1
    -1 7 1
    1 7 -1
    -1 7 1
    1 7 -1
    -1 7 1
    1 7 -1
    -1 7 1
    1 7 -1
    0 -7 -1
    0 -7 -1
    0 -7 -1
    0 -7 -1
    0 -7 -1
    0 -7 -1
    0 -7 1
    0 -7 -1
    0 -7 -1
    0 -7 -1
    0 -7 -1
    0 -7 1
    0 -7 -1
    0 -7 1
    0 -7 1
    0 -7 1
    0 -7 1
    0 -7 1
    0 -7 1
    0 -7 1
    0 -7 -1
    0 -7 -1
    0 -7 -1
    0 -7 1
    0 -7 -1
    0 -7 -1
    0 -7 1
    0 -7 -1
    0 -7 1
    0 -7 1
    0 -7 -1
    0 -7 -1
    0 -7 -1
    0 -7 -1
    0 -7 1
    0 -7 -1
    0 -7 -1
    0 -7 1
    0 -7 -1
    0 -7 1
    0 -7 1
    0 -7 1
    0 -7 -1
    0 -7 -1
    0 -7 -1
    0 -7 -1
    0 -7 1
    0 -7 1
    0 -7 1
    0 7 -1
    0 7 1
    0 7 1
    0 7 -1
    0 7 -1
    0 7 -1
    0 7 1
    0 7 1
    0 7 1
    0 7 1
    0 7 -1
    0 7 1
    0 7 1
    0 7 1
    0 7 1
    0 7 -1
    0 7 1
    0 7 -1
    0 7 -1
    0 7 1
    0 7 1
    0 7 -1
    0 7 1
    0 7 1
    0 7 1
    0 7 1
    0 7 -1
    0 7 1
    0 7 -1
    0 7 1
    0 7 1
    0 7 1
    0 7 -1
    0 7 1
    0 7 1
    0 7 1
    0 7 -1
    0 7 -1
    0 7 1
    0 7 -1
    0 7 -1
    0 7 1
    0 7 -1
    0 7 1
    0 7 1
    0 7 1
    0 7 1
    0 7 -1
    0 7 1
    0 7 -1
    0 7 -1
    0 7 -1
    0 7 1
    0 7 -1
    0 7 1
    0 7 1
    0 7 -1
    0 7 1
    0 7 1
    0 7 -1
    -1 -7 -1
    -1 -7 -1
    -1 -7 -1
    1 -7 1
    -1 -7 -1
    -1 -7 -1
    -1 -7 -1
    1 -7 1
    1 -7 1
    1 -7 1
    1 -7 1
    -1 -7 -1
    1 -7 1
    -1 -7 -1
    -1 -7 -1
    -1 -7 -1
    -1 -7 -1
    -1 -7 -1
    -1 -7 -1
    -1 -7 -1
    1 -7 1
    1 -7 1
    -1 -7 -1
    1 -7 1
    -1 -7 -1
    -1 -7 -1
    1 -7 1
    1 -7 1
    -1 -7 -1
    1 -7 1
    1 -7 1
    -1 -7 -1
    1 -7 1
    -1 -7 -1
    -1 -7 -1
    1 -7 1
    1 -7 1
    -1 -7 -1
    1 -7 1
    -1 -7 -1
    -1 -7 -1
    -1 -7 -1
    -1 -7 -1
    -1 -7 -1
    -1 -7 -1
    1 -7 1
    -1 -7 -1
    1 -7 1
    -1 -7 -1
    1 -7 1
    -1 -7 -1
    1 -7 1
    -1 -7 -1
    -1 -7 -1
    -1 -7 -1
    -1 -7 -1
    -1 -7 -1
    1 -7 1
    1 7 1
    1 7 1
    1 7 1
    1 7 1
    1 7 1
    -1 7 -1
    -1 7 -1
    1 7 1
    1 7 1
    1 7 1
    -1 7 -1
    -1 7 -1
    1 7 1
    1 7 1
    -1 7 -1
    -1 7 -1
    -1 7 -1
    1 7 1
    -1 7 -1
    -1 7 -1
    1 7 1
    -1 7 -1
    1 7 1
    1 7 1
    1 7 1
    -1 7 -1
    -1 7 -1
    -1 7 -1
    1 7 1
    -1 7 -1
    -1 7 -1
    1 7 1
    -1 7 -1
    1 7 1
    -1 7 -1
    -1 7 -1
    -1 7 -1
    1 7 1
    1 7 1
    -1 7 -1
    1 7 1
    1 7 1
    1 7 1
    -1 7 -1
    1 7 1
    1 7 1
    -1 7 -1
    1 7 1
    1 7 1
    1 7 1
    -1 7 -1
    1 7 1
    1 7 1
    1 7 1
    1 7 1
    -1 7 -1
    1 7 1
    1 7 1
    -1 7 -1
    -1 7 -1
    -1 7 -1
    1 7 1
    -1 7 -1
    1 7 1
    -1 7 -1
    -1 7 -1
    1 7 1
    -1 7 -1
    1 7 1
    -2 -7 -1
    -2 -7 -1
    2 -7 1
    2 -7 1
    2 -7 1
    -2 -7 -1
    -2 -7 -1
    -2 -7 -1
    -2 -7 -1
    2 -7 1
    -2 -7 -1
    2 -7 1
    2 -7 1
    2 -7 1
    -2 -7 -1
    2 -7 1
    2 -7 1
    -2 -7 -1
    -2 -7 -1
    2 -7 1
    -2 -7 -1
    2 -7 1
    -2 -7 -1
    -2 -7 -1
    -2 -7 -1
    2 -7 1
    -2 -7 -1
    2 -7 1
    2 -7 1
    -2 -7 -1
    -2 -7 -1
    -2 -7 -1
    -2 -7 -1
    -2 -7 -1
    -2 -7 -1
    2 -7 1
    -2 -7 -1
    -2 -7 -1
    -2 -7 -1
    -2 -7 -1
    -2 -7 -1
    2 -7 1
    -2 -7 -1
    -2 -7 -1
    -2 -7 -1
    2 -7 1
    2 -7 1
    -2 -7 -1
    2 -7 1
    -2 -7 -1
    -2 -7 -1
    -2 -7 -1
    -2 -7 -1
    2 -7 1
    -2 -7 -1
    2 -7 1
    -2 -7 -1
    2 -7 1
    -2 -7 -1
    -2 -7 -1
    -2 -7 -1
    2 -7 1
    2 -7 1
    -2 -7 -1
    -2 -7 -1
    -2 7 -1
    -2 7 -1
    -2 7 -1
    2 7 1
    -2 7 -1
    -2 7 -1
    2 7 1
    -2 7 -1
    -2 7 -1
    2 7 1
    -2 7 -1
    -2 7 -1
    2 7 1
    2 7 1
    -2 7 -1
    2 7 1
    2 7 1
    2 7 1
    2 7 1
    2 7 1
    2 7 1
    2 7 1
    2 7 1
    2 7 1
    2 7 1
    2 7 1
    -2 7 -1
    -2 7 -1
    -2 7 -1
    2 7 1
    2 7 1
    2 7 1
    2 7 1
    -2 7 -1
    -2 7 -1
    -2 7 -1
    2 7 1
    -2 7 -1
    2 7 1
    2 7 1
    -2 7 -1
    2 7 1
    -2 7 -1
    -2 7 -1
    2 7 1
    2 7 1
    -2 7 -1
    -2 7 -1
    2 7 1
    2 7 1
    -2 7 -1
    -2 7 -1
    -2 7 -1
    2 7 1
    2 7 1
    2 7 1
    2 7 1
    -2 7 -1
    -2 7 -1
    2 7 1
    2 7 1
    -2 7 -1
    -2 7 -1
    -2 7 -1
    2 7 1
    2 7 1
    2 7 1
    2 7 1
    2 7 1
    3 -7 1
    3 -7 1
    3 -7 1
    3 -7 1
    3 -7 1
    -3 -7 -1
    3 -7 1
    -3 -7 -1
    3 -7 1
    -3 -7 -1
    -3 -7 -1
    -3 -7 -1
    3 -7 1
    3 -7 1
    3 -7 1
    3 -7 1
    3 -7 1
    -3 -7 -1
    -3 -7 -1
    -3 -7 -1
    3 -7 1
    -3 -7 -1
    3 -7 1
    -3 -7 -1
    -3 -7 -1
    -3 -7 -1
    -3 -7 -1
    -3 -7 -1
    -3 -7 -1
    -3 -7 -1
    -3 -7 -1
    -3 -7 -1
    3 -7 1
    -3 -7 -1
    -3 -7 -1
    -3 -7 -1
    -3 -7 -1
    -3 -7 -1
    -3 -7 -1
    -3 -7 -1
    -3 -7 -1
    -3 -7 -1
    3 -7 1
    -3 -7 -1
    -3 -7 -1
    -3 -7 -1
    3 -7 1
    -3 -7 -1
    3 -7 1
    3 -7 1
    3 -7 1
    -3 -7 -1
    3 -7 1
    -3 -7 -1
    3 -7 1
    -3 7 -1
    -3 7 -1
    -3 7 -1
    3 7 1
    -3 7 -1
    3 7 1
    -3 7 -1
    -3 7 -1
    -3 7 -1
    -3 7 -1
    -3 7 -1
    -3 7 -1
    3 7 1
    3 7 1
    3 7 1
    -3 7 -1
    -3 7 -1
    -3 7 -1
    -3 7 -1
    -3 7 -1
    3 7 1
    -3 7 -1
    3 7 1
    3 7 1
    -3 7 -1
    3 7 1
    3 7 1
    3 7 1
    -3 7 -1
    3 7 1
    3 7 1
    3 7 1
    3 7 1
    3 7 1
    -3 7 -1
    -3 7 -1
    -3 7 -1
    3 7 1
    -3 7 -1
    3 7 1
    3 7 1
    3 7 1
    3 7 1
    3 7 1
    -3 7 -1
    -3 7 -1
    3 7 1
    3 7 1
    -3 7 -1
    3 7 1
    3 7 1
    3 7 1
    -3 7 -1
    3 7 1
    3 7 1
    -3 7 -1
    -3 7 -1
    -3 7 -1
    -3 7 -1
    3 7 1
    -3 7 -1
    -3 7 -1
    3 7 1
    -3 7 -1
    -3 7 -1
    -3 7 -1
    3 7 1
    -3 7 -1
    3 7 1
    3 7 1
    3 7 1
    3 7 1
    -3 7 -1
    -3 7 -1
    -3 7 -1
    -3 7 -1
    4 -7 1
    -4 -7 -1
    -4 -7 -1
    -4 -7 -1
    -4 -7 -1
    -4 -7 -1
    4 -7 1
    4 -7 1
    4 -7 1
    4 -7 1
    -4 -7 -1
    -4 -7 -1
    -4 -7 -1
    -4 -7 -1
    4 -7 1
    -4 -7 -1
    4 -7 1
    4 -7 1
    -4 -7 -1
    -4 -7 -1
    -4 -7 -1
    -4 -7 -1
    -4 -7 -1
    -4 -7 -1
    -4 -7 -1
    4 -7 1
    -4 -7 -1
    -4 -7 -1
    -4 -7 -1
    -4 -7 -1
    -4 -7 -1
    -4 -7 -1
    -4 -7 -1
    4 -7 1
    4 -7 1
    -4 -7 -1
    4 -7 1
    4 -7 1
    -4 -7 -1
    -4 -7 -1
    -4 -7 -1
    -4 -7 -1
    -4 -7 -1
    4 -7 1
    4 -7 1
    -4 -7 -1
    4 -7 1
    -4 -7 -1
    4 -7 1
    -4 -7 -1
    4 -7 1
    -4 -7 -1
    -4 -7 -1
    -4 -7 -1
    4 7 1
    4 7 1
    -4 7 -1
    4 7 1
    -4 7 -1
    -4 7 -1
    4 7 1
    4 7 1
    4 7 1
    4 7 1
    -4 7 -1
    4 7 1
    -4 7 -1
    -4 7 -1
    4 7 1
    4 7 1
    4 7 1
    4 7 1
    4 7 1
    -4 7 -1
    -4 7 -1
    -4 7 -1
    -4 7 -1
    -4 7 -1
    -4 7 -1
    -4 7 -1
    4 7 1
    -4 7 -1
    4 7 1
    4 7 1
    -4 7 -1
    4 7 1
    4 7 1
    4 7 1
    4 7 1
    -4 7 -1
    -4 7 -1
    4 7 1
    4 7 1
    -4 7 -1
    4 7 1
    -4 7 -1
    4 7 1
    4 7 1
    -4 7 -1
    -4 7 -1
    4 7 1
    4 7 1
    -4 7 -1
    4 7 1
    4 7 1
    -4 7 -1
    -4 7 -1
    4 7 1
    4 7 1
    4 7 1
    -4 7 -1
    4 7 1
    -4 7 -1
    -4 7 -1
    4 7 1
    -4 7 -1
    4 7 1
    -4 7 -1
    4 7 1
    -4 7 -1
    -5 -7 -1
    -5 -7 -1
    -5 -7 -1
    -5 -7 -1
    5 -7 1
    -5 -7 -1
    -5 -7 -1
    -5 -7 -1
    -5 -7 -1
    5 -7 1
    5 -7 1
    5 -7 1
    5 -7 1
    -5 -7 -1
    -5 -7 -1
    -5 -7 -1
    -5 -7 -1
    5 -7 1
    -5 -7 -1
    -5 -7 -1
    -5 -7 -1
    -5 -7 -1
    5 -7 1
    5 -7 1
    -5 -7 -1
    -5 -7 -1
    5 -7 1
    5 -7 1
    -5 -7 -1
    5 -7 1
    5 -7 1
    -5 -7 -1
    5 -7 1
    5 -7 1
    -5 -7 -1
    -5 -7 -1
    -5 -7 -1
    5 -7 1
    5 -7 1
    -5 -7 -1
    5 -7 1
    -5 -7 -1
    5 -7 1
    -5 -7 -1
    5 -7 1
    -5 -7 -1
    5 -7 1
    -5 -7 -1
    5 7 1
    -5 7 -1
    5 7 1
    5 7 1
    5 7 1
    -5 7 -1
    -5 7 -1
    5 7 1
    5 7 1
    -5 7 -1
    5 7 1
    5 7 1
    5 7 1
    5 7 1
    5 7 1
    -5 7 -1
    5 7 1
    5 7 1
    5 7 1
    5 7 1
    5 7 1
    -5 7 -1
    -5 7 -1
    -5 7 -1
    5 7 1
    5 7 1
    -5 7 -1
    -5 7 -1
    5 7 1
    -5 7 -1
    5 7 1
    5 7 1
    5 7 1
    5 7 1
    5 7 1
    5 7 1
    5 7 1
    -5 7 -1
    -5 7 -1
    -5 7 -1
    5 7 1
    -5 7 -1
    -5 7 -1
    5 7 1
    5 7 1
    5 7 1
    6 -7 1
    6 -7 1
    6 -7 1
    6 -7 1
    -6 -7 -1
    6 -7 1
    -6 -7 -1
    6 -7 1
    -6 -7 -1
    -6 -7 -1
    6 -7 1
    -6 -7 -1
    -6 -7 -1
    -6 -7 -1
    -6 -7 -1
    -6 -7 -1
    -6 -7 -1
    -6 -7 -1
    -6 -7 -1
    -6 -7 -1
    6 -7 1
    6 -7 1
    -6 -7 -1
    6 -7 1
    -6 -7 -1
    6 -7 1
    -6 -7 -1
    -6 -7 -1
    -6 -7 -1
    6 -7 1
    -6 -7 -1
    -6 -7 -1
    -6 -7 -1
    -6 -7 -1
    -6 -7 -1
    -6 -7 -1
    -6 -7 -1
    -6 -7 -1
    6 -7 1
    -6 -7 -1
    6 -7 1
    6 -7 1
    6 -7 1
    6 -7 1
    -6 -7 -1
    -6 -7 -1
    -6 7 -1
    6 7 1
    -6 7 -1
    6 7 1
    6 7 1
    -6 7 -1
    -6 7 -1
    6 7 1
    -6 7 -1
    6 7 1
    6 7 1
    6 7 1
    6 7 1
    6 7 1
    6 7 1
    -6 7 -1
    6 7 1
    6 7 1
    -6 7 -1
    6 7 1
    6 7 1
    6 7 1
    6 7 1
    -6 7 -1
    6 7 1
    -6 7 -1
    -6 7 -1
    6 7 1
    -6 7 -1
    -6 7 -1
    6 7 1
    6 7 1
    -6 7 -1
    6 7 1
    -6 7 -1
    6 7 1
    6 7 1
    -6 7 -1
    -6 7 -1
    6 7 1
    6 7 1
    6 7 1
    6 7 1
    -7 -7 -1
    7 -7 1
    -7 -7 -1
    -7 -7 -1
    7 -7 1
    -7 -7 -1
    7 -7 1
    -7 -7 -1
    -7 -7 -1
    7 -7 1
    -7 -7 -1
    7 -7 1
    -7 -7 -1
    7 -7 1
    7 -7 1
    7 -7 1
    -7 -7 -1
    -7 -7 -1
    -7 -7 -1
    7 -7 1
    7 -7 1
    -7 -7 -1
    7 -7 1
    -7 -7 -1
    -7 -7 -1
    -7 -7 -1
    7 -7 1
    -7 -7 -1
    -7 -7 -1
    -7 -7 -1
    -7 -7 -1
    -7 -7 -1
    -7 -7 -1
    -7 -7 -1
    7 -7 1
    7 -7 1
    -7 -7 -1
    7 -7 1
    7 -7 1
    7 -7 1
    7 -7 1
    -7 -7 -1
    7 -7 1
    -7 -7 -1
    -7 -7 -1
    7 -7 1
    -7 -7 -1
    7 7 1
    -7 7 -1
    7 7 1
    7 7 1
    7 7 1
    7 7 1
    7 7 1
    7 7 1
    7 7 1
    -7 7 -1
    7 7 1
    7 7 1
    -7 7 -1
    7 7 1
    -7 7 -1
    -7 7 -1
    7 7 1
    -7 7 -1
    7 7 1
    7 7 1
    7 7 1
    7 7 1
    -7 7 -1
    7 7 1
    7 7 1
    7 7 1
    -7 7 -1
    -7 7 -1
    7 7 1
    7 7 1
    7 7 1
    7 7 1
    7 7 1
    -7 7 -1
    7 7 1
    -7 7 -1
    7 7 1
    7 7 1
    7 7 1
    -8 -7 -1
    -8 -7 -1
    -8 -7 -1
    -8 -7 -1
    8 -7 1
    -8 -7 -1
    -8 -7 -1
    8 -7 1
    8 -7 1
    -8 -7 -1
    8 -7 1
    -8 -7 -1
    -8 -7 -1
    8 -7 1
    -8 -7 -1
    -8 -7 -1
    -8 -7 -1
    8 -7 1
    -8 -7 -1
    -8 -7 -1
    8 -7 1
    8 -7 1
    -8 -7 -1
    8 -7 1
    8 -7 1
    -8 -7 -1
    -8 -7 -1
    -8 -7 -1
    8 -7 1
    -8 -7 -1
    -8 -7 -1
    -8 -7 -1
    8 -7 1
    -8 -7 -1
    8 -7 1
    8 -7 1
    -8 -7 -1
    -8 -7 -1
    -8 -7 -1
    -8 -7 -1
    -8 -7 -1
    8 -7 1
    -8 -7 -1
    8 -7 1
    8 -7 1
    -8 -7 -1
    8 -7 1
    8 7 1
    8 7 1
    8 7 1
    -8 7 -1
    -8 7 -1
    8 7 1
    8 7 1
    -8 7 -1
    8 7 1
    8 7 1
    8 7 1
    8 7 1
    8 7 1
    -8 7 -1
    8 7 1
    8 7 1
    8 7 1
    8 7 1
    -8 7 -1
    8 7 1
    8 7 1
    8 7 1
    -8 7 -1
    8 7 1
    -8 7 -1
    -8 7 -1
    8 7 1
    8 7 1
    8 7 1
    8 7 1
    -8 7 -1
    8 7 1
    8 7 1
    8 7 1
    8 7 1
    -8 7 -1
    8 7 1
    8 7 1
    -9 -7 -1
    -9 -7 -1
    -9 -7 -1
    -9 -7 -1
    -9 -7 -1
    9 -7 1
    9 -7 1
    -9 -7 -1
    -9 -7 -1
    9 -7 1
    9 -7 1
    9 -7 1
    9 -7 1
    9 -7 1
    -9 -7 -1
    -9 -7 -1
    -9 -7 -1
    9 -7 1
    -9 -7 -1
    -9 -7 -1
    -9 -7 -1
    9 -7 1
    9 -7 1
    -9 -7 -1
    9 -7 1
    -9 -7 -1
    -9 -7 -1
    -9 -7 -1
    -9 -7 -1
    -9 -7 -1
    9 -7 1
    9 -7 1
    9 -7 1
    -9 -7 -1
    9 -7 1
    -9 -7 -1
    -9 -7 -1
    -9 -7 -1
    9 -7 1
    9 -7 1
    -9 -7 -1
    -9 -7 -1
    -9 -7 -1
    -9 -7 -1
    -9 -7 -1
    9 -7 1
    -9 -7 -1
    9 7 1
    -9 7 -1
    9 7 1
    -9 7 -1
    9 7 1
    -9 7 -1
    9 7 1
    9 7 1
    -9 7 -1
    9 7 1
    -9 7 -1
    -9 7 -1
    9 7 1
    9 7 1
    9 7 1
    9 7 1
    9 7 1
    9 7 1
    9 7 1
    -9 7 -1
    -9 7 -1
    9 7 1
    9 7 1
    9 7 1
    9 7 1
    9 7 1
    9 7 1
    9 7 1
    -9 7 -1
    9 7 1
    9 7 1
    9 7 1
    9 7 1
    -9 7 -1
    9 7 1
    9 7 1
    9 7 1
    10 -7 1
    -10 -7 -1
    10 -7 1
    10 -7 1
    10 -7 1
    -10 -7 -1
    -10 -7 -1
    -10 -7 -1
    10 -7 1
    -10 -7 -1
    -10 -7 -1
    -10 -7 -1
    -10 -7 -1
    10 -7 1
    -10 -7 -1
    -10 -7 -1
    10 -7 1
    10 -7 1
    10 7 1
    -10 7 -1
    -10 7 -1
    -10 7 -1
    10 7 1
    -10 7 -1
    -10 7 -1
    10 7 1
    10 7 1
    10 7 1
    10 7 1
    10 7 1
    10 7 1
    10 7 1
    -10 7 -1
    -10 7 -1
    -10 7 -1
    10 7 1
    10 7 1
    -10 -8 1
    -10 -8 1
    -10 -8 1
    -10 -8 1
    -10 -8 1
    10 -8 -1
    10 -8 -1
    10 -8 -1
    -10 -8 1
    -10 -8 1
    10 -8 -1
    -10 -8 1
    -10 -8 1
    -10 -8 1
    -10 -8 1
    10 -8 -1
    10 -8 -1
    10 -8 -1
    10 -8 -1
    -10 -8 1
    10 -8 -1
    -10 -8 1
    10 -8 -1
    -10 -8 1
    10 -8 -1
    -10 -8 1
    -10 -8 1
    10 -8 -1
    -10 -8 1
    10 -8 -1
    10 -8 -1
    -10 -8 1
    -10 -8 1
    -10 -8 1
    -10 -8 1
    -10 -8 1
    -10 -8 1
    -10 -8 1
    10 -8 -1
    10 8 -1
    -10 8 1
    -10 8 1
    10 8 -1
    10 8 -1
    10 8 -1
    -10 8 1
    10 8 -1
    10 8 -1
    -10 8 1
    -10 8 1
    10 8 -1
    10 8 -1
    10 8 -1
    10 8 -1
    10 8 -1
    -10 8 1
    10 8 -1
    -10 8 1
    10 8 -1
    10 8 -1
    10 8 -1
    10 8 -1
    10 8 -1
    10 8 -1
    10 8 -1
    10 8 -1
    10 8 -1
    10 8 -1
    10 8 -1
    10 8 -1
    10 8 -1
    10 8 -1
    -10 8 1
    10 8 -1
    -10 8 1
    10 8 -1
    10 8 -1
    9 -8 -1
    9 -8 -1
    -9 -8 1
    9 -8 -1
    -9 -8 1
    -9 -8 1
    -9 -8 1
    9 -8 -1
    -9 -8 1
    9 -8 -1
    -9 -8 1
    -9 -8 1
    9 -8 -1
    -9 -8 1
    -9 -8 1
    9 -8 -1
    9 -8 -1
    -9 -8 1
    -9 -8 1
    -9 -8 1
    9 -8 -1
    -9 -8 1
    9 -8 -1
    -9 -8 1
    9 -8 -1
    -9 -8 1
    -9 -8 1
    -9 -8 1
    -9 -8 1
    9 -8 -1
    -9 -8 1
    -9 -8 1
    -9 -8 1
    -9 -8 1
    -9 -8 1
    9 -8 -1
    -9 -8 1
    -9 -8 1
    9 -8 -1
    9 -8 -1
    9 -8 -1
    9 8 -1
    9 8 -1
    -9 8 1
    9 8 -1
    9 8 -1
    9 8 -1
    9 8 -1
    9 8 -1
    9 8 -1
    9 8 -1
    -9 8 1
    9 8 -1
    9 8 -1
    -9 8 1
    9 8 -1
    9 8 -1
    9 8 -1
    -9 8 1
    9 8 -1
    9 8 -1
    9 8 -1
    -9 8 1
    9 8 -1
    9 8 -1
    9 8 -1
    9 8 -1
    9 8 -1
    9 8 -1
    9 8 -1
    -9 8 1
    9 8 -1
    9 8 -1
    9 8 -1
    9 8 -1
    -9 8 1
    9 8 -1
    -9 8 1
    9 8 -1
    9 8 -1
    8 -8 -1
    -8 -8 1
    -8 -8 1
    -8 -8 1
    -8 -8 1
    -8 -8 1
    8 -8 -1
    -8 -8 1
    -8 -8 1
    -8 -8 1
    -8 -8 1
    -8 -8 1
    -8 -8 1
    8 -8 -1
    -8 -8 1
    8 -8 -1
    8 -8 -1
    8 -8 -1
    -8 -8 1
    -8 -8 1
    -8 -8 1
    8 -8 -1
    8 -8 -1
    8 -8 -1
    -8 -8 1
    8 -8 -1
    8 -8 -1
    8 -8 -1
    8 -8 -1
    8 -8 -1
    8 -8 -1
    8 -8 -1
    8 -8 -1
    8 -8 -1
    -8 -8 1
    -8 -8 1
    -8 -8 1
    -8 -8 1
    8 -8 -1
    8 -8 -1
    -8 -8 1
    -8 -8 1
    -8 -8 1
    -8 -8 1
    8 8 -1
    8 8 -1
    8 8 -1
    8 8 -1
    8 8 -1
    8 8 -1
    8 8 -1
    8 8 -1
    -8 8 1
    8 8 -1
    8 8 -1
    8 8 -1
    8 8 -1
    8 8 -1
    8 8 -1
    -8 8 1
    8 8 -1
    8 8 -1
    8 8 -1
    8 8 -1
    8 8 -1
    8 8 -1
    8 8 -1
    8 8 -1
    8 8 -1
    8 8 -1
    8 8 -1
    -8 8 1
    8 8 -1
    8 8 -1
    8 8 -1
    8 8 -1
    8 8 -1
    8 8 -1
    8 8 -1
    -8 8 1
    8 8 -1
    -8 8 1
    -7 -8 1
    7 -8 -1
    -7 -8 1
    7 -8 -1
    -7 -8 1
    -7 -8 1
    7 -8 -1
    -7 -8 1
    -7 -8 1
    -7 -8 1
    7 -8 -1
    -7 -8 1
    -7 -8 1
    7 -8 -1
    -7 -8 1
    7 -8 -1
    -7 -8 1
    -7 -8 1
    7 -8 -1
    7 -8 -1
    -7 -8 1
    7 -8 -1
    7 -8 -1
    7 -8 -1
    7 -8 -1
    7 -8 -1
    -7 -8 1
    7 -8 -1
    -7 -8 1
    -7 -8 1
    -7 -8 1
    -7 -8 1
    7 -8 -1
    7 -8 -1
    -7 -8 1
    -7 -8 1
    -7 -8 1
    -7 -8 1
    -7 -8 1
    -7 -8 1
    7 -8 -1
    7 -8 -1
    7 -8 -1
    7 8 -1
    7 8 -1
    7 8 -1
    7 8 -1
    7 8 -1
    7 8 -1
    7 8 -1
    7 8 -1
    7 8 -1
    7 8 -1
    7 8 -1
    -7 8 1
    7 8 -1
    -7 8 1
    7 8 -1
    7 8 -1
    7 8 -1
    -7 8 1
    -7 8 1
    7 8 -1
    -7 8 1
    7 8 -1
    7 8 -1
    7 8 -1
    7 8 -1
    7 8 -1
    7 8 -1
    7 8 -1
    7 8 -1
    7 8 -1
    7 8 -1
    7 8 -1
    7 8 -1
    7 8 -1
    7 8 -1
    7 8 -1
    7 8 -1
    6 -8 -1
    6 -8 -1
    6 -8 -1
    -6 -8 1
    -6 -8 1
    6 -8 -1
    6 -8 -1
    6 -8 -1
    6 -8 -1
    -6 -8 1
    6 -8 -1
    6 -8 -1
    -6 -8 1
    -6 -8 1
    6 -8 -1
    -6 -8 1
    -6 -8 1
    -6 -8 1
    -6 -8 1
    6 -8 -1
    -6 -8 1
    -6 -8 1
    -6 -8 1
    -6 -8 1
    6 -8 -1
    -6 -8 1
    -6 -8 1
    -6 -8 1
    6 -8 -1
    -6 -8 1
    6 -8 -1
    -6 -8 1
    -6 -8 1
    6 -8 -1
    -6 -8 1
    -6 -8 1
    6 -8 -1
    6 -8 -1
    -6 -8 1
    -6 -8 1
    6 8 -1
    6 8 -1
    6 8 -1
    6 8 -1
    6 8 -1
    6 8 -1
    -6 8 1
    6 8 -1
    6 8 -1
    6 8 -1
    -6 8 1
    -6 8 1
    6 8 -1
    6 8 -1
    6 8 -1
    6 8 -1
    6 8 -1
    -6 8 1
    6 8 -1
    -6 8 1
    6 8 -1
    -6 8 1
    -6 8 1
    6 8 -1
    6 8 -1
    6 8 -1
    6 8 -1
    6 8 -1
    6 8 -1
    6 8 -1
    6 8 -1
    6 8 -1
    6 8 -1
    6 8 -1
    -6 8 1
    6 8 -1
    6 8 -1
    6 8 -1
    -5 -8 1
    -5 -8 1
    -5 -8 1
    5 -8 -1
    -5 -8 1
    -5 -8 1
    5 -8 -1
    5 -8 -1
    -5 -8 1
    5 -8 -1
    -5 -8 1
    -5 -8 1
    5 -8 -1
    -5 -8 1
    -5 -8 1
    -5 -8 1
    -5 -8 1
    5 -8 -1
    5 -8 -1
    -5 -8 1
    -5 -8 1
    5 -8 -1
    -5 -8 1
    -5 -8 1
    -5 -8 1
    5 -8 -1
    -5 -8 1
    5 -8 -1
    -5 -8 1
    5 -8 -1
    5 -8 -1
    -5 -8 1
    5 -8 -1
    -5 -8 1
    -5 -8 1
    5 -8 -1
    -5 -8 1
    -5 -8 1
    5 -8 -1
    -5 -8 1
    -5 -8 1
    -5 -8 1
    -5 -8 1
    5 8 -1
    5 8 -1
    -5 8 1
    5 8 -1
    -5 8 1
    5 8 -1
    5 8 -1
    5 8 -1
    -5 8 1
    5 8 -1
    -5 8 1
    5 8 -1
    -5 8 1
    5 8 -1
    5 8 -1
    5 8 -1
    5 8 -1
    -5 8 1
    -5 8 1
    5 8 -1
    5 8 -1
    -5 8 1
    -5 8 1
    5 8 -1
    5 8 -1
    5 8 -1
    5 8 -1
    -5 8 1
    5 8 -1
    5 8 -1
    -5 8 1
    -5 8 1
    5 8 -1
    5 8 -1
    5 8 -1
    -5 8 1
    5 8 -1
    -5 8 1
    5 8 -1
    5 8 -1
    -5 8 1
    -5 8 1
    5 8 -1
    5 8 -1
    5 8 -1
    5 8 -1
    -5 8 1
    -5 8 1
    -5 8 1
    -4 -8 1
    -4 -8 1
    -4 -8 1
    -4 -8 1
    -4 -8 1
    -4 -8 1
    -4 -8 1
    4 -8 -1
    4 -8 -1
    4 -8 -1
    4 -8 -1
    4 -8 -1
    -4 -8 1
    4 -8 -1
    -4 -8 1
    4 -8 -1
    4 -8 -1
    -4 -8 1
    -4 -8 1
    4 -8 -1
    -4 -8 1
    -4 -8 1
    4 -8 -1
    -4 -8 1
    -4 -8 1
    -4 -8 1
    4 -8 -1
    -4 -8 1
    -4 -8 1
    4 -8 -1
    -4 -8 1
    -4 -8 1
    4 -8 -1
    4 -8 -1
    -4 -8 1
    -4 -8 1
    4 -8 -1
    -4 -8 1
    -4 -8 1
    -4 -8 1
    -4 -8 1
    4 -8 -1
    -4 -8 1
    -4 -8 1
    -4 -8 1
    -4 8 1
    4 8 -1
    -4 8 1
    4 8 -1
    4 8 -1
    -4 8 1
    4 8 -1
    4 8 -1
    4 8 -1
    -4 8 1
    -4 8 1
    4 8 -1
    -4 8 1
    4 8 -1
    -4 8 1
    4 8 -1
    -4 8 1
    4 8 -1
    4 8 -1
    4 8 -1
    -4 8 1
    4 8 -1
    -4 8 1
    4 8 -1
    4 8 -1
    -4 8 1
    4 8 -1
    4 8 -1
    4 8 -1
    -4 8 1
    4 8 -1
    -4 8 1
    -4 8 1
    4 8 -1
    4 8 -1
    4 8 -1
    4 8 -1
    4 8 -1
    -4 8 1
    4 8 -1
    4 8 -1
    -4 8 1
    4 8 -1
    4 8 -1
    -4 8 1
    4 8 -1
    4 8 -1
    4 8 -1
    -4 8 1
    4 8 -1
    -4 8 1
    -4 8 1
    -4 8 1
    -4 8 1
    4 8 -1
    -3 -8 1
    3 -8 -1
    3 -8 -1
    -3 -8 1
    3 -8 -1
    -3 -8 1
    -3 -8 1
    -3 -8 1
    3 -8 -1
    -3 -8 1
    -3 -8 1
    -3 -8 1
    3 -8 -1
    -3 -8 1
    3 -8 -1
    -3 -8 1
    3 -8 -1
    -3 -8 1
    3 -8 -1
    3 -8 -1
    3 -8 -1
    -3 -8 1
    -3 -8 1
    3 -8 -1
    -3 -8 1
    3 -8 -1
    -3 -8 1
    3 -8 -1
    -3 -8 1
    3 -8 -1
    3 -8 -1
    -3 -8 1
    3 -8 -1
    -3 -8 1
    -3 -8 1
    -3 -8 1
    -3 -8 1
    3 -8 -1
    -3 -8 1
    3 -8 -1
    -3 -8 1
    3 -8 -1
    3 -8 -1
    -3 -8 1
    -3 -8 1
    3 -8 -1
    -3 -8 1
    -3 -8 1
    3 -8 -1
    3 -8 -1
    -3 -8 1
    3 -8 -1
    3 -8 -1
    -3 -8 1
    3 8 -1
    -3 8 1
    -3 8 1
    3 8 -1
    -3 8 1
    3 8 -1
    -3 8 1
    3 8 -1
    3 8 -1
    3 8 -1
    3 8 -1
    3 8 -1
    3 8 -1
    -3 8 1
    -3 8 1
    3 8 -1
    -3 8 1
    3 8 -1
    -3 8 1
    3 8 -1
    -3 8 1
    3 8 -1
    -3 8 1
    3 8 -1
    -3 8 1
    -3 8 1
    3 8 -1
    -3 8 1
    -3 8 1
    3 8 -1
    -3 8 1
    3 8 -1
    3 8 -1
    -3 8 1
    -3 8 1
    -3 8 1
    3 8 -1
    -3 8 1
    3 8 -1
    -3 8 1
    3 8 -1
    3 8 -1
    3 8 -1
    -3 8 1
    -3 8 1
    3 8 -1
    3 8 -1
    3 8 -1
    3 8 -1
    -3 8 1
    -3 8 1
    3 8 -1
    -3 8 1
    -3 8 1
    -3 8 1
    -3 8 1
    3 8 -1
    3 8 -1
    -3 8 1
    -3 8 1
    3 8 -1
    3 8 -1
    -3 8 1
    3 8 -1
    -3 8 1
    -3 8 1
    3 8 -1
    -2 -8 1
    2 -8 -1
    2 -8 -1
    2 -8 -1
    2 -8 -1
    -2 -8 1
    -2 -8 1
    -2 -8 1
    -2 -8 1
    -2 -8 1
    -2 -8 1
    -2 -8 1
    -2 -8 1
    2 -8 -1
    2 -8 -1
    -2 -8 1
    2 -8 -1
    -2 -8 1
    -2 -8 1
    -2 -8 1
    2 -8 -1
    -2 -8 1
    2 -8 -1
    -2 -8 1
    -2 -8 1
    -2 -8 1
    -2 -8 1
    2 -8 -1
    2 -8 -1
    -2 -8 1
    2 -8 -1
    2 -8 -1
    -2 -8 1
    -2 -8 1
    -2 -8 1
    -2 -8 1
    2 -8 -1
    2 -8 -1
    2 -8 -1
    2 -8 -1
    -2 -8 1
    -2 -8 1
    2 -8 -1
    2 -8 -1
    2 -8 -1
    2 -8 -1
    2 -8 -1
    -2 -8 1
    2 -8 -1
    -2 -8 1
    2 -8 -1
    -2 -8 1
    -2 -8 1
    -2 -8 1
    2 -8 -1
    -2 -8 1
    -2 -8 1
    -2 -8 1
    -2 8 1
    2 8 -1
    2 8 -1
    2 8 -1
    2 8 -1
    2 8 -1
    -2 8 1
    2 8 -1
    2 8 -1
    -2 8 1
    2 8 -1
    -2 8 1
    -2 8 1
    -2 8 1
    -2 8 1
    -2 8 1
    2 8 -1
    -2 8 1
    -2 8 1
    -2 8 1
    -2 8 1
    2 8 -1
    -2 8 1
    2 8 -1
    -2 8 1
    2 8 -1
    -2 8 1
    -2 8 1
    -2 8 1
    2 8 -1
    2 8 -1
    -2 8 1
    -2 8 1
    2 8 -1
    -2 8 1
    2 8 -1
    -2 8 1
    -2 8 1
    -2 8 1
    2 8 -1
    2 8 -1
    2 8 -1
    2 8 -1
    -2 8 1
    -2 8 1
    2 8 -1
    2 8 -1
    2 8 -1
    2 8 -1
    -2 8 1
    2 8 -1
    2 8 -1
    -2 8 1
    2 8 -1
    2 8 -1
    -2 8 1
    2 8 -1
    2 8 -1
    2 8 -1
    2 8 -1
    -2 8 1
    2 8 -1
    -2 8 1
    2 8 -1
    2 8 -1
    -2 8 1
    2 8 -1
    -2 8 1
    -1 -8 1
    -1 -8 1
    1 -8 -1
    -1 -8 1
    -1 -8 1
    1 -8 -1
    1 -8 -1
    -1 -8 1
    1 -8 -1
    -1 -8 1
    1 -8 -1
    1 -8 -1
    1 -8 -1
    -1 -8 1
    1 -8 -1
    1 -8 -1
    1 -8 -1
    1 -8 -1
    1 -8 -1
    1 -8 -1
    -1 -8 1
    -1 -8 1
    1 -8 -1
    -1 -8 1
    -1 -8 1
    1 -8 -1
    1 -8 -1
    -1 -8 1
    1 -8 -1
    -1 -8 1
    1 -8 -1
    -1 -8 1
    -1 -8 1
    -1 -8 1
    1 -8 -1
    1 -8 -1
    -1 -8 1
    1 -8 -1
    -1 -8 1
    -1 -8 1
    -1 -8 1
    -1 -8 1
    -1 -8 1
    1 8 -1
    1 8 -1
    1 8 -1
    1 8 -1
    1 8 -1
    1 8 -1
    1 8 -1
    -1 8 1
    1 8 -1
    -1 8 1
    -1 8 1
    -1 8 1
    -1 8 1
    -1 8 1
    1 8 -1
    1 8 -1
    -1 8 1
    -1 8 1
    -1 8 1
    -1 8 1
    -1 8 1
    -1 8 1
    1 8 -1
    -1 8 1
    -1 8 1
    1 8 -1
    -1 8 1
    -1 8 1
    1 8 -1
    -1 8 1
    1 8 -1
    -1 8 1
    1 8 -1
    -1 8 1
    -1 8 1
    1 8 -1
    -1 8 1
    1 8 -1
    1 8 -1
    1 8 -1
    -1 8 1
    1 8 -1
    1 8 -1
    1 8 -1
    1 8 -1
    -1 8 1
    -1 8 1
    1 8 -1
    -1 8 1
    1 8 -1
    -1 8 1
    1 8 -1
    1 8 -1
    1 8 -1
    1 8 -1
    1 8 -1
    -1 8 1
    -1 8 1
    1 8 -1
    -1 8 1
    1 8 -1
    1 8 -1
    1 8 -1
    1 8 -1
    1 8 -1
    1 8 -1
    -1 8 1
    0 -8 1
    0 -8 1
    0 -8 1
    0 -8 1
    0 -8 -1
    0 -8 1
    0 -8 -1
    0 -8 -1
    0 -8 1
    0 -8 -1
    0 -8 -1
    0 -8 1
    0 -8 1
    0 -8 -1
    0 -8 1
    0 -8 -1
    0 -8 -1
    0 -8 -1
    0 -8 -1
    0 -8 1
    0 -8 -1
    0 -8 -1
    0 -8 -1
    0 -8 1
    0 -8 -1
    0 -8 1
    0 -8 1
    0 -8 -1
    0 -8 -1
    0 -8 1
    0 -8 -1
    0 -8 1
    0 -8 -1
    0 -8 1
    0 -8 -1
    0 -8 1
    0 -8 -1
    0 -8 -1
    0 -8 -1
    0 -8 -1
    0 -8 -1
    0 -8 -1
    0 -8 -1
    0 -8 1
    0 8 1
    0 8 -1
    0 8 -1
    0 8 -1
    0 8 1
    0 8 1
    0 8 1
    0 8 1
    0 8 1
    0 8 -1
    0 8 1
    0 8 -1
    0 8 1
    0 8 1
    0 8 -1
    0 8 1
    0 8 -1
    0 8 1
    0 8 -1
    0 8 1
    0 8 1
    0 8 -1
    0 8 1
    0 8 -1
    0 8 1
    0 8 1
    0 8 1
    0 8 1
    0 8 -1
    0 8 -1
    0 8 1
    0 8 1
    0 8 1
    0 8 -1
    0 8 -1
    0 8 1
    0 8 1
    0 8 -1
    0 8 1
    0 8 -1
    0 8 -1
    0 8 -1
    0 8 -1
    0 8 1
    0 8 1
    0 8 -1
    0 8 -1
    0 8 -1
    0 8 1
    0 8 1
    0 8 -1
    0 8 1
    0 8 -1
    0 8 1
    0 8 1
    0 8 1
    0 8 1
    1 -8 1
    -1 -8 -1
    -1 -8 -1
    -1 -8 -1
    -1 -8 -1
    -1 -8 -1
    -1 -8 -1
    -1 -8 -1
    -1 -8 -1
    1 -8 1
    -1 -8 -1
    1 -8 1
    1 -8 1
    1 -8 1
    -1 -8 -1
    -1 -8 -1
    1 -8 1
    1 -8 1
    1 -8 1
    -1 -8 -1
    1 -8 1
    -1 -8 -1
    -1 -8 -1
    1 -8 1
    -1 -8 -1
    -1 -8 -1
    1 -8 1
    -1 -8 -1
    -1 -8 -1
    -1 -8 -1
    -1 -8 -1
    -1 -8 -1
    1 -8 1
    -1 -8 -1
    1 -8 1
    1 -8 1
    -1 -8 -1
    -1 -8 -1
    -1 -8 -1
    1 -8 1
    -1 -8 -1
    1 -8 1
    -1 -8 -1
    1 -8 1
    1 -8 1
    -1 -8 -1
    -1 -8 -1
    1 -8 1
    1 -8 1
    -1 -8 -1
    -1 8 -1
    1 8 1
    -1 8 -1
[truncated: 3,288,188 more chars]
