# Supplementary material for: Concomitant colour polymorphs of (Z)-N-(4-fluoro­phen­yl)-2-oxo­propane­hydrazonoyl chloride
Source: Acta Crystallogr C Struct Chem. 2025 Jul 30;81(Pt 8):481–7. doi: 10.1107/S2053229625006618 (PMC12322930; doi:10.1107/S2053229625006618)
Supplement: Supplementary file 2 [file c-81-00481-Isup2.hkl]

data_I
_computing_structure_refinement   'olex2.refine 1.5 (Bourhis et al., 2015)'
_shelx_refln_list_code            4
loop_
  _space_group_symop_id
  _space_group_symop_operation_xyz
  1  x,y,z
  2  -x+1/2,y+1/2,-z+1/2
  3  -x,-y,-z
  4  x-1/2,-y-1/2,z-1/2

_space_group_crystal_system       monoclinic
_space_group_IT_number            14
_space_group_name_H-M_alt         'P 1 21/n 1'
_space_group_name_Hall            '-P 2ybc'
_symmetry_space_group_name_H-M    'P 1 21/n 1'
_symmetry_space_group_name_Hall   '-P 2ybc (x-z,y,z)'
_symmetry_Int_Tables_number       14
_cell_length_a                    8.3284(10)
_cell_length_b                    12.0862(15)
_cell_length_c                    9.8144(14)
_cell_angle_alpha                 90
_cell_angle_beta                  108.762(7)
_cell_angle_gamma                 90
_cell_volume                      935.4(2)
loop_
  _refln_index_h
  _refln_index_k
  _refln_index_l
  _refln_F_squared_calc
  _refln_F_squared_meas
  _refln_F_squared_sigma
  _refln_F_squared_weight
  _refln_observed_status
-11 0 -1 71.636 68.855 11.127 1.267 o
-11 0 1 138.241 137.397 2.881 3.108 o
-11 0 3 74.731 70.822 1.896 7.568 o
-11 0 5 133.966 133.914 2.411 3.378 o
-11 0 7 40.510 41.976 1.787 14.158 o
-11 0 9 1.462 1.616 1.006 140.882 o
-11 1 -1 0.036 -6.073 5.514 5.966 o
-11 1 0 81.605 74.338 1.262 7.506 o
-11 1 1 46.648 47.248 1.126 14.375 o
-11 1 2 20.536 18.110 0.843 37.921 o
-11 1 3 0.772 -0.915 0.724 293.732 o
-11 1 4 57.824 56.143 1.223 11.224 o
-11 1 5 100.507 97.493 1.521 5.438 o
-11 1 6 2.211 1.275 0.809 181.093 o
-11 1 7 16.873 14.992 0.911 44.145 o
-11 1 8 0.062 -0.211 0.696 368.340 o
-11 1 9 41.530 40.085 0.995 17.079 o
-11 2 0 13.883 10.250 0.782 58.336 o
-11 2 1 17.776 16.603 0.842 42.749 o
-11 2 2 88.506 92.066 1.568 6.196 o
-11 2 3 585.295 616.516 5.014 0.301 o
-11 2 4 0.000 12.970 0.965 104.485 o
-11 2 5 348.858 365.248 3.230 0.754 o
-11 2 6 3.349 4.418 0.772 141.385 o
-11 2 7 73.277 70.533 1.207 8.463 o
-11 2 8 22.056 21.509 0.828 34.465 o
-11 2 9 0.090 -0.875 1.204 124.293 o
-11 3 0 212.621 219.193 2.622 1.701 o
-11 3 1 0.658 -0.425 0.697 320.830 o
-11 3 2 8.937 5.850 0.750 87.561 o
-11 3 3 23.813 24.705 0.907 30.536 o
-11 3 4 16.468 15.105 0.916 44.604 o
-11 3 5 0.033 1.909 0.758 261.464 o
-11 3 6 62.998 59.441 1.144 10.360 o
-11 3 7 6.982 4.739 0.663 112.261 o
-11 3 8 32.635 32.841 0.927 22.200 o
-11 4 0 2.602 2.390 7.418 3.269 o
-11 4 1 138.093 139.178 1.697 3.409 o
-11 4 2 83.638 80.993 1.295 7.069 o
-11 4 3 2.503 1.887 0.660 211.626 o
-11 4 4 0.006 0.563 0.688 357.243 o
-11 4 5 101.678 97.531 1.420 5.429 o
-11 4 6 2.130 1.740 0.633 236.696 o
-11 4 7 52.178 50.041 1.060 13.043 o
-11 4 8 0.259 -0.873 0.647 402.855 o
-11 5 1 3.196 1.331 0.748 175.601 o
-11 5 2 12.955 9.964 0.766 61.861 o
-11 5 3 32.396 31.829 0.896 22.722 o
-11 5 4 30.517 28.426 0.868 24.825 o
-11 5 5 2.254 2.486 0.639 216.836 o
-11 5 6 59.249 58.018 1.118 11.034 o
-11 5 7 1.789 0.292 0.652 274.810 o
-11 6 2 37.785 40.108 2.569 11.688 o
-11 6 3 349.262 364.010 3.790 0.743 o
-11 6 4 47.488 47.016 1.101 14.270 o
-11 6 5 34.345 32.004 0.967 21.396 o
-11 6 6 5.137 4.962 0.729 122.402 o
-10 0 -2 98.014 95.477 2.158 5.232 o
-10 0 0 101.612 93.948 1.846 5.296 o
-10 0 2 395.660 404.980 4.406 0.601 o
-10 0 4 257.778 268.805 3.165 1.229 o
-10 0 6 54.315 53.281 1.422 11.621 o
-10 0 8 512.801 559.787 6.293 0.360 o
-10 0 10 387.975 447.052 7.273 0.524 o
-10 1 -3 118.915 117.718 1.544 4.284 o
-10 1 -2 34.536 34.453 0.962 20.792 o
-10 1 -1 96.636 96.044 1.308 5.776 o
-10 1 0 9.847 7.708 0.650 83.202 o
-10 1 1 0.578 -0.711 0.554 481.748 o
-10 1 2 216.583 221.461 2.096 1.699 o
-10 1 3 18.089 16.997 0.684 44.468 o
-10 1 4 2.327 1.058 0.532 287.432 o
-10 1 5 0.170 -1.217 0.527 608.801 o
-10 1 6 74.690 70.478 1.093 8.430 o
-10 1 7 23.246 22.209 0.718 33.977 o
-10 1 8 298.574 318.584 2.916 0.971 o
-10 1 9 10.349 10.983 0.721 70.531 o
-10 1 10 18.365 20.658 0.803 39.620 o
-10 1 11 91.732 113.747 8.298 1.819 o
-10 2 -3 4.743 1.631 0.672 159.309 o
-10 2 -2 0.533 -1.440 0.678 346.627 o
-10 2 -1 102.826 103.616 1.416 5.234 o
-10 2 0 751.993 802.334 5.496 0.191 o
-10 2 1 5.010 6.924 0.599 127.808 o
-10 2 2 702.081 733.265 4.964 0.220 o
-10 2 3 0.438 4.861 0.630 242.841 o
-10 2 4 233.894 229.914 2.100 1.538 o
-10 2 5 23.454 22.253 0.706 33.848 o
-10 2 6 13.914 13.699 0.652 57.140 o
-10 2 7 25.924 20.816 0.703 32.169 o
-10 2 8 19.148 18.168 0.726 41.323 o
-10 2 9 23.315 21.058 0.798 33.726 o
-10 2 10 2.179 0.844 0.647 246.506 o
-10 3 -3 273.102 286.585 2.845 1.133 o
-10 3 -2 17.983 15.398 0.733 45.201 o
-10 3 -1 10.857 8.203 0.767 72.015 o
-10 3 0 2.149 0.408 0.588 286.961 o
-10 3 1 5.892 4.753 0.575 132.907 o
-10 3 2 0.553 -1.597 0.519 540.515 o
-10 3 3 42.877 40.153 0.835 17.120 o
-10 3 4 4.850 5.227 0.578 143.556 o
-10 3 5 70.672 69.126 1.013 8.985 o
-10 3 6 6.820 6.042 0.585 114.643 o
-10 3 7 10.435 9.643 0.636 76.348 o
-10 3 8 2.786 1.802 0.605 221.803 o
-10 3 9 99.875 100.010 1.532 5.403 o
-10 3 10 0.513 -0.310 0.651 373.369 o
-10 4 -2 58.874 57.903 1.101 11.125 o
-10 4 -1 49.931 48.712 1.140 13.461 o
-10 4 0 3.888 3.019 0.602 176.388 o
-10 4 1 5.030 4.055 0.568 151.116 o
-10 4 2 210.738 208.872 1.821 1.821 o
-10 4 3 8.282 14.190 0.636 75.826 o
-10 4 4 228.943 235.439 1.998 1.559 o
-10 4 5 0.588 0.017 0.521 527.940 o
-10 4 6 6.688 4.828 0.586 122.080 o
-10 4 7 2.695 1.772 0.593 229.619 o
-10 4 8 44.497 39.678 0.977 16.309 o
-10 4 9 9.637 9.319 0.732 76.387 o
-10 4 10 10.712 10.118 0.730 70.453 o
-10 5 -2 12.364 9.690 0.770 63.973 o
-10 5 -1 136.506 137.726 1.794 3.442 o
-10 5 0 178.302 189.418 2.068 2.242 o
-10 5 1 129.207 132.201 1.444 3.780 o
-10 5 2 2.659 2.324 0.578 226.172 o
-10 5 3 66.588 66.775 1.063 9.534 o
-10 5 4 0.138 0.030 0.548 569.097 o
-10 5 5 15.186 16.062 0.663 51.133 o
-10 5 6 1.250 -0.471 0.561 389.582 o
-10 5 7 141.072 143.964 2.015 3.218 o
-10 5 8 53.008 52.031 1.093 12.627 o
-10 5 9 104.228 106.153 1.761 4.961 o
-10 5 10 44.414 48.628 11.539 1.258 o
-10 6 -1 60.864 57.051 1.154 10.813 o
-10 6 0 295.669 309.055 3.111 0.991 o
-10 6 1 164.544 163.080 1.833 2.646 o
-10 6 2 159.022 159.373 1.711 2.785 o
-10 6 3 9.170 12.544 0.685 73.545 o
-10 6 4 135.800 137.972 1.754 3.465 o
-10 6 5 10.028 10.722 0.685 73.763 o
-10 6 6 100.621 99.612 1.385 5.446 o
-10 6 7 48.092 46.539 1.078 14.244 o
-10 6 8 2.632 1.943 0.652 209.615 o
-10 6 9 80.960 77.808 1.434 7.281 o
-10 7 -1 137.841 142.628 3.156 2.982 o
-10 7 0 106.383 103.639 1.458 5.058 o
-10 7 1 151.237 153.344 2.246 2.880 o
-10 7 2 32.001 35.569 1.040 21.281 o
-10 7 3 19.264 19.595 0.850 38.492 o
-10 7 4 24.118 26.748 0.904 29.487 o
-10 7 5 110.660 112.842 1.970 4.492 o
-10 7 6 1.488 0.104 0.680 279.341 o
-10 7 7 33.907 33.904 0.950 21.247 o
-10 7 8 14.379 13.606 0.764 53.447 o
-10 8 0 70.790 63.404 3.565 5.813 o
-10 8 1 235.054 237.048 2.824 1.463 o
-10 8 2 89.374 91.850 1.360 6.281 o
-10 8 3 36.233 40.858 1.065 18.446 o
-10 8 4 195.741 205.827 2.574 1.910 o
-10 8 5 0.435 0.401 0.722 303.325 o
-10 8 6 38.768 38.189 1.100 17.899 o
-10 8 7 1.153 -0.245 0.718 277.003 o
-10 9 2 72.331 72.620 1.372 8.289 o
-10 9 3 0.434 -1.227 0.674 358.518 o
-10 9 4 5.270 3.674 0.722 129.134 o
-10 9 5 27.606 25.023 0.926 27.377 o
-9 0 -5 21.283 21.031 1.111 32.090 o
-9 0 -3 56.079 54.249 1.379 11.354 o
-9 0 -1 553.827 591.400 5.703 0.324 o
-9 0 1 471.934 486.856 4.628 0.444 o
-9 0 3 292.366 288.165 2.950 1.047 o
-9 0 5 1096.220 1106.520 9.162 0.096 o
-9 0 7 610.932 629.353 5.992 0.279 o
-9 0 9 4.437 3.895 0.797 127.197 o
-9 0 11 0.012 -0.674 0.867 241.097 o
-9 1 -5 8.621 7.560 0.707 87.135 o
-9 1 -4 117.077 118.846 1.825 4.232 o
-9 1 -3 38.413 37.950 0.855 18.962 o
-9 1 -2 67.803 66.696 1.041 9.418 o
-9 1 -1 329.999 342.926 2.666 0.843 o
-9 1 0 211.984 226.309 1.894 1.730 o
-9 1 1 5.681 3.621 0.517 151.037 o
-9 1 2 32.747 31.232 0.648 23.838 o
-9 1 3 89.348 87.198 1.005 6.624 o
-9 1 4 48.569 47.691 0.772 14.647 o
-9 1 5 288.294 283.883 2.081 1.100 o
-9 1 6 75.233 73.425 0.959 8.342 o
-9 1 7 133.162 130.837 1.602 3.655 o
-9 1 8 513.844 537.194 4.193 0.385 o
-9 1 9 25.112 25.541 0.703 30.784 o
-9 1 10 93.052 94.970 1.505 5.895 o
-9 1 11 1.325 -0.608 0.596 351.597 o
-9 1 12 2.574 0.984 0.725 201.438 o
-9 2 -5 34.203 29.717 0.861 22.521 o
-9 2 -4 73.544 67.512 1.190 8.603 o
-9 2 -3 415.969 434.323 3.212 0.563 o
-9 2 -2 17.456 16.997 0.661 45.877 o
-9 2 -1 664.419 697.834 4.542 0.243 o
-9 2 0 2.222 2.248 0.507 272.371 o
-9 2 1 501.391 503.338 3.410 0.416 o
-9 2 2 17.003 17.358 0.542 48.128 o
-9 2 3 104.859 104.470 1.110 5.238 o
-9 2 4 24.120 23.748 0.601 33.286 o
-9 2 5 228.116 227.221 1.852 1.603 o
-9 2 6 24.179 23.197 0.647 33.148 o
-9 2 7 3.094 2.775 0.529 218.389 o
-9 2 8 26.134 27.190 0.721 29.141 o
-9 2 9 109.742 114.996 1.514 4.670 o
-9 2 10 28.306 29.126 0.769 26.577 o
-9 2 11 2.605 2.195 0.659 204.361 o
-9 2 12 0.284 -1.495 2.506 28.736 o
-9 3 -5 38.438 38.667 3.066 9.908 o
-9 3 -4 46.430 44.154 0.987 15.155 o
-9 3 -3 5.476 4.145 0.621 136.732 o
-9 3 -2 86.089 80.106 1.105 7.046 o
-9 3 -1 5.941 4.267 0.578 135.025 o
-9 3 0 0.047 0.723 0.491 624.952 o
-9 3 1 0.042 -0.485 0.458 845.714 o
-9 3 2 32.882 30.605 0.657 23.901 o
-9 3 3 10.298 11.108 0.531 77.668 o
-9 3 4 43.502 41.006 0.723 17.070 o
-9 3 5 53.383 52.313 0.824 12.992 o
-9 3 6 448.966 442.054 3.321 0.510 o
-9 3 7 0.270 0.083 0.495 642.178 o
-9 3 8 7.543 5.198 0.611 109.707 o
-9 3 9 2.611 3.141 0.593 209.754 o
-9 3 10 8.161 7.000 0.658 94.740 o
-9 3 11 7.705 6.919 0.667 97.492 o
-9 4 -4 8.557 6.917 0.721 88.498 o
-9 4 -3 12.077 11.678 0.735 62.933 o
-9 4 -2 27.748 27.451 0.739 27.722 o
-9 4 -1 202.321 208.076 1.874 1.899 o
-9 4 0 16.252 13.341 0.600 52.969 o
-9 4 1 423.735 439.624 2.995 0.550 o
-9 4 2 4.345 3.806 0.492 178.594 o
-9 4 3 29.626 28.713 0.661 26.436 o
-9 4 4 25.421 23.506 0.628 31.959 o
-9 4 5 0.046 -1.136 0.493 730.652 o
-9 4 6 30.585 29.709 0.717 25.228 o
-9 4 7 34.071 31.303 0.764 22.634 o
-9 4 8 34.096 31.148 0.735 22.781 o
-9 4 9 10.071 9.956 0.642 77.047 o
-9 4 10 2.412 1.483 0.674 216.229 o
-9 4 11 20.573 21.078 0.824 36.364 o
-9 5 -4 209.990 216.862 2.297 1.758 o
-9 5 -3 311.113 330.878 3.015 0.907 o
-9 5 -2 223.743 231.977 2.104 1.603 o
-9 5 -1 0.110 -1.066 0.531 613.547 o
-9 5 0 11.467 10.727 0.645 69.607 o
-9 5 1 0.935 -0.545 0.513 482.376 o
-9 5 2 2.892 2.047 0.514 243.849 o
-9 5 3 0.206 4.343 0.522 322.702 o
-9 5 4 189.267 191.693 1.860 2.121 o
-9 5 5 130.967 135.516 1.616 3.648 o
-9 5 6 209.142 208.864 2.080 1.817 o
-9 5 7 155.214 152.665 2.174 2.830 o
-9 5 8 70.323 72.132 1.135 8.749 o
-9 5 9 1.209 0.167 0.588 360.965 o
-9 5 10 29.702 28.520 0.874 25.244 o
-9 5 11 1.676 -0.527 0.680 272.588 o
-9 6 -4 65.408 56.572 3.904 5.728 o
-9 6 -3 62.305 62.529 1.176 10.202 o
-9 6 -2 265.151 273.616 2.747 1.202 o
-9 6 -1 246.496 256.416 2.262 1.367 o
-9 6 0 2.576 3.176 0.621 202.342 o
-9 6 1 486.944 499.024 3.818 0.430 o
-9 6 2 36.894 42.316 0.831 18.795 o
-9 6 3 344.213 357.937 3.122 0.777 o
-9 6 4 80.093 82.108 1.133 7.411 o
-9 6 5 44.284 48.933 0.972 15.130 o
-9 6 6 163.257 160.617 1.715 2.703 o
-9 6 7 5.097 4.584 0.599 141.785 o
-9 6 8 48.798 47.271 0.952 14.285 o
-9 6 9 3.453 2.407 0.682 174.739 o
-9 6 10 6.125 3.390 0.716 121.884 o
-9 7 -3 80.244 76.395 1.367 7.447 o
-9 7 -2 69.063 70.458 1.276 8.822 o
-9 7 -1 83.516 87.274 1.290 6.857 o
-9 7 0 5.172 4.173 0.638 138.418 o
-9 7 1 91.828 95.944 1.351 6.021 o
-9 7 2 57.146 56.502 1.175 11.383 o
-9 7 3 1.978 2.613 0.585 243.986 o
-9 7 4 90.827 91.418 1.284 6.250 o
-9 7 5 66.526 64.812 1.201 9.501 o
-9 7 6 67.230 67.851 1.131 9.323 o
-9 7 7 2.022 1.570 0.600 258.564 o
-9 7 8 141.783 143.209 1.913 3.234 o
-9 7 9 76.491 75.026 1.783 7.395 o
-9 7 10 0.987 -0.593 0.699 298.676 o
-9 8 -2 148.296 144.408 1.909 3.088 o
-9 8 -1 50.812 51.342 1.105 13.092 o
-9 8 0 53.237 50.942 1.043 12.781 o
-9 8 1 291.556 300.529 2.664 1.037 o
-9 8 2 6.229 8.571 0.645 103.976 o
-9 8 3 215.407 222.952 2.328 1.687 o
-9 8 4 13.694 12.997 0.722 56.883 o
-9 8 5 0.102 -0.677 0.581 518.585 o
-9 8 6 1.880 -0.191 0.604 305.974 o
-9 8 7 0.851 -1.078 0.626 367.019 o
-9 8 8 1.026 0.364 0.708 280.420 o
-9 8 9 10.841 9.277 0.788 69.180 o
-9 9 -1 2.005 1.343 0.714 217.122 o
-9 9 0 15.499 14.958 0.804 48.777 o
-9 9 1 1.914 0.591 0.712 234.009 o
-9 9 2 27.134 26.209 0.863 27.764 o
-9 9 3 0.999 1.388 0.669 278.080 o
-9 9 4 67.043 63.370 1.238 9.481 o
-9 9 5 1.448 1.514 0.659 258.107 o
-9 9 6 58.980 63.887 1.283 10.402 o
-9 9 7 12.466 10.518 0.815 60.867 o
-9 9 8 47.300 45.814 1.162 14.295 o
-9 10 0 203.505 204.363 3.106 1.790 o
-9 10 1 123.263 124.274 2.198 3.832 o
-9 10 2 65.812 64.848 1.590 9.064 o
-9 10 3 66.185 61.662 1.390 9.483 o
-9 10 4 20.813 20.836 0.934 34.879 o
-9 10 5 18.675 16.140 0.848 41.646 o
-9 10 6 52.286 50.498 1.123 12.849 o
-9 10 7 10.843 7.500 0.809 71.588 o
-9 11 2 44.321 41.356 1.186 15.497 o
-9 11 3 3.153 -0.919 0.765 187.024 o
-9 11 4 0.266 1.922 0.786 236.929 o
-9 11 5 104.960 103.347 1.910 4.915 o
-8 0 -6 11.086 9.804 1.171 52.667 o
-8 0 -4 409.177 415.918 4.340 0.572 o
-8 0 -2 291.450 301.866 3.129 1.019 o
-8 0 0 524.023 544.217 4.954 0.368 o
-8 0 2 1319.480 1403.950 10.921 0.066 o
-8 0 4 376.579 368.247 4.238 0.671 o
-8 0 6 20.828 19.489 0.754 37.843 o
-8 0 8 0.262 0.075 0.618 434.475 o
-8 0 10 50.465 49.512 1.286 12.934 o
-8 0 12 22.950 20.406 1.091 31.159 o
-8 1 -6 39.348 37.882 0.928 18.384 o
-8 1 -5 154.915 160.453 1.720 2.846 o
-8 1 -4 321.023 326.432 2.621 0.894 o
-8 1 -3 506.819 523.663 3.486 0.401 o
-8 1 -2 21.322 21.123 0.610 37.770 o
-8 1 -1 231.611 237.164 1.817 1.544 o
-8 1 0 69.124 72.859 0.917 9.033 o
-8 1 1 12.574 11.315 0.486 69.139 o
-8 1 2 112.703 113.112 1.044 4.738 o
-8 1 3 153.414 158.154 1.304 2.953 o
-8 1 4 518.231 506.598 3.100 0.401 o
-8 1 5 1696.130 1693.700 9.753 0.043 o
-8 1 6 203.914 199.486 1.537 1.949 o
-8 1 7 323.329 322.440 2.636 0.892 o
-8 1 8 12.546 11.402 0.553 67.317 o
-8 1 9 39.294 38.857 0.728 18.863 o
-8 1 10 14.014 12.517 0.606 59.551 o
-8 1 11 19.561 20.132 0.704 39.668 o
-8 1 12 0.402 -1.444 0.603 439.996 o
-8 2 -6 80.164 75.724 1.233 7.590 o
-8 2 -5 20.424 19.434 0.717 38.824 o
-8 2 -4 233.219 239.703 2.052 1.512 o
-8 2 -3 10.803 9.548 0.582 77.051 o
-8 2 -2 541.303 545.814 3.716 0.362 o
-8 2 -1 8.056 7.904 0.501 101.925 o
-8 2 0 249.564 253.136 1.949 1.372 o
-8 2 1 12.222 14.443 0.536 63.724 o
-8 2 2 729.502 754.201 4.421 0.208 o
-8 2 3 7.009 8.413 0.478 109.865 o
-8 2 4 107.554 105.599 1.022 5.118 o
-8 2 5 9.145 7.954 0.500 94.022 o
-8 2 6 57.655 55.917 0.794 11.908 o
-8 2 7 118.876 115.601 1.179 4.426 o
-8 2 8 3.535 2.824 0.488 214.141 o
-8 2 9 0.411 -0.225 0.490 625.417 o
-8 2 10 0.029 -0.384 0.535 626.644 o
-8 2 11 6.479 5.821 0.606 117.185 o
-8 2 12 2.150 1.495 0.629 242.335 o
-8 3 -6 19.111 16.496 0.781 41.811 o
-8 3 -5 123.759 122.879 1.545 4.047 o
-8 3 -4 16.075 15.994 0.644 49.698 o
-8 3 -3 61.353 55.769 0.877 11.211 o
-8 3 -2 3.374 3.244 0.494 210.985 o
-8 3 -1 4.345 3.835 0.461 183.465 o
-8 3 0 1.091 0.283 0.415 564.426 o
-8 3 1 16.392 14.562 0.488 53.132 o
-8 3 2 149.359 164.325 1.346 2.966 o
-8 3 3 961.082 952.362 5.529 0.128 o
-8 3 4 2.535 3.542 0.557 216.172 o
-8 3 5 25.450 23.308 0.552 32.540 o
-8 3 6 17.943 17.282 0.536 46.525 o
-8 3 7 154.240 151.561 1.500 2.973 o
-8 3 8 28.066 24.807 0.651 29.016 o
-8 3 9 3.166 2.139 0.508 233.148 o
-8 3 10 7.231 5.094 0.595 114.414 o
-8 3 11 0.006 -0.427 0.562 573.521 o
-8 3 12 10.508 11.410 0.707 69.658 o
-8 4 -6 19.033 18.721 0.838 39.517 o
-8 4 -5 55.381 51.082 1.081 12.300 o
-8 4 -4 83.164 81.793 1.134 7.184 o
-8 4 -3 14.625 12.555 0.647 56.886 o
-8 4 -2 328.790 342.955 2.626 0.847 o
-8 4 -1 8.923 8.217 0.536 92.868 o
-8 4 0 154.498 155.273 1.411 2.946 o
-8 4 1 66.979 66.481 0.875 9.690 o
-8 4 2 199.331 195.823 1.605 2.010 o
-8 4 3 50.806 51.588 0.768 13.692 o
-8 4 4 35.043 32.857 0.625 22.296 o
-8 4 5 23.692 20.503 0.560 35.766 o
-8 4 6 6.420 5.330 0.491 131.268 o
-8 4 7 1.489 1.360 0.471 373.992 o
-8 4 8 58.394 59.798 0.909 11.320 o
-8 4 9 10.515 10.646 0.633 73.987 o
-8 4 10 76.355 80.998 1.377 7.567 o
-8 4 11 9.721 10.199 0.722 74.563 o
-8 4 12 171.690 200.905 3.463 2.055 o
-8 5 -6 247.932 266.045 3.040 1.292 o
-8 5 -5 154.704 161.263 2.157 2.769 o
-8 5 -4 5.935 5.066 0.626 124.958 o
-8 5 -3 9.577 7.247 0.611 87.916 o
-8 5 -2 13.422 14.202 0.645 57.946 o
-8 5 -1 35.779 36.058 0.766 20.713 o
-8 5 0 1.327 0.387 0.477 440.966 o
-8 5 1 68.861 67.735 0.940 9.332 o
-8 5 2 234.774 245.075 1.920 1.490 o
-8 5 3 197.226 197.077 1.653 2.022 o
-8 5 4 261.700 258.276 1.969 1.289 o
-8 5 5 226.070 224.565 1.805 1.631 o
-8 5 6 9.141 8.805 0.523 90.282 o
-8 5 7 227.379 225.075 2.019 1.607 o
-8 5 8 0.098 -1.587 0.513 659.838 o
-8 5 9 0.045 -0.522 0.555 578.503 o
-8 5 10 7.262 6.404 0.645 104.359 o
-8 5 11 6.118 3.758 0.687 123.331 o
-8 5 12 1.150 1.375 0.761 226.167 o
-8 6 -5 247.550 256.568 2.685 1.339 o
-8 6 -4 159.883 162.198 2.098 2.687 o
-8 6 -3 3.260 5.424 0.614 162.605 o
-8 6 -2 728.134 764.737 5.752 0.203 o
-8 6 -1 39.924 38.430 0.811 18.463 o
-8 6 0 627.509 645.104 4.426 0.273 o
-8 6 1 84.460 88.925 1.143 6.825 o
-8 6 2 163.091 167.916 1.568 2.666 o
-8 6 3 163.411 162.739 1.561 2.704 o
-8 6 4 190.535 188.254 1.633 2.146 o
-8 6 5 55.022 53.588 0.881 12.468 o
-8 6 6 19.239 17.506 0.624 43.030 o
-8 6 7 16.239 13.539 0.618 52.433 o
-8 6 8 6.963 6.065 0.636 108.992 o
-8 6 9 0.549 -1.156 0.573 459.139 o
-8 6 10 0.351 -1.267 0.653 387.460 o
-8 6 11 6.427 5.023 0.758 106.974 o
-8 7 -5 23.410 20.120 0.833 33.739 o
-8 7 -4 95.542 94.124 1.443 5.817 o
-8 7 -3 69.741 68.749 1.138 8.986 o
-8 7 -2 144.992 142.570 1.572 3.241 o
-8 7 -1 0.103 -1.674 0.552 571.623 o
-8 7 0 1.917 0.109 0.510 363.448 o
-8 7 1 64.243 63.269 1.091 10.010 o
-8 7 2 122.800 126.399 1.414 4.058 o
-8 7 3 181.594 177.716 1.824 2.301 o
-8 7 4 34.416 35.354 0.796 21.363 o
-8 7 5 441.522 430.735 3.088 0.530 o
-8 7 6 207.998 206.963 2.094 1.835 o
-8 7 7 4.315 3.998 0.611 157.008 o
-8 7 8 21.417 19.484 0.723 37.478 o
-8 7 9 14.204 11.914 0.694 57.695 o
-8 7 10 16.828 16.156 0.777 45.784 o
-8 7 11 57.025 58.934 1.169 11.223 o
-8 8 -4 3.001 0.508 0.693 206.566 o
-8 8 -3 30.540 28.514 0.918 24.487 o
-8 8 -2 185.020 186.714 1.865 2.198 o
-8 8 -1 14.659 14.634 0.670 53.752 o
-8 8 0 438.089 459.243 4.144 0.504 o
-8 8 1 40.440 40.400 0.842 17.851 o
-8 8 2 65.792 66.801 1.053 9.639 o
-8 8 3 16.862 18.419 0.699 45.097 o
-8 8 4 16.200 14.684 0.662 50.462 o
-8 8 5 0.760 0.139 0.546 454.900 o
-8 8 6 6.454 5.000 0.615 120.737 o
-8 8 7 24.944 24.777 0.847 30.106 o
-8 8 8 1.415 1.587 0.642 266.485 o
-8 8 9 0.006 0.008 0.671 401.429 o
-8 8 10 203.054 227.206 3.233 1.688 o
-8 9 -4 29.034 26.879 3.469 9.967 o
-8 9 -3 65.886 62.997 1.213 9.671 o
-8 9 -2 1.577 -0.554 0.616 318.114 o
-8 9 -1 1.555 0.105 0.596 330.033 o
-8 9 0 0.300 -1.827 0.593 467.147 o
-8 9 1 39.202 34.625 0.913 19.082 o
-8 9 2 0.024 -0.758 0.588 519.357 o
-8 9 3 63.336 64.618 1.163 9.950 o
-8 9 4 34.678 34.770 0.890 20.985 o
-8 9 5 203.993 207.082 2.044 1.875 o
-8 9 6 9.003 7.891 0.688 85.234 o
-8 9 7 39.971 41.222 1.108 17.001 o
-8 9 8 1.334 -0.710 0.704 275.865 o
-8 9 9 17.804 17.666 0.827 42.152 o
-8 9 10 71.003 67.576 2.339 7.396 o
-8 10 -3 170.837 171.396 3.095 2.293 o
-8 10 -2 93.219 89.325 1.478 6.059 o
-8 10 -1 40.160 39.751 1.046 17.389 o
-8 10 0 138.972 136.109 1.783 3.405 o
-8 10 1 58.833 57.758 1.498 10.479 o
-8 10 2 80.649 80.206 1.479 7.176 o
-8 10 3 20.626 19.948 0.808 37.160 o
-8 10 4 3.623 4.546 0.665 154.896 o
-8 10 5 17.812 17.606 0.791 42.763 o
-8 10 6 10.941 9.003 0.714 72.352 o
-8 10 7 0.056 -1.704 0.749 319.567 o
-8 10 8 0.436 -3.048 0.699 335.305 o
-8 10 9 12.490 9.651 0.829 61.591 o
-8 11 -2 31.449 31.234 1.775 17.939 o
-8 11 -1 182.613 188.892 2.533 2.138 o
-8 11 0 7.825 5.877 0.747 94.444 o
-8 11 1 1.837 0.726 0.749 219.140 o
-8 11 2 162.000 173.180 2.617 2.482 o
-8 11 3 392.037 403.966 3.682 0.620 o
-8 11 4 5.363 11.586 0.793 88.808 o
-8 11 5 309.576 323.571 3.114 0.921 o
-8 11 6 6.985 6.351 0.770 96.766 o
-8 11 7 118.237 117.042 1.711 4.263 o
-8 11 8 1.397 -0.459 1.070 138.079 o
-8 12 0 35.750 37.167 1.051 19.353 o
-8 12 1 45.465 44.136 1.151 14.961 o
-8 12 2 8.096 10.216 0.807 77.454 o
-8 12 3 264.534 268.175 2.796 1.216 o
-8 12 4 44.918 44.255 1.217 14.886 o
-8 12 5 12.606 12.930 0.851 56.153 o
-8 12 6 0.033 -1.077 0.693 375.041 o
-7 0 -5 27.933 24.545 0.919 27.365 o
-7 0 -3 332.527 343.002 3.334 0.820 o
-7 0 -1 1004.440 1110.690 9.764 0.106 o
-7 0 1 0.114 -2.567 0.539 597.017 o
-7 0 3 60.309 60.861 0.973 10.864 o
-7 0 5 11.312 9.892 0.563 74.732 o
-7 0 7 199.019 191.651 2.579 1.946 o
-7 0 9 147.043 162.264 2.238 2.877 o
-7 0 11 24.274 22.847 1.080 29.221 o
-7 0 13 2.911 -0.113 1.063 122.213 o
-7 1 -6 488.429 505.563 3.546 0.427 o
-7 1 -5 13.914 14.111 0.587 58.070 o
-7 1 -4 461.695 454.939 2.970 0.489 o
-7 1 -3 38.813 38.644 0.662 19.268 o
-7 1 -2 24.772 25.063 0.558 32.311 o
-7 1 -1 0.609 0.953 0.398 626.113 o
-7 1 0 95.194 97.173 0.991 5.962 o
-7 1 1 1183.500 1263.600 7.116 0.082 o
-7 1 2 3088.030 3247.840 17.360 0.013 o
-7 1 3 623.622 629.389 3.581 0.282 o
-7 1 4 705.856 688.959 3.789 0.230 o
-7 1 5 56.383 54.310 0.696 12.398 o
-7 1 6 281.884 270.831 1.808 1.164 o
-7 1 7 8.943 6.622 0.449 102.867 o
-7 1 8 6.630 6.158 0.444 127.790 o
-7 1 9 0.069 -0.293 0.422 972.526 o
-7 1 10 4.163 2.502 0.508 195.779 o
-7 1 11 2.005 1.473 0.564 278.252 o
-7 1 12 18.967 19.536 0.698 40.974 o
-7 1 13 1.401 -0.310 0.642 312.096 o
-7 2 -6 14.197 13.199 0.660 56.873 o
-7 2 -5 271.741 275.161 2.144 1.191 o
-7 2 -4 2.045 1.475 0.478 319.790 o
-7 2 -3 215.730 216.630 1.772 1.747 o
-7 2 -2 6.910 8.839 0.471 109.333 o
-7 2 -1 993.755 1048.370 6.223 0.115 o
-7 2 0 1.556 2.343 0.384 377.819 o
-7 2 1 392.904 398.723 2.582 0.638 o
-7 2 2 8.443 7.724 0.423 103.822 o
-7 2 3 76.905 73.554 0.780 8.293 o
-7 2 4 290.850 274.970 1.794 1.116 o
-7 2 5 16.590 14.788 0.450 52.977 o
-7 2 6 0.001 -0.448 0.378 1269.240 o
-7 2 7 0.214 -0.839 0.397 990.972 o
-7 2 8 30.334 28.313 0.605 26.373 o
-7 2 9 0.454 -0.110 0.441 729.010 o
-7 2 10 1.290 -0.249 0.482 466.894 o
-7 2 11 177.131 190.316 2.617 2.181 o
-7 2 12 10.791 10.915 0.666 71.075 o
-7 2 13 1.070 -0.185 0.609 362.680 o
-7 3 -6 105.961 102.296 1.393 5.133 o
-7 3 -5 4.818 3.919 0.545 159.250 o
-7 3 -4 83.589 81.278 1.020 7.242 o
-7 3 -3 3.874 4.022 0.464 192.307 o
-7 3 -2 11.660 10.190 0.481 75.246 o
-7 3 -1 145.248 146.889 1.266 3.238 o
-7 3 0 908.492 928.151 5.518 0.139 o
-7 3 1 31.117 29.972 0.548 25.576 o
-7 3 2 26.431 26.978 0.516 30.218 o
-7 3 3 35.622 38.706 0.566 20.834 o
-7 3 4 751.090 730.272 4.287 0.205 o
-7 3 5 84.481 82.246 0.915 7.194 o
-7 3 6 59.148 56.944 0.787 11.578 o
-7 3 7 0.023 -0.363 0.421 1005.430 o
-7 3 8 22.833 23.611 0.592 34.751 o
-7 3 9 102.670 109.693 1.643 5.007 o
-7 3 10 27.160 26.648 0.658 28.960 o
-7 3 11 0.119 0.110 0.553 554.475 o
-7 3 12 7.986 7.626 0.648 94.445 o
-7 3 13 4.033 3.125 0.670 159.057 o
-7 4 -6 6.677 4.558 0.627 119.606 o
-7 4 -5 86.636 83.639 1.115 6.874 o
-7 4 -4 3.249 2.442 0.496 228.181 o
-7 4 -3 135.722 134.509 1.290 3.607 o
-7 4 -2 77.119 79.554 0.975 7.873 o
-7 4 -1 735.651 765.660 4.956 0.203 o
-7 4 0 33.707 35.913 0.648 22.119 o
-7 4 1 1.683 1.219 0.406 409.049 o
-7 4 2 1.455 0.575 0.387 502.778 o
-7 4 3 7.709 7.605 0.406 111.525 o
-7 4 4 2.085 1.272 0.367 388.856 o
-7 4 5 72.113 68.437 0.825 9.020 o
-7 4 6 23.904 23.294 0.587 33.829 o
-7 4 7 206.409 208.612 1.830 1.861 o
-7 4 8 28.121 26.838 0.648 28.215 o
-7 4 9 665.621 716.279 5.498 0.236 o
-7 4 10 0.020 -0.047 0.525 652.425 o
-7 4 11 0.130 -1.146 0.553 564.551 o
-7 4 12 15.651 15.232 0.768 48.953 o
-7 4 13 9.589 4.880 6.500 4.143 o
-7 5 -6 36.849 33.305 0.940 20.157 o
-7 5 -5 42.270 39.023 0.834 17.498 o
-7 5 -4 185.006 187.635 1.670 2.212 o
-7 5 -3 10.985 11.210 0.545 73.942 o
-7 5 -2 11.682 11.664 0.521 70.928 o
-7 5 -1 256.357 261.973 2.088 1.304 o
-7 5 0 37.966 36.669 0.717 19.834 o
-7 5 1 191.674 184.538 1.571 2.159 o
-7 5 2 294.694 284.166 2.106 1.073 o
-7 5 3 17.065 21.821 0.619 43.116 o
-7 5 4 806.698 781.517 4.819 0.180 o
-7 5 5 11.359 9.287 0.506 77.839 o
-7 5 6 63.283 61.878 0.932 10.415 o
-7 5 7 10.404 10.726 0.508 78.866 o
-7 5 8 2.175 0.714 0.503 323.032 o
-7 5 9 0.937 0.778 0.534 406.697 o
-7 5 10 1.137 0.573 0.582 355.351 o
-7 5 11 15.670 15.174 0.745 49.444 o
-7 5 12 1.603 -0.215 0.689 271.451 o
-7 6 -6 23.877 23.686 0.979 30.215 o
-7 6 -5 532.325 556.642 4.151 0.362 o
-7 6 -4 12.303 12.657 0.668 62.750 o
-7 6 -3 570.295 590.793 4.307 0.322 o
-7 6 -2 75.174 81.647 1.071 7.885 o
-7 6 -1 201.393 194.608 1.732 1.985 o
-7 6 0 79.989 82.420 1.040 7.468 o
-7 6 1 729.037 730.575 4.959 0.211 o
-7 6 2 19.058 21.334 0.591 40.828 o
-7 6 3 149.849 138.300 1.320 3.224 o
-7 6 4 24.479 23.043 0.601 33.274 o
-7 6 5 2.915 2.242 0.462 256.227 o
-7 6 6 0.021 -0.573 0.465 830.436 o
-7 6 7 10.547 9.897 0.570 77.885 o
-7 6 8 36.852 33.397 0.816 20.636 o
-7 6 9 46.045 45.048 0.880 15.395 o
-7 6 10 7.489 6.289 0.616 105.194 o
-7 6 11 33.702 34.194 1.054 20.766 o
-7 6 12 0.169 -1.338 0.742 317.683 o
-7 7 -6 89.091 89.077 1.405 6.356 o
-7 7 -5 96.783 90.438 1.362 5.893 o
-7 7 -4 52.247 48.902 0.959 13.339 o
-7 7 -3 24.497 24.103 0.750 31.595 o
-7 7 -2 1.525 -0.380 0.481 435.908 o
-7 7 -1 89.145 89.038 1.109 6.524 o
-7 7 0 147.644 145.289 1.422 3.180 o
-7 7 1 101.133 102.410 1.362 5.364 o
-7 7 2 756.635 745.183 5.132 0.199 o
-7 7 3 394.079 381.488 2.806 0.650 o
-7 7 4 9.053 9.817 0.550 86.561 o
-7 7 5 28.487 28.160 0.717 27.087 o
-7 7 6 5.026 5.746 0.549 140.899 o
-7 7 7 111.532 107.133 1.358 4.809 o
-7 7 8 11.690 10.615 0.676 67.923 o
-7 7 9 135.278 143.031 1.975 3.365 o
-7 7 10 35.336 34.385 0.942 20.553 o
-7 7 11 52.955 58.983 1.166 11.882 o
-7 7 12 10.904 8.863 4.402 8.493 o
-7 8 -6 4.250 2.513 0.780 140.789 o
-7 8 -5 33.373 31.404 0.960 22.019 o
-7 8 -4 10.360 10.320 0.653 74.543 o
-7 8 -3 358.784 369.159 3.077 0.730 o
-7 8 -2 46.169 46.430 0.874 15.198 o
-7 8 -1 237.899 241.907 2.094 1.472 o
-7 8 0 37.213 37.400 0.755 19.867 o
-7 8 1 173.183 172.347 1.671 2.467 o
-7 8 2 30.773 31.692 0.733 24.449 o
-7 8 3 4.448 3.758 0.498 175.701 o
-7 8 4 2.516 2.314 0.520 251.866 o
-7 8 5 7.082 4.787 0.575 119.134 o
-7 8 6 7.587 6.344 0.598 105.479 o
-7 8 7 430.668 449.924 3.780 0.524 o
-7 8 8 149.470 151.972 1.923 2.989 o
-7 8 9 99.929 105.897 1.699 5.181 o
-7 8 10 37.218 39.663 1.046 18.386 o
-7 8 11 332.942 378.527 4.788 0.737 o
-7 9 -5 10.389 7.593 0.759 75.587 o
-7 9 -4 11.976 8.399 0.695 70.283 o
-7 9 -3 0.007 -1.797 0.570 557.670 o
-7 9 -2 0.441 -0.369 0.544 519.289 o
-7 9 -1 6.106 5.718 0.609 121.235 o
-7 9 0 11.956 10.415 0.683 67.114 o
-7 9 1 27.064 25.623 0.763 28.744 o
-7 9 2 354.209 354.073 2.951 0.761 o
-7 9 3 26.267 27.032 0.715 29.139 o
-7 9 4 208.098 209.209 1.909 1.837 o
-7 9 5 19.563 18.598 0.749 40.123 o
-7 9 6 91.379 91.526 1.381 6.159 o
-7 9 7 210.386 212.090 2.158 1.786 o
-7 9 8 17.322 20.001 0.743 42.432 o
-7 9 9 19.228 19.200 0.798 39.510 o
-7 9 10 121.067 122.318 2.196 3.922 o
-7 10 -4 1.227 0.425 0.705 269.976 o
-7 10 -3 141.251 141.763 1.873 3.270 o
-7 10 -2 65.374 66.168 1.319 9.410 o
-7 10 -1 120.298 118.851 1.739 4.158 o
-7 10 0 3.441 2.995 0.639 178.388 o
-7 10 1 98.894 101.842 1.431 5.455 o
-7 10 2 87.356 92.347 1.463 6.325 o
-7 10 3 192.235 193.887 1.942 2.068 o
-7 10 4 1.994 2.868 0.584 238.725 o
-7 10 5 8.534 6.764 0.696 90.648 o
-7 10 6 40.306 41.273 0.974 17.344 o
-7 10 7 27.555 27.875 0.839 27.055 o
-7 10 8 312.684 320.551 3.365 0.908 o
-7 10 9 65.936 68.932 1.354 9.147 o
-7 10 10 51.689 51.560 1.228 12.641 o
-7 11 -4 274.691 282.029 14.191 0.514 o
-7 11 -3 64.016 60.934 1.243 9.993 o
-7 11 -2 29.309 27.504 0.905 25.600 o
-7 11 -1 102.513 104.225 1.949 4.977 o
-7 11 0 531.674 539.100 4.450 0.367 o
-7 11 1 8.296 11.624 0.755 76.121 o
-7 11 2 385.804 386.225 3.480 0.651 o
-7 11 3 23.892 30.251 0.878 28.539 o
-7 11 4 247.318 254.280 2.452 1.359 o
-7 11 5 2.136 2.069 0.635 229.441 o
-7 11 6 22.586 22.966 0.895 32.515 o
-7 11 7 5.449 5.402 0.723 117.622 o
-7 11 8 0.129 -1.762 0.720 339.816 o
-7 11 9 14.908 11.698 0.833 52.700 o
-7 12 -2 71.605 70.075 1.595 8.226 o
-7 12 -1 65.920 64.097 1.239 9.569 o
-7 12 0 314.123 317.912 3.075 0.916 o
-7 12 1 10.385 9.676 0.735 72.365 o
-7 12 2 7.193 7.162 0.781 91.897 o
-7 12 3 18.656 16.131 0.740 43.397 o
-7 12 4 0.807 -0.955 0.603 393.453 o
-7 12 5 0.105 -1.382 0.661 403.376 o
-7 12 6 0.576 -1.072 0.706 319.438 o
-7 12 7 21.473 21.803 0.821 34.999 o
-7 12 8 10.936 8.874 0.747 71.287 o
-7 13 -1 14.282 13.670 0.942 49.186 o
-7 13 0 8.973 5.984 0.719 88.908 o
-7 13 1 21.357 18.180 0.759 37.941 o
-7 13 2 60.318 61.138 1.192 10.543 o
-7 13 3 2.876 8.605 0.762 123.092 o
-7 13 4 328.068 335.069 3.290 0.844 o
-7 13 5 7.106 5.420 0.748 100.974 o
-7 13 6 0.805 -0.014 0.713 299.360 o
-7 14 2 7.707 6.594 10.715 1.561 o
-7 14 3 0.279 -0.604 5.636 5.705 o
-6 0 -4 575.514 585.797 5.027 0.317 o
-6 0 -2 485.304 482.828 4.174 0.437 o
-6 0 0 112.595 115.753 1.263 4.630 o
-6 0 2 160.193 159.315 1.322 2.816 o
-6 0 4 244.301 229.711 1.924 1.478 o
-6 0 6 460.042 459.388 3.939 0.480 o
-6 0 8 260.274 253.019 3.160 1.256 o
-6 0 10 45.885 45.592 1.397 13.974 o
-6 0 12 11.975 11.685 0.951 56.101 o
-6 1 -5 129.677 129.000 1.220 3.859 o
-6 1 -4 53.519 53.548 0.727 12.982 o
-6 1 -3 3.843 3.844 0.412 205.534 o
-6 1 -2 1377.890 1474.200 8.859 0.061 o
-6 1 -1 2789.080 3022.830 16.714 0.016 o
-6 1 0 843.477 887.797 4.811 0.157 o
-6 1 1 694.624 708.644 3.596 0.231 o
-6 1 2 176.147 178.053 1.082 2.438 o
-6 1 3 967.402 963.385 4.635 0.127 o
-6 1 4 0.688 0.605 0.256 978.446 o
-6 1 5 23.354 22.524 0.406 36.053 o
-6 1 6 0.084 0.181 0.343 1309.070 o
-6 1 7 19.482 18.476 0.477 43.552 o
-6 1 8 0.063 0.943 0.401 804.675 o
-6 1 9 15.054 16.046 0.548 53.547 o
-6 1 10 0.000 -0.623 0.471 818.079 o
-6 1 11 9.992 9.485 0.570 81.582 o
-6 1 12 6.797 6.382 0.612 111.029 o
-6 1 13 10.799 8.410 0.730 73.463 o
-6 2 -5 5.855 5.096 0.462 143.372 o
-6 2 -4 576.440 580.741 3.627 0.324 o
-6 2 -3 11.850 12.073 0.443 71.572 o
-6 2 -2 447.588 450.880 2.993 0.509 o
-6 2 -1 114.504 112.940 1.012 4.679 o
-6 2 0 1101.880 1176.470 6.292 0.094 o
-6 2 1 411.097 416.536 2.200 0.595 o
-6 2 2 459.444 456.692 2.361 0.495 o
-6 2 3 3.710 4.076 0.278 230.244 o
-6 2 4 26.742 25.519 0.417 31.061 o
-6 2 5 141.231 132.933 1.025 3.530 o
-6 2 6 12.505 13.077 0.409 67.939 o
-6 2 7 0.014 -0.508 0.362 1363.810 o
-6 2 8 616.211 613.327 3.664 0.290 o
-6 2 9 70.106 71.968 0.895 8.992 o
-6 2 10 18.755 19.154 0.602 42.778 o
-6 2 11 0.294 -0.932 0.498 639.512 o
-6 2 12 23.102 27.683 0.765 31.121 o
-6 2 13 1.518 1.614 0.659 253.146 o
-6 3 -5 79.515 74.164 0.937 7.925 o
-6 3 -4 57.097 55.684 0.798 12.021 o
-6 3 -3 346.607 336.292 2.235 0.815 o
-6 3 -2 66.682 66.649 0.784 9.795 o
-6 3 -1 0.943 -0.039 0.324 829.652 o
-6 3 0 15.246 15.635 0.396 55.943 o
-6 3 1 1622.490 1708.680 8.576 0.046 o
-6 3 2 181.770 189.154 1.195 2.280 o
-6 3 3 176.668 171.748 1.113 2.474 o
-6 3 4 28.995 28.694 0.443 27.858 o
-6 3 5 237.901 230.037 1.531 1.537 o
-6 3 6 573.306 559.387 3.504 0.334 o
-6 3 7 9.070 7.828 0.430 98.304 o
-6 3 8 48.864 47.519 0.720 14.688 o
-6 3 9 58.454 58.361 0.817 11.541 o
-6 3 10 34.250 34.542 0.685 22.058 o
-6 3 11 0.227 -0.638 0.529 590.676 o
-6 3 12 8.492 11.734 0.639 80.433 o
-6 3 13 34.200 36.536 0.924 20.659 o
-6 4 -5 32.456 31.508 0.672 23.823 o
-6 4 -4 783.476 803.629 5.128 0.182 o
-6 4 -3 3.784 4.528 0.428 194.653 o
-6 4 -2 18.167 17.557 0.468 46.693 o
-6 4 -1 4.510 2.469 0.352 217.473 o
-6 4 0 122.307 121.167 1.043 4.244 o
-6 4 1 45.026 44.365 0.576 16.390 o
-6 4 2 19.868 19.573 0.433 42.487 o
-6 4 3 18.992 19.248 0.464 43.848 o
-6 4 4 173.822 167.488 1.215 2.539 o
-6 4 5 47.584 44.166 0.633 15.598 o
-6 4 6 1583.660 1588.220 9.267 0.049 o
-6 4 7 5.118 4.163 0.421 169.050 o
-6 4 8 34.365 35.442 0.740 21.583 o
-6 4 9 21.084 19.240 0.571 39.677 o
-6 4 10 109.738 110.617 1.800 4.639 o
-6 4 11 4.895 4.051 0.600 148.687 o
-6 4 12 5.297 3.395 0.618 144.894 o
-6 4 13 10.728 12.188 0.789 64.520 o
-6 5 -5 161.138 160.216 1.498 2.771 o
-6 5 -4 140.199 138.557 1.317 3.441 o
-6 5 -3 33.703 32.333 0.652 23.010 o
-6 5 -2 51.669 49.532 0.773 13.719 o
-6 5 -1 135.146 133.040 1.250 3.648 o
-6 5 0 2.795 2.839 0.357 281.409 o
-6 5 1 1260.410 1254.530 7.289 0.076 o
-6 5 2 58.566 60.311 0.728 11.463 o
-6 5 3 378.062 364.296 2.344 0.705 o
-6 5 4 27.936 28.775 0.573 28.038 o
-6 5 5 129.747 122.166 1.215 3.958 o
-6 5 6 34.933 32.739 0.612 22.422 o
-6 5 7 37.717 37.034 0.666 20.013 o
-6 5 8 105.252 99.560 1.329 5.252 o
-6 5 9 0.448 -0.158 0.474 650.728 o
-6 5 10 0.666 -0.235 0.522 513.581 o
-6 5 11 27.408 27.735 0.835 27.232 o
-6 5 12 14.780 15.960 0.816 48.949 o
-6 5 13 8.073 7.354 0.739 88.911 o
-6 6 -5 60.105 58.668 0.959 11.077 o
-6 6 -4 73.400 69.809 0.998 8.673 o
-6 6 -3 26.765 27.494 0.649 28.995 o
-6 6 -2 1002.740 1021.560 6.641 0.115 o
-6 6 -1 2.889 4.069 0.419 231.936 o
-6 6 0 497.666 496.082 3.266 0.425 o
-6 6 1 15.547 15.448 0.446 54.724 o
-6 6 2 70.335 70.447 0.857 9.081 o
-6 6 3 1.318 1.124 0.354 513.419 o
-6 6 4 13.461 9.739 0.477 68.995 o
-6 6 5 88.385 86.035 0.999 6.731 o
-6 6 6 61.157 57.902 0.790 11.176 o
-6 6 7 16.564 14.406 0.535 52.193 o
-6 6 8 59.908 60.659 0.993 10.912 o
-6 6 9 21.542 21.428 0.658 36.853 o
-6 6 10 43.068 44.755 1.052 15.782 o
-6 6 11 0.129 -1.041 0.635 433.248 o
-6 6 12 1.448 0.340 0.718 255.053 o
-6 7 -5 25.372 24.347 0.787 30.424 o
-6 7 -4 16.963 16.342 0.616 48.075 o
-6 7 -3 26.244 24.657 0.684 30.331 o
-6 7 -2 104.094 102.479 1.162 5.302 o
-6 7 -1 610.874 606.046 4.126 0.294 o
-6 7 0 473.886 460.886 3.101 0.470 o
-6 7 1 3.131 2.747 0.380 259.833 o
-6 7 2 11.934 12.442 0.460 70.106 o
-6 7 3 137.051 133.517 1.240 3.595 o
-6 7 4 342.909 330.373 2.489 0.828 o
-6 7 5 61.700 58.601 0.903 10.912 o
-6 7 6 164.481 161.618 1.469 2.706 o
-6 7 7 162.537 157.749 1.670 2.745 o
-6 7 8 47.831 51.530 0.907 14.112 o
-6 7 9 38.775 39.975 0.974 18.062 o
-6 7 10 2.921 3.339 0.614 192.635 o
-6 7 11 0.077 -1.251 0.668 398.540 o
-6 7 12 0.005 -3.258 0.714 355.415 o
-6 8 -5 20.187 20.198 0.768 38.030 o
-6 8 -4 255.857 264.312 2.221 1.295 o
-6 8 -3 31.227 32.719 0.764 23.757 o
-6 8 -2 415.461 423.789 3.221 0.572 o
-6 8 -1 86.126 85.194 1.073 6.879 o
-6 8 0 94.693 91.438 1.116 6.104 o
-6 8 1 52.814 49.505 0.817 13.407 o
-6 8 2 111.668 106.779 1.142 4.881 o
-6 8 3 62.747 64.867 0.925 10.292 o
-6 8 4 456.582 456.805 3.390 0.491 o
-6 8 5 187.379 183.473 1.726 2.203 o
-6 8 6 368.904 367.538 2.789 0.715 o
-6 8 7 246.508 251.042 2.287 1.381 o
-6 8 8 1292.080 1361.130 9.250 0.069 o
-6 8 9 135.587 144.894 2.201 3.280 o
-6 8 10 7.194 7.018 0.700 98.400 o
-6 8 11 5.547 3.886 0.752 121.066 o
-6 8 12 7.540 9.587 5.769 5.203 o
-6 9 -5 17.674 16.433 0.790 43.920 o
-6 9 -4 17.050 15.986 0.733 46.321 o
-6 9 -3 10.925 10.069 0.618 74.016 o
-6 9 -2 1.814 -0.589 0.526 364.864 o
-6 9 -1 239.398 233.956 2.016 1.492 o
-6 9 0 3.811 3.528 0.472 199.056 o
-6 9 1 315.007 309.450 2.677 0.938 o
-6 9 2 56.488 57.504 0.900 11.833 o
-6 9 3 223.876 213.102 1.987 1.682 o
-6 9 4 374.842 369.356 2.975 0.697 o
-6 9 5 41.630 41.129 0.904 17.164 o
-6 9 6 73.839 74.605 1.135 8.278 o
-6 9 7 102.943 95.828 1.308 5.459 o
-6 9 8 3.247 5.414 0.688 149.885 o
-6 9 9 181.256 182.197 1.886 2.270 o
-6 9 10 10.857 11.013 0.880 62.588 o
-6 9 11 30.253 25.851 1.006 24.849 o
-6 10 -5 24.389 24.596 0.955 29.673 o
-6 10 -4 66.629 65.766 1.177 9.462 o
-6 10 -3 53.432 53.228 1.045 12.526 o
-6 10 -2 215.823 222.960 2.177 1.694 o
-6 10 -1 185.577 191.232 1.931 2.159 o
-6 10 0 680.717 701.452 5.277 0.233 o
-6 10 1 13.184 14.755 0.630 58.179 o
-6 10 2 93.598 93.761 1.194 6.063 o
-6 10 3 48.563 49.620 0.921 14.133 o
-6 10 4 29.121 29.910 0.792 25.665 o
-6 10 5 494.496 486.457 3.762 0.429 o
-6 10 6 149.384 154.815 1.688 3.005 o
-6 10 7 133.211 135.906 1.645 3.579 o
-6 10 8 27.666 28.376 0.848 26.751 o
-6 10 9 1.369 2.161 0.677 239.880 o
-6 10 10 205.104 221.696 2.858 1.730 o
-6 11 -5 62.083 62.408 1.294 10.074 o
-6 11 -4 19.270 18.529 0.956 37.609 o
-6 11 -3 337.224 341.077 3.449 0.808 o
-6 11 -2 0.924 1.061 0.631 316.100 o
-6 11 -1 218.937 218.288 2.311 1.678 o
-6 11 0 34.448 35.417 0.871 21.023 o
-6 11 1 297.757 288.107 2.433 1.044 o
-6 11 2 14.015 14.613 0.670 55.322 o
-6 11 3 97.318 98.378 1.367 5.651 o
-6 11 4 58.419 61.578 1.086 10.939 o
-6 11 5 83.653 82.592 1.220 7.061 o
-6 11 6 0.003 -0.676 0.570 557.119 o
-6 11 7 0.337 -1.209 0.588 470.274 o
-6 11 8 0.051 -1.652 0.650 423.112 o
-6 11 9 14.227 13.482 0.832 52.260 o
-6 11 10 5.563 3.366 1.108 85.147 o
-6 12 -4 80.623 78.252 1.512 7.223 o
-6 12 -3 169.628 165.571 2.133 2.507 o
-6 12 -2 1.529 0.816 0.680 259.976 o
-6 12 -1 1.031 1.172 0.615 316.028 o
-6 12 0 109.018 109.318 1.470 4.826 o
-6 12 1 55.349 54.899 0.973 12.149 o
-6 12 2 22.620 23.900 0.724 33.701 o
-6 12 3 2.018 0.553 0.615 276.014 o
-6 12 4 8.485 7.053 0.667 91.925 o
-6 12 5 27.119 24.141 0.781 29.147 o
-6 12 6 275.787 283.123 2.719 1.134 o
-6 12 7 2.272 1.708 0.663 220.756 o
-6 12 8 90.806 93.341 1.481 6.080 o
-6 12 9 15.252 14.205 0.877 48.375 o
-6 13 -3 2.648 0.342 0.781 190.195 o
-6 13 -2 8.246 7.148 0.751 87.774 o
-6 13 -1 41.181 39.887 0.943 17.384 o
-6 13 0 2.268 3.381 0.601 214.254 o
-6 13 1 458.738 466.762 3.748 0.479 o
-6 13 2 59.410 63.959 1.165 10.513 o
-6 13 3 1.538 2.286 0.657 239.075 o
-6 13 4 29.821 29.123 0.885 24.927 o
-6 13 5 27.937 27.128 0.886 26.725 o
-6 13 6 0.494 -0.284 0.662 364.679 o
-6 13 7 116.927 112.579 1.701 4.386 o
-6 14 -1 34.732 32.858 1.005 20.851 o
-6 14 0 16.906 14.114 0.766 47.677 o
-6 14 1 5.587 4.545 0.623 132.444 o
-6 14 2 10.902 10.072 0.689 71.406 o
-6 14 3 40.017 40.920 1.095 17.081 o
-6 14 4 42.898 43.441 1.169 15.652 o
-6 14 5 43.962 42.429 1.130 15.623 o
-6 14 6 0.967 0.330 0.731 270.138 o
-5 0 -3 100.037 95.403 1.218 5.655 o
-5 0 -1 371.491 377.391 2.507 0.703 o
-5 0 1 13.579 14.844 0.328 62.732 o
-5 0 3 651.043 628.294 3.728 0.268 o
-5 0 5 1175.110 1126.940 6.551 0.089 o
-5 0 7 326.041 328.894 2.740 0.872 o
-5 0 9 86.879 86.555 1.461 6.538 o
-5 0 11 302.678 345.758 4.456 0.864 o
-5 0 13 85.478 99.242 2.940 5.093 o
-5 1 -4 1135.460 1146.040 6.689 0.092 o
-5 1 -3 600.044 612.050 3.590 0.300 o
-5 1 -2 161.805 156.882 1.060 2.837 o
-5 1 -1 209.100 215.086 1.111 1.846 o
-5 1 0 1432.700 1504.030 6.558 0.058 o
-5 1 1 2.988 2.759 0.185 318.052 o
-5 1 2 307.940 309.734 1.414 0.988 o
-5 1 3 20.382 18.396 0.265 43.807 o
-5 1 4 394.383 375.872 1.637 0.667 o
-5 1 5 0.179 -0.468 0.209 2783.190 o
-5 1 6 29.753 26.464 0.414 28.232 o
-5 1 7 7.392 7.832 0.363 115.812 o
-5 1 8 0.528 0.476 0.354 834.169 o
-5 1 9 71.326 67.669 0.862 9.121 o
-5 1 10 54.257 52.788 0.910 12.643 o
-5 1 11 32.511 43.117 0.902 20.082 o
-5 1 12 91.668 106.313 2.097 5.313 o
-5 1 13 6.743 9.023 0.706 94.218 o
-5 1 14 33.686 30.008 15.227 0.759 o
-5 2 -4 279.605 270.289 1.792 1.176 o
-5 2 -3 2100.760 2202.880 11.922 0.028 o
-5 2 -2 234.118 223.962 1.440 1.590 o
-5 2 -1 1820.870 1901.520 8.751 0.037 o
-5 2 0 14.180 15.531 0.269 60.588 o
-5 2 1 233.299 239.820 1.169 1.548 o
-5 2 2 520.692 509.042 2.241 0.402 o
-5 2 3 25.501 27.008 0.322 31.895 o
-5 2 4 3.802 3.225 0.213 254.287 o
-5 2 5 1266.670 1225.870 5.616 0.078 o
-5 2 6 326.982 317.180 1.779 0.906 o
-5 2 7 52.723 53.572 0.628 13.269 o
-5 2 8 7.170 6.307 0.414 122.984 o
-5 2 9 5.629 4.808 0.444 151.085 o
-5 2 10 0.356 0.659 0.437 662.444 o
-5 2 11 192.806 226.947 2.410 1.855 o
-5 2 12 91.052 110.257 2.157 5.214 o
-5 2 13 6.235 7.635 0.742 99.752 o
-5 3 -4 80.869 75.728 0.858 7.785 o
-5 3 -3 0.425 -0.265 0.296 1304.940 o
-5 3 -2 1522.210 1573.530 8.259 0.052 o
-5 3 -1 291.344 299.384 1.750 1.064 o
-5 3 0 149.333 148.717 0.870 3.178 o
-5 3 1 65.334 65.326 0.569 10.218 o
-5 3 2 687.266 663.334 2.925 0.245 o
-5 3 3 2111.190 2076.870 8.970 0.029 o
-5 3 4 45.906 42.494 0.438 16.617 o
-5 3 5 375.921 347.265 1.829 0.734 o
-5 3 6 415.434 388.493 2.223 0.611 o
-5 3 7 114.303 109.034 1.085 4.745 o
-5 3 8 2.328 0.679 0.368 394.060 o
-5 3 9 17.315 18.882 0.505 46.607 o
-5 3 10 92.919 96.653 1.331 5.951 o
-5 3 11 19.282 21.836 0.650 39.525 o
-5 3 12 68.995 73.357 1.234 8.724 o
-5 3 13 24.119 28.037 0.895 29.061 o
-5 4 -4 21.584 19.600 0.478 39.598 o
-5 4 -3 240.826 241.184 1.750 1.471 o
-5 4 -2 96.898 88.718 0.849 6.162 o
-5 4 -1 14.992 15.283 0.347 57.726 o
-5 4 0 2.704 3.617 0.234 297.668 o
-5 4 1 0.155 0.540 0.197 2019.040 o
-5 4 2 42.073 43.166 0.425 17.756 o
-5 4 3 1905.670 1909.560 8.750 0.035 o
-5 4 4 76.944 72.685 0.682 8.386 o
-5 4 5 246.056 231.248 1.369 1.484 o
-5 4 6 21.386 19.067 0.438 40.570 o
-5 4 7 703.994 701.389 4.447 0.227 o
-5 4 8 0.346 0.223 0.396 856.873 o
-5 4 9 67.105 64.473 1.023 9.653 o
-5 4 10 19.787 21.333 0.668 38.983 o
-5 4 11 8.280 8.871 0.593 91.852 o
-5 4 12 12.906 15.618 0.698 56.153 o
-5 4 13 22.404 24.143 0.844 32.645 o
-5 5 -4 9.779 9.222 0.445 88.495 o
-5 5 -3 11.652 11.231 0.464 73.538 o
-5 5 -2 816.131 807.233 4.916 0.173 o
-5 5 -1 62.198 63.597 0.678 10.699 o
-5 5 0 652.977 646.279 3.268 0.264 o
-5 5 1 79.930 80.419 0.636 7.774 o
-5 5 2 596.139 601.119 2.993 0.308 o
-5 5 3 201.294 187.918 1.166 2.059 o
-5 5 4 401.730 384.634 2.198 0.639 o
-5 5 5 388.599 364.235 2.118 0.686 o
-5 5 6 19.209 18.586 0.487 43.806 o
-5 5 7 1.707 1.221 0.393 415.764 o
-5 5 8 32.300 33.016 0.666 23.523 o
-5 5 9 32.076 34.093 0.707 23.185 o
-5 5 10 69.119 72.447 1.201 8.792 o
-5 5 11 9.412 8.054 0.612 86.552 o
-5 5 12 61.239 63.989 1.269 10.116 o
-5 5 13 6.606 7.894 0.740 96.404 o
-5 6 -4 30.314 30.596 0.676 25.321 o
-5 6 -3 639.083 628.557 4.352 0.272 o
-5 6 -2 3.224 3.187 0.388 243.945 o
-5 6 -1 519.954 534.468 3.206 0.387 o
-5 6 0 9.554 8.600 0.339 95.806 o
-5 6 1 4.850 5.742 0.290 173.170 o
-5 6 2 77.736 79.224 0.714 7.986 o
-5 6 3 17.974 17.535 0.439 47.383 o
-5 6 4 42.298 40.230 0.576 17.915 o
-5 6 5 33.437 36.570 0.612 22.216 o
-5 6 6 181.613 171.934 1.370 2.382 o
-5 6 7 175.913 174.592 1.630 2.417 o
-5 6 8 2.054 1.885 0.508 290.966 o
-5 6 9 17.558 17.578 0.618 45.832 o
-5 6 10 59.434 61.908 1.240 10.541 o
-5 6 11 6.134 5.277 0.628 121.373 o
-5 6 12 1.600 0.955 0.681 253.229 o
-5 6 13 12.462 12.052 0.883 56.616 o
-5 7 -4 185.947 179.644 1.752 2.241 o
-5 7 -3 354.901 349.300 2.635 0.770 o
-5 7 -2 10.580 8.188 0.436 87.196 o
-5 7 -1 1.414 0.756 0.355 528.446 o
-5 7 0 284.495 279.273 1.915 1.131 o
-5 7 1 536.187 539.670 3.230 0.371 o
-5 7 2 456.850 439.223 2.664 0.507 o
-5 7 3 96.430 96.239 0.938 5.939 o
-5 7 4 559.168 534.955 3.307 0.354 o
-5 7 5 5.180 6.595 0.455 142.966 o
-5 7 6 20.971 20.282 0.623 38.614 o
-5 7 7 9.055 9.470 0.509 89.425 o
-5 7 8 14.503 12.002 0.544 60.306 o
-5 7 9 0.052 -0.525 0.522 651.083 o
-5 7 10 0.086 -0.547 0.580 522.533 o
-5 7 11 17.161 17.610 0.779 43.983 o
-5 7 12 12.223 9.515 0.783 64.234 o
-5 8 -4 74.029 73.329 1.093 8.357 o
-5 8 -3 240.561 240.020 2.087 1.461 o
-5 8 -2 226.920 219.809 1.895 1.637 o
-5 8 -1 327.381 321.979 2.387 0.886 o
-5 8 0 197.398 196.394 1.705 2.020 o
-5 8 1 147.433 151.255 1.334 3.136 o
-5 8 2 143.241 143.912 1.331 3.306 o
-5 8 3 576.052 568.555 3.870 0.328 o
-5 8 4 709.349 676.980 4.625 0.229 o
-5 8 5 3134.090 3197.560 21.321 0.013 o
-5 8 6 124.138 125.968 1.346 4.040 o
-5 8 7 66.362 68.993 1.049 9.445 o
-5 8 8 13.574 12.108 0.620 61.062 o
-5 8 9 63.762 65.514 1.302 9.661 o
-5 8 10 36.101 35.798 0.876 20.215 o
-5 8 11 2.796 1.514 0.769 176.925 o
-5 8 12 3.036 0.398 0.773 182.786 o
-5 9 -4 46.444 44.025 0.922 15.326 o
-5 9 -3 32.908 33.946 0.756 22.586 o
-5 9 -2 131.991 130.695 1.405 3.733 o
-5 9 -1 47.540 47.542 0.802 14.860 o
-5 9 0 210.622 198.357 1.780 1.873 o
-5 9 1 483.984 501.136 3.629 0.433 o
-5 9 2 56.072 61.571 0.929 11.524 o
-5 9 3 207.021 198.112 2.082 1.885 o
-5 9 4 4.177 2.135 0.495 203.530 o
-5 9 5 25.819 26.506 0.659 30.086 o
-5 9 6 938.790 913.331 6.358 0.134 o
-5 9 7 152.325 149.950 1.596 3.011 o
-5 9 8 64.871 59.709 1.196 10.025 o
-5 9 9 4.265 3.537 0.587 166.181 o
-5 9 10 11.353 9.994 0.780 66.432 o
-5 9 11 0.103 -3.010 0.760 307.454 o
-5 10 -4 185.516 192.238 2.201 2.126 o
-5 10 -3 924.270 945.544 6.703 0.133 o
-5 10 -2 25.540 27.356 0.699 29.703 o
-5 10 -1 310.976 312.043 2.580 0.950 o
-5 10 0 22.685 21.799 0.610 35.761 o
-5 10 1 59.840 62.226 0.957 10.853 o
-5 10 2 354.537 349.758 2.821 0.767 o
-5 10 3 184.073 183.306 1.654 2.251 o
-5 10 4 203.777 199.765 1.779 1.932 o
-5 10 5 53.566 54.543 0.896 12.630 o
-5 10 6 23.877 26.135 0.699 31.645 o
-5 10 7 507.383 534.168 4.037 0.393 o
-5 10 8 213.018 211.347 2.203 1.763 o
-5 10 9 4.853 3.607 0.633 147.799 o
-5 10 10 0.007 -2.172 0.736 334.585 o
-5 10 11 5.668 2.676 0.807 119.143 o
-5 11 -4 30.174 28.029 0.940 24.702 o
-5 11 -3 22.211 21.976 0.786 34.506 o
-5 11 -2 174.211 167.686 1.734 2.479 o
-5 11 -1 7.387 6.487 0.540 110.885 o
-5 11 0 126.120 124.308 1.353 4.004 o
-5 11 1 118.270 118.314 1.314 4.364 o
-5 11 2 358.016 347.850 2.870 0.760 o
-5 11 3 51.136 51.895 0.935 13.303 o
-5 11 4 81.480 77.620 1.141 7.474 o
-5 11 5 20.604 18.738 0.641 39.933 o
-5 11 6 3.754 2.540 0.587 188.264 o
-5 11 7 28.858 27.064 0.811 26.636 o
-5 11 8 2.713 2.092 0.619 215.158 o
-5 11 9 1.934 2.342 0.705 207.169 o
-5 11 10 4.699 2.523 0.821 128.563 o
-5 12 -4 1.102 0.813 0.697 271.425 o
-5 12 -3 191.419 197.629 2.039 2.048 o
-5 12 -2 181.697 188.680 1.882 2.225 o
-5 12 -1 88.443 97.313 1.463 6.113 o
-5 12 0 22.640 22.438 0.670 34.925 o
-5 12 1 5.983 4.627 0.528 137.741 o
-5 12 2 21.969 21.007 0.703 36.145 o
-5 12 3 342.725 340.550 2.756 0.810 o
-5 12 4 28.206 31.035 0.769 26.017 o
-5 12 5 229.080 234.269 2.182 1.552 o
-5 12 6 38.650 37.438 0.884 18.870 o
-5 12 7 67.468 68.599 1.170 9.211 o
-5 12 8 14.220 13.327 0.798 53.284 o
-5 12 9 43.215 42.241 1.178 15.697 o
-5 13 -4 7.014 6.024 0.763 98.209 o
-5 13 -3 1.547 0.534 0.727 242.185 o
-5 13 -2 281.455 285.361 2.671 1.107 o
-5 13 -1 83.911 84.264 1.313 6.919 o
-5 13 0 4.073 2.947 0.564 180.928 o
-5 13 1 116.162 113.799 1.463 4.473 o
-5 13 2 122.132 116.027 1.518 4.214 o
-5 13 3 0.057 1.187 0.551 474.491 o
-5 13 4 205.165 205.009 2.112 1.868 o
-5 13 5 41.998 42.685 0.958 16.656 o
-5 13 6 7.254 6.186 0.706 100.494 o
-5 13 7 5.358 3.966 0.781 118.969 o
-5 13 8 11.231 9.533 0.866 64.235 o
-5 14 -3 34.766 32.305 1.088 20.543 o
-5 14 -2 1.240 1.340 0.708 247.280 o
-5 14 -1 113.702 112.674 1.640 4.520 o
-5 14 0 1.043 0.189 0.612 353.859 o
-5 14 1 3.660 2.423 0.683 170.076 o
-5 14 2 14.574 14.107 0.744 52.914 o
-5 14 3 3.029 3.981 0.636 177.347 o
-5 14 4 397.033 399.132 3.767 0.614 o
-5 14 5 23.558 29.381 0.982 28.244 o
-5 14 6 170.492 176.752 2.256 2.399 o
-5 14 7 1.237 -1.143 0.803 228.243 o
-5 15 -1 5.645 6.577 0.778 105.060 o
-5 15 0 487.620 498.421 4.631 0.423 o
-5 15 1 6.928 10.582 0.842 80.073 o
-5 15 2 142.909 139.525 2.154 3.193 o
-5 15 3 17.129 16.939 0.912 42.242 o
-5 15 4 39.882 38.888 1.192 17.076 o
-5 15 5 3.532 0.909 0.829 154.201 o
-4 0 -2 136.065 134.021 1.051 3.645 o
-4 0 0 80.920 78.917 0.721 7.715 o
-4 0 2 2624.390 2755.590 15.317 0.018 o
-4 0 4 1199.560 1253.150 7.234 0.081 o
-4 0 6 284.047 275.861 1.810 1.143 o
-4 0 8 1128.720 1140.740 9.215 0.091 o
-4 0 10 142.607 142.594 2.154 3.168 o
-4 0 12 124.919 179.501 4.073 2.610 o
-4 0 14 26.921 31.804 1.874 18.630 o
-4 1 -3 745.197 742.016 3.417 0.206 o
-4 1 -2 12.786 12.675 0.229 70.677 o
-4 1 -1 660.473 696.051 3.088 0.249 o
-4 1 0 95.822 90.210 0.563 6.269 o
-4 1 1 1571.910 1690.980 6.850 0.048 o
-4 1 2 38.099 45.911 0.363 18.772 o
-4 1 3 934.195 917.836 3.773 0.137 o
-4 1 4 68.737 64.293 0.481 9.889 o
-4 1 5 112.419 99.536 0.615 5.132 o
-4 1 6 398.016 352.644 1.594 0.683 o
-4 1 7 105.262 99.832 0.770 5.430 o
-4 1 8 212.389 223.466 1.784 1.746 o
-4 1 9 447.794 460.604 2.958 0.503 o
-4 1 10 0.434 2.917 0.454 415.896 o
-4 1 11 170.294 185.126 1.967 2.384 o
-4 1 12 338.003 415.818 4.328 0.699 o
-4 1 13 17.982 18.195 0.748 42.720 o
-4 1 14 2.553 2.475 1.634 57.873 o
-4 2 -3 33.930 33.666 0.392 23.341 o
-4 2 -2 672.599 686.678 3.215 0.245 o
-4 2 -1 783.362 780.647 3.535 0.188 o
-4 2 0 42.423 42.815 0.375 17.767 o
-4 2 1 2.862 3.968 0.286 267.374 o
-4 2 2 1081.080 1119.340 4.656 0.101 o
-4 2 3 1049.590 1033.220 4.391 0.110 o
-4 2 4 1.208 1.171 0.169 736.858 o
-4 2 5 131.689 118.607 0.678 4.043 o
-4 2 6 15.894 16.841 0.305 53.928 o
-4 2 7 0.672 0.413 0.286 966.495 o
-4 2 8 207.875 200.869 1.514 1.904 o
-4 2 9 328.030 340.224 2.330 0.859 o
-4 2 10 49.722 49.556 0.761 14.173 o
-4 2 11 4.597 7.054 0.535 139.342 o
-4 2 12 0.125 3.721 0.744 228.407 o
-4 2 13 1.784 1.960 0.693 222.065 o
-4 2 14 1.245 -5.508 7.903 2.897 o
-4 3 -3 13.244 15.417 0.324 62.941 o
-4 3 -2 29.928 28.696 0.349 27.497 o
-4 3 -1 577.464 550.262 2.675 0.338 o
-4 3 0 3563.650 3849.760 17.617 0.010 o
-4 3 1 534.805 519.170 2.323 0.384 o
-4 3 2 1122.880 1166.510 5.020 0.093 o
-4 3 3 1953.360 1954.720 8.404 0.033 o
-4 3 4 218.948 199.077 1.012 1.833 o
-4 3 5 122.901 112.205 0.689 4.442 o
-4 3 6 31.682 35.335 0.433 24.019 o
-4 3 7 116.848 110.021 0.903 4.670 o
-4 3 8 6.380 4.879 0.401 143.167 o
-4 3 9 136.331 141.068 1.249 3.516 o
-4 3 10 65.430 67.576 1.013 9.678 o
-4 3 11 170.863 188.596 2.119 2.334 o
-4 3 12 8.249 7.926 0.671 90.449 o
-4 3 13 14.013 11.970 0.806 55.159 o
-4 4 -3 46.313 49.132 0.581 15.356 o
-4 4 -2 218.692 209.844 1.261 1.777 o
-4 4 -1 0.010 -0.456 0.173 5813.280 o
-4 4 0 568.051 597.916 2.842 0.327 o
-4 4 1 304.307 291.048 1.403 1.036 o
-4 4 2 677.697 672.648 3.079 0.246 o
-4 4 3 35.421 37.052 0.385 21.737 o
-4 4 4 2676.750 2647.120 11.696 0.018 o
-4 4 5 7.872 8.819 0.274 110.601 o
-4 4 6 387.951 375.053 2.180 0.675 o
-4 4 7 14.500 13.335 0.408 60.980 o
-4 4 8 139.623 136.740 1.218 3.493 o
-4 4 9 11.134 12.765 0.518 71.019 o
-4 4 10 274.985 289.660 2.840 1.119 o
-4 4 11 9.888 10.111 0.571 80.470 o
-4 4 12 5.118 5.147 0.643 132.181 o
-4 4 13 0.127 -1.386 0.679 380.998 o
-4 5 -3 299.894 284.454 1.925 1.056 o
-4 5 -2 99.644 97.853 0.773 5.770 o
-4 5 -1 881.526 916.335 4.373 0.147 o
-4 5 0 467.169 470.981 2.203 0.478 o
-4 5 1 1123.580 1154.890 5.215 0.094 o
-4 5 2 726.382 728.038 3.331 0.216 o
-4 5 3 194.444 177.829 0.973 2.206 o
-4 5 4 9.623 9.773 0.272 93.416 o
-4 5 5 2.515 2.222 0.277 348.545 o
-4 5 6 11.232 11.064 0.387 77.828 o
-4 5 7 182.223 181.443 1.380 2.310 o
-4 5 8 51.171 44.817 0.708 14.476 o
-4 5 9 184.444 180.853 1.512 2.274 o
-4 5 10 5.559 6.700 0.517 130.994 o
-4 5 11 1.318 -0.185 0.545 397.053 o
-4 5 12 43.772 47.250 0.968 15.490 o
-4 5 13 6.400 6.517 0.702 106.166 o
-4 6 -3 18.196 17.684 0.486 46.319 o
-4 6 -2 134.749 129.422 1.038 3.744 o
-4 6 -1 22.291 26.410 0.394 35.133 o
-4 6 0 21.402 24.306 0.332 37.739 o
-4 6 1 156.624 157.660 0.964 2.934 o
-4 6 2 10.677 10.483 0.266 85.015 o
-4 6 3 640.553 615.582 3.011 0.278 o
-4 6 4 279.916 270.299 1.668 1.178 o
-4 6 5 27.627 26.682 0.478 29.540 o
-4 6 6 178.758 171.715 1.270 2.432 o
-4 6 7 171.098 169.166 1.396 2.550 o
-4 6 8 87.872 90.774 1.113 6.548 o
-4 6 9 6.632 5.957 0.500 124.251 o
-4 6 10 38.046 36.897 0.769 19.589 o
-4 6 11 2.533 1.987 0.607 226.955 o
-4 6 12 10.970 11.312 0.761 66.197 o
-4 6 13 8.472 7.049 0.778 85.087 o
-4 7 -3 173.286 168.718 1.552 2.505 o
-4 7 -2 414.563 419.962 2.860 0.580 o
-4 7 -1 662.931 652.260 3.702 0.256 o
-4 7 0 17.317 19.101 0.393 47.625 o
-4 7 1 1043.510 1043.660 5.403 0.109 o
-4 7 2 463.024 451.359 2.558 0.493 o
-4 7 3 39.034 38.653 0.510 19.549 o
-4 7 4 2.853 2.475 0.328 297.684 o
-4 7 5 213.344 194.663 1.490 1.883 o
-4 7 6 0.611 0.161 0.370 823.839 o
-4 7 7 30.676 28.853 0.609 25.954 o
-4 7 8 61.126 61.691 0.977 10.680 o
-4 7 9 59.853 62.031 1.045 10.752 o
-4 7 10 91.439 91.467 1.517 6.076 o
-4 7 11 106.151 107.221 2.121 4.686 o
-4 7 12 0.805 0.101 0.733 283.161 o
-4 8 -3 257.254 251.901 2.129 1.325 o
-4 8 -2 4.189 2.536 0.406 216.425 o
-4 8 -1 64.306 64.789 0.731 10.273 o
-4 8 0 393.625 399.403 2.693 0.635 o
-4 8 1 1104.090 1120.100 6.752 0.097 o
-4 8 2 4234.840 4419.020 24.859 0.007 o
-4 8 3 2.835 3.513 0.531 214.192 o
-4 8 4 265.297 251.387 1.837 1.293 o
-4 8 5 25.785 23.209 0.559 32.221 o
-4 8 6 275.129 268.529 2.200 1.189 o
-4 8 7 29.940 27.765 0.620 26.748 o
-4 8 8 10.134 10.828 0.526 79.294 o
-4 8 9 0.718 -0.872 0.510 523.240 o
-4 8 10 1.653 0.535 0.616 296.042 o
-4 8 11 0.219 -1.180 0.668 384.062 o
-4 8 12 4.942 2.406 0.759 135.712 o
-4 9 -3 31.771 31.227 0.688 24.218 o
-4 9 -2 465.077 480.014 3.320 0.467 o
-4 9 -1 67.035 74.724 0.903 9.173 o
-4 9 0 321.546 318.294 2.510 0.907 o
-4 9 1 108.928 105.066 1.223 5.006 o
-4 9 2 93.295 101.769 1.430 5.740 o
-4 9 3 2678.300 2740.580 16.448 0.017 o
-4 9 4 751.315 730.257 4.833 0.204 o
-4 9 5 173.367 165.483 1.561 2.527 o
-4 9 6 13.209 11.674 0.535 65.028 o
-4 9 7 20.282 20.476 0.616 39.463 o
-4 9 8 1.199 -0.146 0.491 469.525 o
-4 9 9 82.639 78.250 1.184 7.326 o
-4 9 10 7.824 6.479 0.703 95.646 o
-4 9 11 15.584 13.162 0.901 48.180 o
-4 9 12 3.114 6.594 8.242 2.639 o
-4 10 -3 4.022 2.793 0.501 197.220 o
-4 10 -2 98.636 95.764 1.139 5.753 o
-4 10 -1 71.596 72.653 0.997 8.714 o
-4 10 0 84.514 89.532 1.154 6.794 o
-4 10 1 133.607 131.978 1.302 3.693 o
-4 10 2 35.739 35.357 0.666 21.231 o
-4 10 3 182.450 168.883 1.457 2.384 o
-4 10 4 628.744 639.719 4.319 0.274 o
-4 10 5 662.599 634.438 4.379 0.259 o
-4 10 6 0.807 -0.334 0.443 617.829 o
-4 10 7 0.552 -0.949 0.477 617.421 o
-4 10 8 0.486 -1.432 0.632 395.712 o
-4 10 9 0.006 -1.542 0.573 551.218 o
-4 10 10 5.519 2.725 0.723 131.602 o
-4 10 11 39.719 37.525 1.080 17.771 o
-4 11 -3 56.302 54.575 0.960 12.030 o
-4 11 -2 71.062 71.546 0.998 8.827 o
-4 11 -1 480.393 476.871 3.432 0.451 o
-4 11 0 160.202 157.345 1.627 2.794 o
-4 11 1 434.487 422.535 3.394 0.543 o
-4 11 2 152.106 149.197 1.487 3.039 o
-4 11 3 31.621 29.026 0.627 25.227 o
-4 11 4 33.525 34.292 0.716 22.354 o
-4 11 5 22.665 21.441 0.633 35.780 o
-4 11 6 0.190 -0.501 0.506 649.935 o
-4 11 7 3.747 3.156 0.571 184.562 o
-4 11 8 0.013 -2.427 0.578 540.677 o
-4 11 9 15.197 14.526 0.754 50.869 o
-4 11 10 20.329 20.735 0.935 35.436 o
-4 12 -3 58.110 59.822 1.133 11.047 o
-4 12 -2 61.040 61.291 1.116 10.539 o
-4 12 -1 1.834 -0.293 0.477 402.777 o
-4 12 0 156.206 157.619 1.692 2.853 o
-4 12 1 112.862 123.161 1.544 4.398 o
-4 12 2 252.437 252.157 2.292 1.344 o
-4 12 3 41.002 42.761 0.812 17.362 o
-4 12 4 199.792 193.903 1.833 1.998 o
-4 12 5 28.887 29.349 0.768 26.125 o
-4 12 6 144.842 146.413 1.679 3.183 o
-4 12 7 5.550 4.826 0.669 125.754 o
-4 12 8 6.528 7.656 0.692 101.505 o
-4 12 9 2.423 -0.144 0.705 228.955 o
-4 12 10 44.670 51.254 5.425 4.447 o
-4 13 -3 0.359 -0.466 0.643 396.799 o
-4 13 -2 124.826 122.192 2.079 3.860 o
-4 13 -1 190.886 183.563 2.108 2.124 o
-4 13 0 0.241 0.800 0.554 471.463 o
-4 13 1 212.156 213.758 2.279 1.754 o
-4 13 2 115.510 115.571 1.744 4.367 o
-4 13 3 50.003 50.194 0.974 13.646 o
-4 13 4 0.002 0.123 0.641 433.107 o
-4 13 5 112.451 110.031 1.515 4.661 o
-4 13 6 2.625 2.704 0.679 191.174 o
-4 13 7 11.444 9.995 0.774 66.346 o
-4 13 8 36.154 34.048 1.079 19.674 o
-4 13 9 98.581 95.241 1.963 5.335 o
-4 14 -3 52.628 51.994 1.282 12.314 o
-4 14 -2 27.410 26.677 0.909 27.065 o
-4 14 -1 3.124 2.908 0.675 178.173 o
-4 14 0 38.382 40.750 1.079 17.681 o
-4 14 1 399.612 407.741 4.067 0.598 o
-4 14 2 9.071 14.658 0.887 62.191 o
-4 14 3 291.825 292.032 2.957 1.042 o
-4 14 4 18.697 17.900 0.864 40.136 o
-4 14 5 0.563 0.349 0.683 326.472 o
-4 14 6 70.759 72.722 1.443 8.356 o
-4 14 7 80.017 78.522 1.566 7.211 o
-4 15 -3 318.915 321.831 4.346 0.856 o
-4 15 -2 0.034 2.713 0.776 235.230 o
-4 15 -1 128.217 128.576 1.982 3.713 o
-4 15 0 61.015 61.501 1.437 10.050 o
-4 15 1 163.720 166.596 2.441 2.536 o
-4 15 2 64.410 63.903 1.374 9.582 o
-4 15 3 46.220 42.337 1.170 14.942 o
-4 15 4 147.262 144.263 2.029 3.085 o
-4 15 5 30.986 28.156 1.056 23.473 o
-4 15 6 1.588 0.838 0.856 185.758 o
-4 16 -1 2.124 -3.297 9.890 1.849 o
-4 16 0 0.332 -1.597 0.749 301.756 o
-4 16 1 7.224 6.139 0.838 90.588 o
-4 16 2 23.373 22.349 1.023 30.740 o
-4 16 3 7.754 3.847 0.880 90.991 o
-3 0 -1 1151.930 1230.740 7.401 0.086 o
-3 0 1 2891.400 3259.570 21.358 0.014 o
-3 0 3 174.758 187.403 1.231 2.382 o
-3 0 5 3657.220 3567.580 20.602 0.010 o
-3 0 7 104.441 81.933 0.913 5.900 o
-3 0 9 1753.490 1963.200 15.794 0.036 o
-3 0 11 59.772 61.998 1.293 10.407 o
-3 0 13 0.185 -1.710 0.849 244.089 o
-3 1 -2 1907.780 1955.610 8.551 0.034 o
-3 1 -1 334.775 359.122 1.633 0.824 o
-3 1 0 3681.280 3997.700 23.337 0.009 o
-3 1 1 121.474 127.811 0.632 4.229 o
-3 1 2 1125.410 1159.070 4.714 0.094 o
-3 1 3 1048.330 1004.940 4.094 0.112 o
-3 1 4 76.716 69.039 0.472 8.691 o
-3 1 5 1001.940 947.753 3.903 0.123 o
-3 1 6 1510.400 1452.770 6.091 0.056 o
-3 1 7 29.051 26.715 0.387 28.766 o
-3 1 8 566.371 547.883 3.065 0.345 o
-3 1 9 1007.180 1087.750 6.342 0.111 o
-3 1 10 107.354 117.663 1.581 4.685 o
-3 1 11 29.413 32.004 0.748 25.081 o
-3 1 12 8.370 10.312 0.721 80.518 o
-3 1 13 1.057 0.088 0.650 326.137 o
-3 1 14 7.032 -1.079 4.951 7.144 o
-3 2 -2 1.032 0.763 0.189 877.135 o
-3 2 -1 148.903 148.139 0.840 3.197 o
-3 2 0 1879.590 2014.920 8.946 0.034 o
-3 2 1 956.824 1046.660 4.509 0.122 o
-3 2 2 677.953 703.943 2.997 0.240 o
-3 2 3 266.903 244.712 1.110 1.323 o
-3 2 4 11.088 10.179 0.225 84.389 o
-3 2 5 102.827 82.455 0.529 6.087 o
-3 2 6 1014.290 973.765 4.231 0.119 o
-3 2 7 347.891 344.964 1.853 0.805 o
-3 2 8 10.131 9.277 0.356 89.339 o
-3 2 9 3.216 6.576 0.482 174.577 o
-3 2 10 4.124 4.727 0.458 178.861 o
-3 2 11 0.289 -1.426 0.516 603.271 o
-3 2 12 4.559 2.864 0.621 160.948 o
-3 2 13 25.834 24.964 0.987 28.150 o
-3 3 -2 772.321 761.831 3.698 0.194 o
-3 3 -1 1363.380 1455.120 6.668 0.063 o
-3 3 0 4540.560 4989.390 31.702 0.006 o
-3 3 1 100.402 103.118 0.595 5.633 o
-3 3 2 1048.260 1085.320 4.700 0.107 o
-3 3 3 71.437 72.191 0.510 9.076 o
-3 3 4 7.270 5.891 0.244 134.497 o
-3 3 5 14.423 13.148 0.247 63.771 o
-3 3 6 102.309 97.598 0.639 5.669 o
-3 3 7 93.520 89.200 0.776 6.382 o
-3 3 8 563.454 568.917 3.340 0.339 o
-3 3 9 38.065 40.248 0.675 19.212 o
-3 3 10 82.941 80.958 1.248 7.155 o
-3 3 11 0.906 -0.592 0.530 464.766 o
-3 3 12 22.340 21.509 0.739 35.100 o
-3 3 13 0.738 -0.325 0.678 330.567 o
-3 4 -2 454.875 449.114 2.381 0.506 o
-3 4 -1 627.470 665.748 3.107 0.272 o
-3 4 0 19.691 23.421 0.300 40.809 o
-3 4 1 5612.090 6102.380 41.903 0.004 o
-3 4 2 49.119 51.329 0.548 14.421 o
-3 4 3 1077.450 1101.220 4.789 0.102 o
-3 4 4 0.068 -0.648 0.177 4577.070 o
-3 4 5 636.853 608.694 2.795 0.283 o
-3 4 6 0.042 0.807 0.228 1714.720 o
-3 4 7 1778.580 1783.860 9.673 0.039 o
-3 4 8 8.035 7.983 0.431 105.690 o
-3 4 9 0.326 -0.322 0.408 883.331 o
-3 4 10 6.039 6.522 0.533 124.879 o
-3 4 11 1.044 -0.835 0.547 426.112 o
-3 4 12 4.011 3.530 0.620 165.064 o
-3 4 13 2.338 0.798 0.697 221.409 o
-3 5 -2 1291.710 1322.050 6.482 0.072 o
-3 5 -1 545.940 565.129 2.852 0.355 o
-3 5 0 373.137 370.808 1.823 0.714 o
-3 5 1 72.362 74.637 0.544 8.825 o
-3 5 2 518.398 499.368 2.334 0.408 o
-3 5 3 34.379 31.576 0.369 23.721 o
-3 5 4 166.985 156.772 0.905 2.760 o
-3 5 5 144.650 120.736 0.775 3.631 o
-3 5 6 214.621 205.778 1.342 1.828 o
-3 5 7 1.344 3.365 0.344 371.764 o
-3 5 8 10.431 10.636 0.434 81.418 o
-3 5 9 80.233 77.930 0.987 7.667 o
-3 5 10 0.911 -0.237 0.493 513.702 o
-3 5 11 23.146 20.993 0.692 34.961 o
-3 5 12 4.507 4.719 0.627 145.510 o
-3 5 13 1.498 2.324 0.704 221.380 o
-3 6 -2 307.895 309.151 1.774 0.983 o
-3 6 -1 252.380 243.423 1.318 1.406 o
-3 6 0 864.997 872.549 4.235 0.155 o
-3 6 1 126.798 131.702 0.826 3.972 o
-3 6 2 170.712 155.819 0.928 2.704 o
-3 6 3 374.997 353.987 1.779 0.729 o
-3 6 4 317.871 303.316 1.630 0.961 o
-3 6 5 494.594 472.453 2.779 0.443 o
-3 6 6 14.236 12.311 0.393 63.640 o
-3 6 7 55.294 46.063 0.692 13.435 o
-3 6 8 100.643 95.581 1.138 5.652 o
-3 6 9 94.019 89.204 1.054 6.239 o
-3 6 10 62.061 55.968 0.949 10.998 o
-3 6 11 12.785 11.301 0.671 63.280 o
-3 6 12 1.174 1.177 0.654 282.538 o
-3 6 13 101.721 117.282 2.364 4.536 o
-3 7 -2 680.874 678.832 3.758 0.242 o
-3 7 -1 1505.980 1541.430 7.944 0.054 o
-3 7 0 579.197 586.868 3.027 0.323 o
-3 7 1 8.838 11.123 0.321 92.720 o
-3 7 2 973.595 968.924 4.662 0.125 o
-3 7 3 1.513 1.390 0.232 563.345 o
-3 7 4 381.825 358.847 2.239 0.704 o
-3 7 5 167.911 163.966 1.287 2.651 o
-3 7 6 132.658 128.056 1.175 3.797 o
-3 7 7 181.728 172.275 1.419 2.374 o
-3 7 8 292.245 284.322 2.131 1.082 o
-3 7 9 30.985 31.557 0.688 24.577 o
-3 7 10 152.739 164.489 2.180 2.771 o
-3 7 11 0.966 -0.389 0.600 380.748 o
-3 7 12 0.042 -1.455 0.651 423.001 o
-3 8 -2 881.822 866.323 5.104 0.151 o
-3 8 -1 2804.000 2977.160 16.672 0.016 o
-3 8 0 243.246 247.783 1.617 1.440 o
-3 8 1 384.448 378.519 2.231 0.678 o
-3 8 2 75.171 75.749 0.697 8.402 o
-3 8 3 644.337 632.184 3.672 0.270 o
-3 8 4 9.668 10.057 0.420 87.610 o
-3 8 5 120.043 117.618 1.111 4.366 o
-3 8 6 6.857 4.683 0.444 134.065 o
-3 8 7 110.845 105.729 1.128 4.941 o
-3 8 8 0.764 -0.257 0.450 615.888 o
-3 8 9 5.924 5.043 0.530 135.514 o
-3 8 10 0.485 -0.690 0.582 457.008 o
-3 8 11 3.723 1.874 0.653 181.610 o
-3 8 12 8.056 4.778 0.718 98.808 o
-3 9 -2 381.310 372.435 2.621 0.686 o
-3 9 -1 199.924 204.404 1.557 1.963 o
-3 9 0 3960.000 4269.980 25.491 0.008 o
-3 9 1 1722.390 1829.760 10.755 0.040 o
-3 9 2 395.590 394.803 2.594 0.637 o
-3 9 3 58.094 58.330 0.774 11.653 o
-3 9 4 0.996 0.053 0.392 654.598 o
-3 9 5 0.011 -1.750 0.393 1163.170 o
-3 9 6 145.817 138.832 1.312 3.308 o
-3 9 7 49.411 48.439 0.849 14.216 o
-3 9 8 44.301 44.097 0.834 16.109 o
-3 9 9 5.649 5.026 0.588 132.791 o
-3 9 10 38.423 36.660 0.917 18.980 o
-3 9 11 15.790 14.363 0.862 47.540 o
-3 9 12 11.482 15.774 7.736 2.907 o
-3 10 -2 16.881 16.898 0.513 49.220 o
-3 10 -1 0.025 -0.815 0.340 1526.740 o
-3 10 0 375.100 380.823 2.833 0.687 o
-3 10 1 258.359 282.334 2.208 1.236 o
-3 10 2 1123.380 1125.920 7.463 0.094 o
-3 10 3 7.525 7.063 0.430 114.381 o
-3 10 4 8.655 7.558 0.496 98.999 o
-3 10 5 61.001 61.059 0.922 10.810 o
-3 10 6 18.959 17.878 0.674 42.519 o
-3 10 7 2.526 1.788 0.488 276.403 o
-3 10 8 18.064 17.410 0.663 44.468 o
-3 10 9 31.311 30.753 0.843 23.852 o
-3 10 10 0.292 -1.156 0.672 372.477 o
-3 10 11 1.377 0.766 0.718 249.053 o
-3 11 -2 677.913 681.575 4.879 0.240 o
-3 11 -1 308.092 309.279 2.491 0.966 o
-3 11 0 233.506 220.097 1.970 1.583 o
-3 11 1 5.048 8.038 0.496 131.079 o
-3 11 2 282.359 274.786 2.277 1.139 o
-3 11 3 37.480 37.599 0.736 19.780 o
-3 11 4 0.088 -0.249 0.432 919.496 o
-3 11 5 6.899 6.092 0.549 116.614 o
-3 11 6 22.637 22.207 0.724 34.550 o
-3 11 7 26.319 28.888 0.802 27.821 o
-3 11 8 491.886 491.264 4.002 0.427 o
-3 11 9 12.960 13.750 0.761 56.780 o
-3 11 10 17.586 13.537 0.823 45.879 o
-3 12 -2 193.361 195.213 1.882 2.054 o
-3 12 -1 90.567 95.070 1.429 6.075 o
-3 12 0 9.575 10.192 0.610 80.167 o
-3 12 1 240.655 239.233 2.209 1.457 o
-3 12 2 9.784 9.917 0.565 81.746 o
-3 12 3 285.740 292.214 2.608 1.077 o
-3 12 4 66.031 64.261 1.114 9.697 o
-3 12 5 40.560 39.873 0.894 17.742 o
-3 12 6 39.573 36.736 1.007 18.223 o
-3 12 7 298.002 301.696 3.457 0.984 o
-3 12 8 16.457 15.587 0.769 47.079 o
-3 12 9 7.427 5.347 0.796 95.042 o
-3 12 10 58.024 52.473 1.227 11.474 o
-3 13 -2 89.863 87.439 1.273 6.439 o
-3 13 -1 138.707 135.610 1.638 3.450 o
-3 13 0 99.487 100.455 1.409 5.470 o
-3 13 1 17.509 20.469 0.707 42.309 o
-3 13 2 415.183 420.036 3.776 0.568 o
-3 13 3 28.099 27.853 0.791 27.011 o
-3 13 4 0.465 -0.109 0.588 451.558 o
-3 13 5 36.546 36.758 0.971 19.466 o
-3 13 6 156.460 155.446 2.027 2.812 o
-3 13 7 1.728 1.736 0.649 246.086 o
-3 13 8 1.231 0.217 0.788 231.621 o
-3 13 9 0.645 -0.229 0.732 295.672 o
-3 14 -2 192.227 197.075 2.262 2.020 o
-3 14 -1 1.099 2.382 0.607 280.585 o
-3 14 0 229.789 233.299 2.534 1.529 o
-3 14 1 26.230 26.827 0.878 28.074 o
-3 14 2 22.249 22.381 0.804 34.069 o
-3 14 3 185.439 191.145 2.173 2.136 o
-3 14 4 215.466 212.588 2.356 1.726 o
-3 14 5 44.403 44.390 1.114 15.301 o
-3 14 6 15.666 15.083 0.917 45.945 o
-3 14 7 1.460 0.555 0.802 212.459 o
-3 14 8 6.243 3.740 0.851 104.311 o
-3 15 -2 220.568 224.261 2.843 1.603 o
-3 15 -1 151.383 155.942 2.071 2.889 o
-3 15 0 152.538 156.079 2.041 2.873 o
-3 15 1 321.775 346.769 3.515 0.840 o
-3 15 2 17.299 18.536 0.828 42.244 o
-3 15 3 3.689 4.027 0.667 157.747 o
-3 15 4 5.003 3.034 0.820 122.494 o
-3 15 5 8.678 7.429 0.911 75.244 o
-3 15 6 99.951 101.053 1.822 5.224 o
-3 16 -2 0.267 -1.598 0.795 273.353 o
-3 16 -1 0.749 -0.384 0.664 341.139 o
-3 16 0 3.235 1.314 0.728 180.252 o
-3 16 1 16.874 12.451 0.862 47.306 o
-3 16 2 20.563 17.457 0.900 37.508 o
-3 16 3 0.366 -1.237 0.708 332.564 o
-3 16 4 7.358 6.629 0.941 81.171 o
-2 0 0 12.668 14.096 0.230 68.407 o
-2 0 2 6087.840 6290.700 206.402 0.002 o
-2 0 4 25.073 28.922 0.370 31.231 o
-2 0 6 14198.300 14257.000 211.256 0.001 o
-2 0 8 210.888 205.677 1.897 1.829 o
-2 0 10 0.232 -1.887 0.611 451.881 o
-2 0 12 150.377 168.456 2.835 2.644 o
-2 1 -1 2101.440 2202.230 11.009 0.028 o
-2 1 0 664.985 717.388 3.326 0.242 o
-2 1 1 4.546 6.386 0.148 183.688 o
-2 1 2 3803.280 4083.070 104.976 0.006 o
-2 1 3 3763.020 3785.540 33.641 0.009 o
-2 1 4 380.486 340.668 1.514 0.735 o
-2 1 5 1255.220 1177.740 4.987 0.081 o
-2 1 6 2264.090 2230.910 9.564 0.025 o
-2 1 7 342.139 346.124 1.766 0.820 o
-2 1 8 139.587 132.528 1.025 3.577 o
-2 1 9 10.768 15.315 0.857 57.592 o
-2 1 10 4.342 3.457 0.456 189.089 o
-2 1 11 0.285 -0.529 0.481 682.240 o
-2 1 12 7.926 8.307 0.619 94.421 o
-2 1 13 4.606 4.759 0.681 136.184 o
-2 2 -1 1141.140 1209.090 5.738 0.089 o
-2 2 0 321.452 346.603 1.642 0.880 o
-2 2 1 12.845 16.185 0.199 64.452 o
-2 2 2 110.814 108.126 0.590 5.017 o
-2 2 3 2387.240 2418.860 10.474 0.022 o
-2 2 4 1616.360 1660.840 7.029 0.047 o
-2 2 5 20.229 20.468 0.274 42.355 o
-2 2 6 25.455 24.210 0.327 33.271 o
-2 2 7 15.360 13.237 0.283 60.334 o
-2 2 8 63.144 57.383 0.624 11.068 o
-2 2 9 2.110 1.221 0.400 369.266 o
-2 2 10 47.940 45.617 0.757 15.088 o
-2 2 11 8.150 6.747 0.592 100.000 o
-2 2 12 34.007 35.875 0.833 21.276 o
-2 2 13 0.440 -0.031 0.672 359.760 o
-2 3 -1 2846.560 3095.630 17.509 0.015 o
-2 3 0 168.226 167.478 0.843 2.655 o
-2 3 1 336.731 342.603 1.563 0.843 o
-2 3 2 250.203 241.563 1.162 1.430 o
-2 3 3 31.274 33.543 0.309 25.095 o
-2 3 4 8.622 12.302 0.265 91.868 o
-2 3 5 1221.820 1209.530 5.229 0.082 o
-2 3 6 84.865 77.934 0.577 7.484 o
-2 3 7 190.801 182.072 1.206 2.211 o
-2 3 8 35.613 36.262 0.600 21.293 o
-2 3 9 223.256 226.382 2.227 1.620 o
-2 3 10 1.191 1.604 0.481 383.140 o
-2 3 11 18.849 16.433 0.643 44.260 o
-2 3 12 0.241 -0.975 0.587 485.410 o
-2 3 13 5.438 4.557 0.725 121.924 o
-2 4 -1 54.031 57.799 0.469 12.744 o
-2 4 0 1179.220 1297.810 5.909 0.082 o
-2 4 1 27.696 28.587 0.281 29.431 o
-2 4 2 1066.210 1135.650 5.227 0.101 o
-2 4 3 33.088 34.123 0.421 23.604 o
-2 4 4 7176.050 7120.740 53.785 0.003 o
-2 4 5 1.608 1.709 0.224 518.554 o
-2 4 6 65.123 67.137 0.559 10.132 o
-2 4 7 42.641 38.866 0.545 18.095 o
-2 4 8 72.832 69.181 0.820 8.904 o
-2 4 9 7.376 5.565 0.471 120.660 o
-2 4 10 11.327 9.565 0.547 75.947 o
-2 4 11 1.628 -0.373 0.529 380.479 o
-2 4 12 22.491 21.886 0.755 34.578 o
-2 4 13 0.603 -0.163 0.707 317.010 o
-2 5 -1 1832.700 1905.570 9.504 0.036 o
-2 5 0 290.862 301.416 1.535 1.066 o
-2 5 1 5.783 7.994 0.229 141.255 o
-2 5 2 169.585 164.200 0.981 2.649 o
-2 5 3 20.528 21.003 0.388 40.788 o
-2 5 4 136.984 119.990 0.795 3.849 o
-2 5 5 8.585 9.625 0.252 101.928 o
-2 5 6 115.775 110.389 0.830 4.720 o
-2 5 7 6.786 7.075 0.386 124.890 o
-2 5 8 104.838 99.582 1.158 5.337 o
-2 5 9 94.019 100.912 1.414 5.733 o
-2 5 10 2.604 3.606 0.506 227.614 o
-2 5 11 7.349 5.344 0.593 112.301 o
-2 5 12 0.342 1.515 0.622 349.334 o
-2 5 13 42.403 43.752 1.041 16.136 o
-2 6 -1 393.426 395.598 2.052 0.646 o
-2 6 0 157.708 151.297 0.923 2.977 o
-2 6 1 254.928 265.974 1.438 1.322 o
-2 6 2 1141.920 1131.020 5.366 0.093 o
-2 6 3 10.914 11.947 0.255 80.160 o
-2 6 4 43.247 37.477 0.412 18.359 o
-2 6 5 765.143 733.191 4.019 0.200 o
-2 6 6 476.993 460.405 2.749 0.469 o
-2 6 7 385.733 357.075 2.437 0.695 o
-2 6 8 20.174 17.029 0.530 43.043 o
-2 6 9 1.504 0.985 0.467 393.763 o
-2 6 10 179.615 195.200 1.991 2.199 o
-2 6 11 0.050 0.518 0.573 496.321 o
-2 6 12 188.539 218.021 2.651 1.912 o
-2 6 13 48.288 52.585 1.593 12.278 o
-2 7 -1 1989.390 2090.030 10.532 0.031 o
-2 7 0 0.980 1.668 0.209 687.480 o
-2 7 1 1414.570 1477.560 7.269 0.060 o
-2 7 2 359.916 363.379 1.934 0.752 o
-2 7 3 82.671 80.657 0.645 7.527 o
-2 7 4 158.104 148.989 1.073 2.977 o
-2 7 5 357.968 337.455 2.220 0.784 o
-2 7 6 107.682 103.151 0.952 5.188 o
-2 7 7 465.996 469.393 3.064 0.474 o
-2 7 8 20.206 20.439 0.577 39.996 o
-2 7 9 9.459 8.375 0.539 88.905 o
-2 7 10 41.685 41.105 0.828 17.367 o
-2 7 11 39.050 40.864 1.071 17.478 o
-2 7 12 0.085 0.508 0.686 354.937 o
-2 8 -1 185.644 182.102 1.201 2.275 o
-2 8 0 655.160 691.231 3.672 0.251 o
-2 8 1 0.075 0.758 0.259 1486.730 o
-2 8 2 322.090 327.855 1.947 0.902 o
-2 8 3 62.340 61.043 0.702 10.845 o
-2 8 4 526.858 513.455 3.458 0.388 o
-2 8 5 0.012 0.378 0.337 1315.360 o
-2 8 6 300.539 291.543 2.051 1.037 o
-2 8 7 0.077 -0.104 0.404 1051.170 o
-2 8 8 0.005 -1.521 0.426 996.793 o
-2 8 9 5.462 5.078 0.551 139.220 o
-2 8 10 5.470 4.817 0.612 133.564 o
-2 8 11 7.364 6.553 0.667 101.315 o
-2 8 12 0.168 -0.344 0.708 347.425 o
-2 9 -1 417.158 425.760 2.697 0.573 o
-2 9 0 101.045 98.442 0.862 5.654 o
-2 9 1 200.358 197.764 1.453 1.999 o
-2 9 2 30.162 31.568 0.514 25.805 o
-2 9 3 103.498 99.406 1.014 5.456 o
-2 9 4 124.061 117.671 1.334 4.176 o
-2 9 5 55.675 54.105 0.822 12.386 o
-2 9 6 8.941 8.645 0.482 93.953 o
-2 9 7 122.535 115.650 1.267 4.277 o
-2 9 8 32.751 31.268 0.722 23.514 o
-2 9 9 74.178 73.428 1.106 8.327 o
-2 9 10 46.085 44.317 1.006 15.174 o
-2 9 11 76.031 74.459 1.391 7.855 o
-2 10 -1 945.844 984.055 6.481 0.127 o
-2 10 0 96.414 102.924 1.096 5.698 o
-2 10 1 55.818 61.264 0.807 11.750 o
-2 10 2 195.074 185.154 1.592 2.115 o
-2 10 3 89.642 89.234 1.189 6.443 o
-2 10 4 124.798 121.945 1.366 4.077 o
-2 10 5 10.723 10.948 0.519 76.507 o
-2 10 6 147.534 145.620 1.479 3.170 o
-2 10 7 17.491 15.591 0.616 47.796 o
-2 10 8 12.014 9.144 0.599 72.128 o
-2 10 9 0.168 -1.364 0.614 456.308 o
-2 10 10 5.342 3.527 0.687 133.759 o
-2 10 11 19.658 19.923 0.910 36.989 o
-2 11 -1 756.536 758.806 5.541 0.196 o
-2 11 0 217.467 222.748 2.008 1.693 o
-2 11 1 11.172 12.083 0.507 72.534 o
-2 11 2 55.200 58.838 0.956 11.858 o
-2 11 3 1.083 0.974 0.458 453.738 o
-2 11 4 1.270 1.952 0.491 352.554 o
-2 11 5 874.319 839.072 6.099 0.154 o
-2 11 6 42.126 41.942 0.856 17.017 o
-2 11 7 20.561 21.104 0.704 37.748 o
-2 11 8 33.948 31.747 0.917 21.884 o
-2 11 9 0.039 -1.148 0.682 385.934 o
-2 11 10 1.755 1.194 0.718 226.487 o
-2 12 -1 13.203 15.241 0.600 58.167 o
-2 12 0 265.118 259.348 2.370 1.253 o
-2 12 1 107.565 101.535 1.292 5.118 o
-2 12 2 64.642 64.053 1.077 9.925 o
-2 12 3 135.475 128.901 1.610 3.619 o
-2 12 4 892.403 891.011 7.019 0.144 o
-2 12 5 9.445 10.968 0.644 77.488 o
-2 12 6 107.781 106.442 1.396 4.964 o
-2 12 7 99.785 94.291 1.410 5.608 o
-2 12 8 92.717 86.059 1.444 6.204 o
-2 12 9 27.272 26.983 1.001 26.370 o
-2 12 10 17.875 15.173 0.930 42.111 o
-2 13 -1 675.857 711.589 5.728 0.232 o
-2 13 0 189.500 195.894 2.051 2.077 o
-2 13 1 34.095 31.977 0.811 22.247 o
-2 13 2 1.015 0.909 0.487 437.044 o
-2 13 3 87.225 88.780 1.352 6.517 o
-2 13 4 0.258 0.330 0.569 483.821 o
-2 13 5 0.629 0.420 0.632 362.515 o
-2 13 6 6.077 5.753 0.647 117.663 o
-2 13 7 57.356 58.248 1.178 11.209 o
-2 13 8 0.829 0.315 0.789 244.680 o
-2 13 9 51.826 50.521 1.234 12.700 o
-2 14 -1 38.561 39.711 0.923 18.356 o
-2 14 0 151.729 164.043 1.885 2.844 o
-2 14 1 275.667 276.030 2.730 1.149 o
-2 14 2 117.520 116.702 1.565 4.342 o
-2 14 3 37.121 37.164 1.005 19.032 o
-2 14 4 25.912 24.614 0.886 29.078 o
-2 14 5 71.754 71.300 1.454 8.318 o
-2 14 6 54.404 55.013 1.206 11.898 o
-2 14 7 0.007 -1.322 0.792 288.675 o
-2 14 8 8.891 5.999 0.852 81.026 o
-2 15 -1 0.974 1.835 0.612 300.518 o
-2 15 0 11.194 10.633 0.682 69.489 o
-2 15 1 13.155 12.710 0.705 59.151 o
-2 15 2 9.665 9.431 0.681 78.400 o
-2 15 3 33.724 38.112 1.077 19.842 o
-2 15 4 6.746 5.606 0.774 100.698 o
-2 15 5 0.229 -1.325 0.759 300.620 o
-2 15 6 47.813 45.239 1.308 13.852 o
-2 15 7 82.271 85.922 11.731 1.120 o
-2 16 -1 0.545 -2.171 0.711 317.524 o
-2 16 0 0.076 -3.418 0.715 348.589 o
-2 16 1 12.898 13.265 0.870 54.481 o
-2 16 2 623.957 657.079 6.168 0.264 o
-2 16 3 1.214 3.961 0.861 160.286 o
-2 16 4 283.250 286.974 3.442 1.066 o
-2 16 5 0.508 2.357 0.914 174.550 o
-2 17 0 58.249 58.175 2.427 8.691 o
-2 17 1 0.137 -1.031 0.736 325.063 o
-1 0 1 1425.350 1450.790 20.210 0.054 o
-1 0 3 84138.800 79249.700 2289.170 0.000 o
-1 0 5 825.837 850.812 5.176 0.165 o
-1 0 7 44.097 39.668 0.631 17.298 o
-1 0 9 351.556 353.058 4.327 0.737 o
-1 0 11 72.866 75.404 1.834 7.607 o
-1 0 13 47.145 48.477 1.515 13.076 o
-1 1 0 3614.060 3535.660 78.661 0.008 o
-1 1 1 1013.670 1077.350 5.401 0.111 o
-1 1 2 1354.270 1333.870 6.138 0.068 o
-1 1 3 3060.490 3074.910 22.472 0.013 o
-1 1 4 415.669 411.857 1.840 0.594 o
-1 1 5 566.363 519.179 2.293 0.359 o
-1 1 6 82.681 78.710 0.836 7.518 o
-1 1 7 47.137 49.914 0.488 15.165 o
-1 1 8 30.668 32.189 0.506 25.321 o
-1 1 9 32.283 31.279 0.613 24.227 o
-1 1 10 2.774 1.785 0.456 276.292 o
-1 1 11 87.817 98.195 1.603 6.036 o
-1 1 12 27.192 26.860 0.755 28.240 o
-1 1 13 0.919 1.375 0.700 265.016 o
-1 2 0 2159.300 2406.050 51.924 0.019 o
-1 2 1 4891.210 4078.990 234.074 0.002 o
-1 2 2 84.057 85.549 0.534 7.259 o
-1 2 3 319.109 295.699 1.388 0.974 o
-1 2 4 33.554 33.172 0.342 23.797 o
-1 2 5 781.168 735.090 3.292 0.196 o
-1 2 6 24.006 22.001 0.292 36.174 o
-1 2 7 25.132 21.022 0.354 35.173 o
-1 2 8 21.715 18.804 0.455 40.157 o
-1 2 9 103.805 102.862 1.166 5.305 o
-1 2 10 10.742 12.063 0.555 72.844 o
-1 2 11 189.977 210.266 2.421 1.960 o
-1 2 12 22.234 22.948 0.770 34.135 o
-1 2 13 26.539 23.995 0.918 28.571 o
-1 3 0 1210.240 1356.980 6.887 0.076 o
-1 3 1 470.685 504.625 2.548 0.453 o
-1 3 2 1158.820 1204.550 5.652 0.088 o
-1 3 3 126.370 119.611 0.680 4.197 o
-1 3 4 123.290 125.440 0.775 4.189 o
-1 3 5 242.976 223.988 1.169 1.536 o
-1 3 6 948.915 910.857 4.286 0.135 o
-1 3 7 3.006 4.282 0.322 245.684 o
-1 3 8 169.003 159.488 1.540 2.642 o
-1 3 9 0.280 -0.468 0.417 873.958 o
-1 3 10 93.412 97.401 1.273 5.932 o
-1 3 11 128.486 142.886 2.062 3.503 o
-1 3 12 1.514 0.394 0.625 303.243 o
-1 3 13 30.676 33.366 0.947 22.936 o
-1 4 0 167.022 184.364 1.211 2.515 o
-1 4 1 13960.200 15212.900 412.086 0.000 o
-1 4 2 42.560 43.232 0.503 17.460 o
-1 4 3 732.778 732.224 3.530 0.212 o
-1 4 4 113.650 107.215 0.805 4.876 o
-1 4 5 1394.500 1395.260 6.469 0.063 o
-1 4 6 11.996 11.991 0.302 74.216 o
-1 4 7 9.620 7.201 0.374 99.004 o
-1 4 8 0.738 -0.311 0.367 810.335 o
-1 4 9 22.735 22.493 0.584 35.532 o
-1 4 10 0.820 0.211 0.480 530.599 o
-1 4 11 20.422 21.011 0.737 37.603 o
-1 4 12 9.716 9.974 0.700 76.067 o
-1 4 13 1.320 1.748 0.745 220.684 o
-1 5 0 319.174 362.134 1.876 0.861 o
-1 5 1 833.434 864.852 4.410 0.163 o
-1 5 2 3.977 3.722 0.238 232.934 o
-1 5 3 85.973 82.660 0.618 7.194 o
-1 5 4 32.742 29.689 0.349 25.285 o
-1 5 5 384.890 352.078 1.869 0.709 o
-1 5 6 429.877 423.370 2.509 0.557 o
-1 5 7 17.843 18.837 0.490 45.869 o
-1 5 8 95.375 91.754 1.019 6.097 o
-1 5 9 8.377 7.975 0.513 98.613 o
-1 5 10 202.418 207.955 2.419 1.853 o
-1 5 11 112.180 120.311 2.315 4.166 o
-1 5 12 0.062 -1.675 0.637 439.331 o
-1 5 13 5.214 3.292 0.809 120.437 o
-1 6 0 6.140 6.481 0.279 144.277 o
-1 6 1 30.445 37.395 0.467 24.039 o
-1 6 2 2923.450 3044.220 15.871 0.015 o
-1 6 3 1518.460 1567.940 7.977 0.052 o
-1 6 4 1623.030 1566.560 7.585 0.048 o
-1 6 5 26.125 23.715 0.402 32.529 o
-1 6 6 5.958 3.762 0.346 165.222 o
-1 6 7 94.336 92.874 1.052 6.111 o
-1 6 8 0.008 -0.779 0.417 1036.030 o
-1 6 9 378.862 374.942 2.865 0.685 o
-1 6 10 136.918 149.928 1.892 3.271 o
-1 6 11 19.242 19.488 0.709 40.472 o
-1 6 12 1.542 2.039 0.707 223.595 o
-1 7 0 0.035 0.032 0.178 4809.220 o
-1 7 1 25.218 32.039 0.433 29.518 o
-1 7 2 54.116 55.921 0.558 12.829 o
-1 7 3 77.221 72.307 0.655 8.392 o
-1 7 4 672.267 667.711 3.864 0.248 o
-1 7 5 68.797 65.260 0.746 9.649 o
-1 7 6 39.433 40.799 0.674 18.599 o
-1 7 7 100.108 94.409 1.020 5.757 o
-1 7 8 307.985 306.474 2.271 0.977 o
-1 7 9 1.574 2.289 0.501 311.676 o
-1 7 10 199.466 207.815 2.049 1.914 o
-1 7 11 0.334 0.512 0.584 440.248 o
-1 7 12 107.994 117.316 2.411 4.301 o
-1 8 0 147.874 145.359 1.016 3.231 o
-1 8 1 919.709 993.457 5.676 0.131 o
-1 8 2 2.061 2.539 0.242 389.626 o
-1 8 3 1532.620 1512.280 9.273 0.053 o
-1 8 4 7.242 6.797 0.375 122.004 o
-1 8 5 91.979 91.798 1.053 6.285 o
-1 8 6 1.688 0.676 0.393 452.779 o
-1 8 7 0.423 -0.702 0.434 758.816 o
-1 8 8 7.714 8.888 0.539 98.651 o
-1 8 9 6.004 3.352 0.560 142.716 o
-1 8 10 4.328 4.775 0.654 143.769 o
-1 8 11 6.407 7.670 0.705 101.339 o
-1 8 12 125.065 133.173 2.886 3.425 o
-1 9 0 1.363 1.300 0.268 573.461 o
-1 9 1 81.974 81.700 0.805 7.470 o
-1 9 2 9.961 10.752 0.426 83.841 o
-1 9 3 10.090 10.267 0.443 83.861 o
-1 9 4 148.364 136.588 1.415 3.260 o
-1 9 5 16.543 16.767 0.529 49.801 o
-1 9 6 163.304 160.392 1.549 2.726 o
-1 9 7 123.606 121.893 1.446 4.094 o
-1 9 8 288.083 291.751 2.353 1.077 o
-1 9 9 15.627 14.570 0.718 50.696 o
-1 9 10 12.858 10.643 0.718 62.635 o
-1 9 11 40.179 40.414 1.079 17.163 o
-1 10 0 91.310 95.820 1.002 6.226 o
-1 10 1 424.289 445.219 3.268 0.542 o
-1 10 2 163.778 161.176 1.542 2.713 o
-1 10 3 417.745 412.862 3.201 0.577 o
-1 10 4 112.847 104.483 1.187 4.865 o
-1 10 5 147.479 140.868 1.432 3.229 o
-1 10 6 0.042 0.230 0.493 692.297 o
-1 10 7 1.432 0.494 0.515 387.051 o
-1 10 8 73.545 70.475 1.159 8.485 o
-1 10 9 265.036 283.001 2.785 1.179 o
-1 10 10 0.004 0.407 0.796 275.512 o
-1 10 11 150.971 165.881 3.197 2.573 o
-1 11 0 29.691 32.519 0.662 25.181 o
-1 11 1 39.377 41.977 0.763 18.173 o
-1 11 2 697.776 702.046 5.537 0.226 o
-1 11 3 27.442 28.492 0.751 27.494 o
-1 11 4 0.776 -0.198 0.453 607.541 o
-1 11 5 123.338 120.266 1.381 4.146 o
-1 11 6 19.340 17.210 0.636 42.953 o
-1 11 7 9.859 8.605 0.618 82.381 o
-1 11 8 3.337 2.168 0.588 204.219 o
-1 11 9 189.210 198.605 2.495 2.019 o
-1 11 10 162.014 174.251 2.884 2.426 o
-1 12 0 155.249 158.038 1.856 2.840 o
-1 12 1 1348.300 1459.800 10.747 0.062 o
-1 12 2 0.155 1.904 0.647 328.593 o
-1 12 3 401.269 393.570 3.451 0.617 o
-1 12 4 78.674 80.225 1.150 7.590 o
-1 12 5 406.744 389.097 3.172 0.615 o
-1 12 6 0.373 -0.876 0.563 500.629 o
-1 12 7 25.360 22.997 0.848 30.490 o
-1 12 8 44.764 42.683 1.035 15.653 o
-1 12 9 2.242 2.665 0.771 175.899 o
-1 13 0 0.355 0.215 0.461 676.726 o
-1 13 1 3.362 3.080 0.509 210.326 o
-1 13 2 21.343 21.731 0.684 36.650 o
-1 13 3 7.042 6.511 0.625 107.273 o
-1 13 4 102.022 99.911 1.402 5.364 o
-1 13 5 9.058 8.629 0.744 80.019 o
-1 13 6 99.715 100.076 1.445 5.451 o
-1 13 7 65.899 63.256 1.280 9.569 o
-1 13 8 21.748 22.376 0.933 33.170 o
-1 13 9 34.212 32.052 1.091 20.816 o
-1 14 0 19.204 18.085 0.725 41.319 o
-1 14 1 73.114 73.359 1.223 8.328 o
-1 14 2 189.871 185.329 2.092 2.127 o
-1 14 3 150.484 150.500 1.945 2.979 o
-1 14 4 42.823 42.744 1.355 15.146 o
-1 14 5 33.578 36.268 0.929 20.967 o
-1 14 6 19.151 17.136 0.836 40.457 o
-1 14 7 0.175 -0.725 0.779 289.054 o
-1 14 8 2.417 0.358 0.780 196.090 o
-1 15 0 0.203 -0.302 0.545 563.894 o
-1 15 1 22.778 25.084 0.841 31.898 o
-1 15 2 43.199 46.001 1.043 15.608 o
-1 15 3 31.630 32.578 0.985 22.448 o
-1 15 4 183.498 185.522 2.254 2.181 o
-1 15 5 122.578 122.471 2.132 3.900 o
-1 15 6 9.766 8.985 0.933 67.069 o
-1 16 0 0.396 0.370 0.847 230.550 o
-1 16 1 250.770 265.738 3.539 1.249 o
-1 16 2 63.313 66.707 1.634 9.168 o
-1 16 3 391.694 406.021 4.730 0.601 o
-1 16 4 181.969 183.920 2.575 2.168 o
-1 16 5 1.275 -1.105 0.872 198.167 o
-1 17 0 1.648 1.470 0.792 197.820 o
-1 17 1 271.194 305.360 3.489 1.075 o
-1 17 2 232.894 242.709 3.270 1.428 o
0 0 2 1905.880 1949.840 25.685 0.031 o
0 0 4 641.733 649.930 4.168 0.266 o
0 0 6 559.098 541.787 3.630 0.350 o
0 0 8 32.520 32.432 0.750 23.203 o
0 0 10 174.250 182.967 3.193 2.168 o
0 0 12 28.962 27.733 1.132 24.155 o
0 1 1 28.115 27.154 0.171 29.916 o
0 1 2 1194.610 1222.090 5.978 0.084 o
0 1 3 829.381 816.184 3.762 0.171 o
0 1 4 397.650 404.378 1.919 0.631 o
0 1 5 150.258 161.130 0.861 3.032 o
0 1 6 132.469 120.177 0.733 3.988 o
0 1 7 144.838 140.244 0.955 3.364 o
0 1 8 141.991 139.825 1.153 3.409 o
0 1 9 242.173 239.678 2.010 1.456 o
0 1 10 2.090 4.247 0.484 241.509 o
0 1 11 3.735 2.311 0.527 206.103 o
0 1 12 8.304 8.291 0.692 87.769 o
0 1 13 2.878 0.375 0.742 196.274 o
0 2 0 1220.710 1541.960 62.360 0.028 o
0 2 1 89.379 93.972 0.530 6.570 o
0 2 2 4177.440 4341.280 106.678 0.005 o
0 2 3 514.317 501.982 2.405 0.410 o
0 2 4 34.542 34.188 0.330 23.007 o
0 2 5 24.743 22.126 0.284 35.295 o
0 2 6 109.597 99.467 0.662 5.255 o
0 2 7 89.326 87.245 0.733 6.740 o
0 2 8 816.140 813.106 4.939 0.173 o
0 2 9 105.543 109.617 1.332 5.015 o
0 2 10 89.769 91.865 1.513 6.164 o
0 2 11 1.475 1.001 0.594 306.358 o
0 2 12 2.782 1.959 0.652 204.710 o
0 2 13 0.503 -0.519 0.696 332.903 o
0 3 1 38.276 41.389 0.527 19.273 o
0 3 2 877.670 912.083 4.483 0.148 o
0 3 3 1871.270 1897.770 8.715 0.036 o
0 3 4 62.582 62.418 0.479 10.877 o
0 3 5 697.524 645.832 3.226 0.243 o
0 3 6 1.910 2.195 0.215 439.372 o
0 3 7 579.715 576.195 3.308 0.325 o
0 3 8 298.476 289.455 2.069 1.048 o
0 3 9 100.041 93.746 1.167 5.719 o
0 3 10 96.860 99.481 1.346 5.656 o
0 3 11 1.762 0.369 0.608 299.237 o
0 3 12 1.959 1.151 0.651 247.697 o
0 3 13 34.417 34.814 1.095 20.136 o
0 4 0 1842.690 2195.450 28.474 0.029 o
0 4 1 161.468 173.421 1.215 2.686 o
0 4 2 7784.620 8759.550 202.946 0.001 o
0 4 3 61.060 63.547 0.572 10.957 o
0 4 4 18.815 22.803 0.323 42.444 o
0 4 5 0.354 -0.387 0.190 2303.580 o
0 4 6 2.809 1.649 0.265 352.317 o
0 4 7 7.578 5.141 0.345 129.580 o
0 4 8 5.606 5.237 0.443 148.123 o
0 4 9 12.704 11.241 0.536 67.501 o
0 4 10 0.160 -0.614 0.494 689.821 o
0 4 11 21.234 18.641 0.740 38.032 o
0 4 12 31.242 30.700 0.893 23.637 o
0 5 1 23.274 27.331 0.325 33.913 o
0 5 2 985.065 998.395 5.543 0.121 o
0 5 3 896.292 894.609 4.531 0.146 o
0 5 4 5.331 6.482 0.227 161.219 o
0 5 5 286.427 277.948 1.540 1.134 o
0 5 6 93.374 89.049 0.793 6.390 o
0 5 7 771.165 767.660 4.500 0.192 o
0 5 8 236.089 232.534 1.815 1.529 o
0 5 9 9.214 7.691 0.518 93.563 o
0 5 10 4.780 3.984 0.568 155.845 o
0 5 11 10.713 9.649 0.646 74.726 o
0 5 12 6.640 4.827 0.684 113.047 o
0 6 0 2469.640 3027.690 27.014 0.017 o
0 6 1 3779.260 4182.330 31.450 0.008 o
0 6 2 35.824 35.840 0.558 21.413 o
0 6 3 2.230 2.210 0.219 398.329 o
0 6 4 26.454 25.120 0.348 31.789 o
0 6 5 11.602 12.485 0.351 73.866 o
0 6 6 351.550 329.453 2.214 0.811 o
0 6 7 306.503 291.831 2.135 1.012 o
0 6 8 70.748 68.520 0.924 9.087 o
0 6 9 1.235 1.557 0.490 374.155 o
0 6 10 39.918 40.388 0.851 18.004 o
0 6 11 21.933 22.394 0.755 34.899 o
0 6 12 6.312 3.356 0.745 116.837 o
0 7 1 245.416 252.810 1.619 1.410 o
0 7 2 30.182 31.400 0.423 26.165 o
0 7 3 29.328 29.982 0.434 27.190 o
0 7 4 190.620 178.463 1.285 2.230 o
0 7 5 1148.340 1117.840 6.653 0.092 o
0 7 6 4.027 3.082 0.442 205.341 o
0 7 7 762.316 750.019 4.806 0.197 o
0 7 8 2.731 3.892 0.491 222.181 o
0 7 9 326.854 345.275 3.141 0.837 o
0 7 10 296.650 316.106 3.270 0.970 o
0 7 11 40.104 40.893 0.992 17.409 o
0 7 12 1.347 -0.278 0.784 233.200 o
0 8 0 2510.940 2768.640 23.245 0.018 o
0 8 1 10.351 10.215 0.359 85.243 o
0 8 2 602.956 617.785 3.638 0.297 o
0 8 3 69.893 66.511 0.767 9.426 o
0 8 4 45.567 46.591 0.748 15.602 o
0 8 5 3.511 3.567 0.408 221.284 o
0 8 6 56.982 51.933 0.759 12.429 o
0 8 7 57.578 56.306 0.854 11.811 o
0 8 8 3.688 4.693 0.554 172.170 o
0 8 9 420.778 431.478 3.806 0.551 o
0 8 10 2.576 4.958 0.645 174.673 o
0 8 11 8.203 7.253 0.750 87.762 o
0 9 1 30.399 35.747 0.599 24.082 o
0 9 2 3.595 2.743 0.352 246.777 o
0 9 3 97.764 91.456 1.062 5.950 o
0 9 4 166.923 158.350 1.497 2.690 o
0 9 5 606.239 595.974 4.239 0.299 o
0 9 6 2.781 3.070 0.448 248.202 o
0 9 7 3.363 3.662 0.512 200.885 o
0 9 8 256.260 261.600 2.256 1.298 o
0 9 9 151.648 156.140 2.171 2.863 o
0 9 10 111.689 116.554 1.778 4.470 o
0 9 11 70.778 68.932 1.396 8.591 o
0 10 0 630.723 697.772 7.752 0.244 o
0 10 1 247.665 249.698 2.153 1.385 o
0 10 2 407.508 416.347 3.168 0.591 o
0 10 3 19.532 19.938 0.716 39.687 o
0 10 4 66.440 66.354 0.982 9.662 o
0 10 5 133.524 131.377 1.438 3.675 o
0 10 6 433.761 427.357 3.283 0.541 o
0 10 7 43.300 42.837 0.841 16.564 o
0 10 8 295.355 299.123 2.549 1.028 o
0 10 9 82.873 75.194 1.230 7.395 o
0 10 10 2.780 3.101 0.750 165.725 o
0 11 1 181.059 183.550 1.763 2.277 o
0 11 2 142.566 139.177 1.579 3.331 o
0 11 3 61.220 60.970 1.016 10.670 o
0 11 4 86.778 86.061 1.203 6.728 o
0 11 5 2.899 2.320 0.523 235.110 o
0 11 6 347.218 340.181 2.821 0.797 o
0 11 7 476.915 479.175 3.670 0.452 o
0 11 8 18.169 20.012 0.824 40.015 o
0 11 9 87.121 83.985 1.799 6.351 o
0 11 10 14.341 10.950 0.810 55.480 o
0 12 0 598.166 622.860 7.411 0.279 o
0 12 1 19.521 26.238 0.927 33.534 o
0 12 2 1044.630 1085.030 8.751 0.104 o
0 12 3 48.770 49.467 1.049 13.834 o
0 12 4 3.509 2.303 0.506 218.899 o
0 12 5 6.566 5.082 0.573 123.236 o
0 12 6 6.375 9.423 0.648 99.376 o
0 12 7 133.333 133.916 1.809 3.561 o
0 12 8 1.004 1.163 0.708 261.402 o
0 12 9 0.266 -0.736 0.718 331.607 o
0 13 1 79.364 84.031 1.319 7.258 o
0 13 2 12.152 11.623 0.681 64.495 o
0 13 3 57.703 57.548 1.089 11.351 o
0 13 4 96.528 96.009 1.391 5.741 o
0 13 5 95.933 93.160 1.441 5.823 o
0 13 6 155.395 158.753 2.486 2.715 o
0 13 7 161.259 162.377 2.165 2.652 o
0 13 8 3.738 2.061 0.761 155.516 o
0 14 0 215.873 227.331 3.509 1.567 o
0 14 1 171.575 170.092 1.960 2.471 o
0 14 2 72.660 74.724 1.349 8.185 o
0 14 3 0.465 -0.942 0.664 364.864 o
0 14 4 20.627 19.365 0.815 37.414 o
0 14 5 35.788 32.878 0.994 20.451 o
0 14 6 6.498 4.553 0.858 98.756 o
0 14 7 11.939 8.092 0.834 65.525 o
0 15 1 157.575 169.680 2.112 2.661 o
0 15 2 119.398 130.256 1.936 3.947 o
0 15 3 16.523 16.679 0.832 44.852 o
0 15 4 157.731 159.927 2.122 2.736 o
0 15 5 72.751 70.253 1.516 8.205 o
0 15 6 1.547 1.207 0.769 212.575 o
0 16 0 511.355 543.917 7.564 0.354 o
0 16 1 174.946 184.067 2.918 2.198 o
0 16 2 84.752 84.472 1.743 6.528 o
0 16 3 0.310 0.133 0.875 223.764 o
0 16 4 258.303 256.731 3.145 1.257 o
0 16 5 15.847 15.093 1.437 34.890 o
0 17 1 172.517 187.022 2.593 2.258 o
0 17 2 124.454 137.972 2.403 3.555 o
1 0 1 2786.470 2874.000 164.841 0.005 o
1 0 3 361.619 341.605 2.223 0.770 o
1 0 5 67.631 64.085 0.741 9.873 o
1 0 7 204.513 191.489 1.801 1.964 o
1 0 9 162.932 162.889 2.287 2.602 o
1 0 11 20.500 19.006 1.011 35.171 o
1 1 1 2768.780 2918.090 68.536 0.012 o
1 1 2 204.099 221.656 1.090 1.863 o
1 1 3 342.428 337.539 1.572 0.834 o
1 1 4 870.080 860.008 3.829 0.156 o
1 1 5 120.335 112.130 0.676 4.539 o
1 1 6 1276.270 1227.130 5.743 0.077 o
1 1 7 49.773 44.377 0.545 15.125 o
1 1 8 102.105 97.018 1.014 5.586 o
1 1 9 6.464 6.188 0.475 127.014 o
1 1 10 0.048 -1.321 0.481 763.636 o
1 1 11 4.578 4.425 0.578 154.025 o
1 1 12 0.533 -0.575 0.659 363.556 o
1 2 1 693.202 734.499 3.783 0.226 o
1 2 2 0.058 0.082 0.101 8220.520 o
1 2 3 3.838 5.046 0.175 221.488 o
1 2 4 460.130 454.104 2.194 0.497 o
1 2 5 2117.110 2068.560 9.409 0.029 o
1 2 6 429.966 416.137 2.142 0.566 o
1 2 7 170.935 172.154 1.237 2.545 o
1 2 8 0.451 0.352 0.390 796.698 o
1 2 9 10.146 10.178 0.539 80.301 o
1 2 10 22.859 23.544 0.667 34.136 o
1 2 11 109.363 109.864 1.919 4.615 o
1 2 12 5.097 5.972 0.750 115.293 o
1 3 1 250.215 263.611 1.447 1.355 o
1 3 2 1122.920 1140.370 5.624 0.094 o
1 3 3 48.106 47.079 0.411 15.373 o
1 3 4 2035.970 2057.700 9.631 0.030 o
1 3 5 401.558 379.899 1.885 0.647 o
1 3 6 766.568 741.000 3.822 0.199 o
1 3 7 281.205 272.881 1.771 1.163 o
1 3 8 73.291 68.769 1.042 8.701 o
1 3 9 20.804 21.172 0.631 38.182 o
1 3 10 50.629 50.413 0.912 13.608 o
1 3 11 5.103 6.174 0.667 123.455 o
1 3 12 107.364 110.945 2.407 4.429 o
1 4 1 433.479 478.525 2.489 0.514 o
1 4 2 8.586 9.049 0.217 105.210 o
1 4 3 324.778 330.165 1.739 0.894 o
1 4 4 43.601 38.518 0.399 18.068 o
1 4 5 554.305 519.390 2.548 0.367 o
1 4 6 12.768 13.211 0.341 68.039 o
1 4 7 10.340 8.265 0.419 88.983 o
1 4 8 104.207 96.727 1.056 5.473 o
1 4 9 171.507 175.152 1.648 2.474 o
1 4 10 44.006 42.021 0.855 16.441 o
1 4 11 20.047 19.101 0.795 38.555 o
1 4 12 14.140 13.902 0.817 52.364 o
1 5 1 30.497 38.929 0.467 23.583 o
1 5 2 346.318 349.472 1.968 0.802 o
1 5 3 305.610 288.858 1.591 1.032 o
1 5 4 1693.370 1687.380 8.160 0.044 o
1 5 5 323.769 310.531 1.836 0.926 o
1 5 6 114.387 108.756 0.904 4.792 o
1 5 7 3.058 2.859 0.391 257.581 o
1 5 8 104.859 98.936 1.085 5.377 o
1 5 9 41.564 39.431 0.752 17.888 o
1 5 10 0.176 -0.802 0.539 581.524 o
1 5 11 0.025 -1.049 0.614 478.016 o
1 5 12 18.417 18.062 0.865 40.391 o
1 6 1 695.909 718.718 3.769 0.228 o
1 6 2 108.584 106.440 0.756 5.122 o
1 6 3 36.479 38.636 0.462 20.727 o
1 6 4 487.010 461.608 2.500 0.459 o
1 6 5 74.811 73.196 0.749 8.535 o
1 6 6 60.716 59.549 0.754 11.155 o
1 6 7 214.772 210.430 1.684 1.787 o
1 6 8 101.443 101.443 1.222 5.431 o
1 6 9 46.507 44.765 0.832 15.419 o
1 6 10 5.274 5.404 0.643 128.653 o
1 6 11 41.356 41.309 1.029 16.835 o
1 6 12 0.008 -0.725 0.830 262.708 o
1 7 1 347.023 367.548 2.081 0.776 o
1 7 2 1944.240 1982.600 10.408 0.033 o
1 7 3 3.576 2.786 0.258 267.436 o
1 7 4 1754.130 1746.690 10.672 0.040 o
1 7 5 17.795 19.529 0.505 45.178 o
1 7 6 730.713 736.760 5.008 0.209 o
1 7 7 880.393 881.868 5.854 0.149 o
1 7 8 3.474 3.028 0.501 209.700 o
1 7 9 3.101 2.326 0.584 209.930 o
1 7 10 3.137 1.703 0.636 203.106 o
1 7 11 9.373 8.752 0.734 78.775 o
1 8 1 281.546 301.076 1.818 1.099 o
1 8 2 0.284 0.351 0.249 1545.280 o
1 8 3 265.133 257.570 1.949 1.274 o
1 8 4 160.525 152.379 1.348 2.869 o
1 8 5 14.649 14.843 0.510 56.697 o
1 8 6 806.449 784.499 5.159 0.179 o
1 8 7 46.378 43.120 0.789 15.768 o
1 8 8 79.145 72.470 1.041 7.962 o
1 8 9 9.643 7.041 0.677 84.664 o
1 8 10 11.504 8.164 0.726 71.305 o
1 8 11 12.412 8.942 0.807 63.676 o
1 9 1 114.569 111.303 1.026 4.705 o
1 9 2 630.513 632.064 4.125 0.276 o
1 9 3 63.756 63.048 0.909 10.295 o
1 9 4 138.955 138.267 1.537 3.433 o
1 9 5 956.129 951.613 6.368 0.128 o
1 9 6 1008.920 987.846 6.608 0.117 o
1 9 7 230.432 231.374 2.005 1.563 o
1 9 8 198.334 200.620 2.216 1.945 o
1 9 9 24.401 22.127 0.771 32.407 o
1 9 10 59.718 55.737 1.141 11.101 o
1 10 1 189.790 182.598 1.615 2.189 o
1 10 2 127.001 127.262 1.302 3.945 o
1 10 3 321.050 322.714 2.797 0.895 o
1 10 4 346.079 335.708 2.956 0.803 o
1 10 5 230.882 219.360 2.049 1.600 o
1 10 6 191.954 181.374 1.967 2.139 o
1 10 7 18.257 18.709 0.715 42.387 o
1 10 8 5.836 4.664 0.645 126.219 o
1 10 9 4.867 4.500 0.695 132.609 o
1 10 10 9.746 9.528 0.807 72.015 o
1 11 1 132.580 135.009 1.432 3.654 o
1 11 2 17.217 18.435 0.553 46.579 o
1 11 3 392.088 390.670 3.379 0.637 o
1 11 4 838.581 830.368 6.508 0.162 o
1 11 5 20.029 22.771 0.894 35.185 o
1 11 6 247.643 248.664 2.245 1.383 o
1 11 7 92.613 92.418 1.895 5.738 o
1 11 8 140.477 143.076 2.077 3.226 o
1 11 9 0.006 -0.516 0.668 406.302 o
1 12 1 20.071 17.817 0.644 41.302 o
1 12 2 28.653 25.519 0.696 28.032 o
1 12 3 93.781 89.999 1.360 6.075 o
1 12 4 103.817 106.134 1.495 5.100 o
1 12 5 11.275 8.594 0.670 73.644 o
1 12 6 4.263 3.768 0.737 139.086 o
1 12 7 24.942 25.399 0.872 29.643 o
1 12 8 45.769 46.764 1.322 14.090 o
1 12 9 19.646 16.743 0.895 39.169 o
1 13 1 37.957 39.521 0.846 18.870 o
1 13 2 117.304 115.265 1.579 4.369 o
1 13 3 282.101 282.185 2.722 1.109 o
1 13 4 498.415 505.347 4.509 0.410 o
1 13 5 23.906 24.678 0.854 30.957 o
1 13 6 14.069 13.515 0.800 53.369 o
1 13 7 15.670 14.915 0.971 44.922 o
1 13 8 13.473 9.270 0.850 58.670 o
1 14 1 97.555 98.558 1.379 5.628 o
1 14 2 155.526 151.723 1.930 2.878 o
1 14 3 23.652 26.700 0.897 29.938 o
1 14 4 26.073 25.291 0.880 28.746 o
1 14 5 0.258 -1.733 0.696 352.285 o
1 14 6 0.888 -0.824 0.764 262.368 o
1 14 7 13.497 10.777 0.890 55.434 o
1 15 1 100.915 105.297 1.547 5.224 o
1 15 2 68.547 66.815 1.363 8.969 o
1 15 3 10.369 9.048 0.809 70.446 o
1 15 4 2.030 0.207 0.816 196.060 o
1 15 5 214.934 222.704 2.746 1.659 o
1 15 6 131.516 126.636 2.493 3.491 o
1 16 1 555.264 581.224 6.083 0.324 o
1 16 2 0.138 -2.222 0.817 264.905 o
1 16 3 1.471 -0.757 0.790 226.272 o
1 16 4 45.047 46.707 1.344 14.192 o
1 17 1 6.762 5.523 0.822 96.766 o
2 0 2 1567.390 1632.590 10.194 0.049 o
2 0 4 0.014 0.135 0.211 3338.550 o
2 0 6 293.443 274.651 2.333 1.091 o
2 0 8 146.791 145.659 1.736 3.140 o
2 0 10 8.598 7.505 0.807 81.526 o
2 0 12 18.528 20.040 1.320 32.083 o
2 1 2 10.446 13.610 0.189 79.399 o
2 1 3 3574.570 3582.200 16.465 0.010 o
2 1 4 230.217 211.781 1.095 1.679 o
2 1 5 701.610 675.484 3.138 0.236 o
2 1 6 0.237 0.056 0.262 1803.130 o
2 1 7 46.202 41.012 0.581 16.531 o
2 1 8 10.509 10.383 0.457 80.946 o
2 1 9 5.098 4.051 0.480 162.480 o
2 1 10 22.530 24.593 0.663 33.971 o
2 1 11 89.444 95.249 1.610 6.023 o
2 1 12 9.362 9.149 0.745 77.362 o
2 2 2 3216.080 3367.270 17.859 0.012 o
2 2 3 1379.330 1388.110 6.510 0.064 o
2 2 4 65.161 60.834 0.475 10.616 o
2 2 5 1.794 1.615 0.206 505.253 o
2 2 6 11.840 13.998 0.353 69.818 o
2 2 7 151.155 151.645 1.205 3.073 o
2 2 8 348.531 337.290 2.471 0.804 o
2 2 9 18.814 17.803 0.573 44.110 o
2 2 10 374.661 403.914 3.847 0.649 o
2 2 11 2.061 3.098 0.649 210.199 o
2 2 12 140.667 155.252 3.134 2.830 o
2 3 2 115.219 121.617 0.836 4.526 o
2 3 3 3011.470 3101.590 14.777 0.014 o
2 3 4 784.028 775.888 3.741 0.188 o
2 3 5 377.993 372.107 2.012 0.701 o
2 3 6 406.554 402.981 2.410 0.612 o
2 3 7 2.467 2.240 0.376 312.501 o
2 3 8 4.518 4.695 0.458 170.723 o
2 3 9 142.838 146.512 1.434 3.269 o
2 3 10 117.233 130.549 2.137 3.936 o
2 3 11 37.968 38.234 0.883 18.977 o
2 3 12 29.207 30.903 0.912 24.602 o
2 4 2 3611.150 3807.000 20.213 0.010 o
2 4 3 5.947 6.608 0.222 149.709 o
2 4 4 169.588 157.802 0.957 2.704 o
2 4 5 323.279 307.364 1.821 0.933 o
2 4 6 251.094 248.362 1.773 1.384 o
2 4 7 52.208 48.980 0.700 13.774 o
2 4 8 148.643 148.940 1.394 3.126 o
2 4 9 33.803 33.611 0.731 22.325 o
2 4 10 44.475 42.882 0.948 15.942 o
2 4 11 16.730 15.747 0.780 46.244 o
2 4 12 19.330 20.342 3.172 12.844 o
2 5 2 254.102 260.678 1.445 1.342 o
2 5 3 326.565 318.357 1.815 0.905 o
2 5 4 132.165 128.404 0.895 3.853 o
2 5 5 552.659 526.666 3.196 0.363 o
2 5 6 178.525 171.969 1.424 2.420 o
2 5 7 40.129 39.746 0.691 18.494 o
2 5 8 7.208 5.277 0.481 123.253 o
2 5 9 6.495 6.134 0.565 119.179 o
2 5 10 5.326 4.007 0.626 139.086 o
2 5 11 17.430 16.715 0.825 43.487 o
2 6 2 0.734 0.428 0.174 1252.330 o
2 6 3 356.988 346.298 1.992 0.779 o
2 6 4 414.020 396.312 2.604 0.603 o
2 6 5 230.860 220.266 1.570 1.622 o
2 6 6 129.903 124.829 1.188 3.920 o
2 6 7 10.606 12.106 0.550 73.472 o
2 6 8 155.945 159.344 1.653 2.848 o
2 6 9 1.525 0.386 0.539 363.537 o
2 6 10 171.445 185.122 2.702 2.267 o
2 6 11 22.863 21.188 0.929 32.725 o
2 7 2 27.160 29.279 0.419 29.125 o
2 7 3 1034.740 1029.970 6.008 0.111 o
2 7 4 1635.880 1647.090 10.447 0.046 o
2 7 5 108.953 109.996 1.100 4.939 o
2 7 6 0.819 0.885 0.427 541.764 o
2 7 7 38.215 34.762 0.715 20.126 o
2 7 8 40.496 40.744 0.815 17.852 o
2 7 9 1.233 0.539 0.642 305.561 o
2 7 10 13.039 11.781 0.825 57.269 o
2 7 11 43.883 42.703 1.105 15.684 o
2 8 2 180.242 173.724 1.317 2.393 o
2 8 3 776.561 775.472 5.111 0.188 o
2 8 4 741.508 734.466 5.269 0.205 o
2 8 5 346.317 317.914 2.431 0.837 o
2 8 6 14.258 11.914 0.532 61.411 o
2 8 7 1.485 1.220 0.518 347.202 o
2 8 8 64.304 66.460 1.098 9.792 o
2 8 9 41.551 43.404 0.927 16.771 o
2 8 10 34.828 35.456 1.100 19.822 o
2 9 2 1888.990 1980.690 12.328 0.034 o
2 9 3 2869.520 2930.260 19.357 0.015 o
2 9 4 282.277 276.485 2.325 1.134 o
2 9 5 385.274 370.389 2.842 0.677 o
2 9 6 105.310 104.992 1.324 5.129 o
2 9 7 100.797 95.411 1.322 5.570 o
2 9 8 184.054 184.901 2.224 2.182 o
2 9 9 98.548 94.901 1.416 5.653 o
2 9 10 19.669 18.803 0.876 38.118 o
2 10 2 3.034 4.142 0.397 230.516 o
2 10 3 343.658 338.831 2.825 0.808 o
2 10 4 20.393 19.719 0.654 39.414 o
2 10 5 2.778 2.052 0.518 247.231 o
2 10 6 3.511 2.303 0.601 194.091 o
2 10 7 17.723 17.732 0.740 43.600 o
2 10 8 30.941 31.442 0.854 23.810 o
2 10 9 0.713 0.099 0.710 303.965 o
2 11 2 4.321 4.585 0.463 175.285 o
2 11 3 375.259 367.463 3.101 0.696 o
2 11 4 257.689 254.902 2.394 1.303 o
2 11 5 440.990 437.877 3.700 0.520 o
2 11 6 26.246 26.994 0.793 28.635 o
2 11 7 44.600 42.310 0.963 15.948 o
2 11 8 1.992 0.662 0.753 213.346 o
2 11 9 0.312 -2.146 0.707 337.705 o
2 12 2 109.871 109.842 1.355 4.823 o
2 12 3 0.952 0.466 0.521 437.296 o
2 12 4 0.092 -1.139 0.655 412.328 o
2 12 5 145.388 141.604 1.765 3.206 o
2 12 6 16.404 16.352 0.851 44.966 o
2 12 7 6.604 6.581 0.767 98.801 o
2 12 8 24.096 24.874 0.960 29.742 o
2 13 2 42.595 43.071 0.943 16.464 o
2 13 3 69.004 71.149 1.249 8.822 o
2 13 4 69.186 68.252 1.237 8.968 o
2 13 5 3.286 2.231 0.701 175.889 o
2 13 6 29.892 26.389 0.998 24.958 o
2 13 7 38.425 34.732 1.133 18.470 o
2 14 2 6.529 6.984 0.666 106.261 o
2 14 3 63.426 66.062 1.304 9.666 o
2 14 4 15.678 15.066 0.816 48.071 o
2 14 5 47.218 41.108 1.288 14.504 o
2 14 6 67.163 65.457 1.575 8.911 o
2 15 2 371.960 392.225 4.171 0.659 o
2 15 3 206.022 207.703 2.671 1.799 o
2 15 4 120.502 123.634 2.417 3.835 o
2 15 5 126.706 121.297 1.916 3.873 o
2 16 2 0.015 -2.040 0.803 280.850 o
2 16 3 42.216 40.800 1.257 15.894 o
3 0 3 129.394 126.787 1.019 3.938 o
3 0 5 296.222 291.156 2.430 1.044 o
3 0 7 84.165 81.497 1.211 7.069 o
3 0 9 2.322 2.086 0.715 196.666 o
3 0 11 228.785 252.192 4.266 1.345 o
3 1 3 32.157 29.598 0.304 25.788 o
3 1 4 323.208 304.214 1.479 0.944 o
3 1 5 10.119 8.648 0.299 93.104 o
3 1 6 140.704 133.920 1.106 3.519 o
3 1 7 0.007 -0.171 0.385 1218.430 o
3 1 8 101.577 96.457 1.066 5.609 o
3 1 9 60.540 62.342 0.900 10.810 o
3 1 10 11.674 11.543 0.642 67.464 o
3 1 11 26.892 29.017 0.874 26.880 o
3 2 3 1.560 1.390 0.167 600.729 o
3 2 4 459.661 434.113 2.085 0.511 o
3 2 5 665.517 656.327 3.556 0.255 o
3 2 6 39.277 34.618 0.534 20.221 o
3 2 7 1252.590 1267.740 7.418 0.076 o
3 2 8 2.440 4.046 0.438 245.055 o
3 2 9 599.356 626.745 4.580 0.292 o
3 2 10 181.873 195.173 2.450 2.121 o
3 2 11 14.166 13.991 0.759 53.618 o
3 3 3 1959.820 2005.530 9.269 0.032 o
3 3 4 129.083 123.046 0.808 4.037 o
3 3 5 0.905 0.790 0.299 735.459 o
3 3 6 52.600 48.299 0.714 13.741 o
3 3 7 204.251 202.662 1.630 1.924 o
3 3 8 158.357 155.006 1.402 2.878 o
3 3 9 39.416 41.648 0.787 18.149 o
3 3 10 51.249 53.175 0.942 13.137 o
3 3 11 5.964 3.579 0.715 122.670 o
3 4 3 15.217 15.080 0.286 58.098 o
3 4 4 39.620 41.483 0.498 18.804 o
3 4 5 346.387 333.998 2.181 0.819 o
3 4 6 51.874 50.704 0.722 13.627 o
3 4 7 112.210 113.452 1.119 4.731 o
3 4 8 61.915 61.776 0.857 10.698 o
3 4 9 67.115 66.085 1.005 9.573 o
3 4 10 15.490 14.767 0.702 51.090 o
3 4 11 2.190 1.114 0.663 234.447 o
3 5 3 427.396 422.935 2.427 0.562 o
3 5 4 355.030 347.468 2.289 0.778 o
3 5 5 44.743 42.667 0.703 16.483 o
3 5 6 25.749 23.404 0.584 32.001 o
3 5 7 0.104 -0.230 0.447 855.717 o
3 5 8 1.186 0.765 0.485 426.492 o
3 5 9 47.280 44.080 0.921 15.108 o
3 5 10 9.031 7.879 0.678 85.666 o
3 5 11 0.002 -1.909 0.697 372.844 o
3 6 3 137.087 130.827 1.076 3.656 o
3 6 4 0.051 0.362 0.375 1078.050 o
3 6 5 250.921 246.787 1.963 1.382 o
3 6 6 12.044 11.439 0.539 69.450 o
3 6 7 526.839 529.781 3.850 0.379 o
3 6 8 21.737 20.149 0.689 37.059 o
3 6 9 50.788 51.537 1.060 13.171 o
3 6 10 10.444 7.565 0.737 76.471 o
3 7 3 0.213 2.262 0.466 477.453 o
3 7 4 334.642 324.442 2.781 0.853 o
3 7 5 165.504 165.182 1.533 2.653 o
3 7 6 19.918 18.288 0.620 41.467 o
3 7 7 30.874 28.619 0.735 25.291 o
3 7 8 96.879 97.238 1.312 5.729 o
3 7 9 51.649 48.205 0.990 13.476 o
3 7 10 3.089 1.693 0.721 181.065 o
3 8 3 99.746 99.082 1.082 5.630 o
3 8 4 10.767 10.992 0.520 76.194 o
3 8 5 89.370 88.908 1.112 6.512 o
3 8 6 152.546 154.249 1.526 2.976 o
3 8 7 161.289 170.130 1.720 2.657 o
3 8 8 145.802 151.911 2.215 2.999 o
3 8 9 141.331 150.856 2.793 2.950 o
3 8 10 0.849 -1.184 0.732 284.173 o
3 9 3 248.438 241.732 1.995 1.411 o
3 9 4 94.501 93.170 1.177 6.037 o
3 9 5 332.651 330.228 2.699 0.852 o
3 9 6 23.598 20.484 0.711 34.567 o
3 9 7 7.784 7.090 0.640 98.180 o
3 9 8 43.577 43.264 0.976 16.064 o
3 9 9 118.275 126.084 2.155 3.963 o
3 10 3 5.600 5.679 0.479 141.042 o
3 10 4 0.808 -0.313 0.494 530.652 o
3 10 5 86.081 85.181 1.225 6.793 o
3 10 6 0.672 0.426 0.565 425.188 o
3 10 7 237.759 246.114 2.976 1.409 o
3 10 8 3.557 4.395 0.774 138.459 o
3 10 9 152.885 163.777 2.811 2.647 o
3 11 3 130.686 131.770 1.463 3.741 o
3 11 4 248.228 248.401 2.273 1.379 o
3 11 5 6.599 5.579 0.614 116.438 o
3 11 6 5.493 4.727 0.703 122.986 o
3 11 7 7.975 6.606 0.709 93.811 o
3 11 8 2.969 0.766 0.705 199.957 o
3 12 3 5.503 5.642 0.612 128.121 o
3 12 4 3.619 3.647 0.621 171.465 o
3 12 5 70.237 69.798 1.198 8.817 o
3 12 6 45.420 44.498 1.100 15.069 o
3 12 7 41.660 42.022 1.234 15.961 o
3 13 3 10.323 11.062 0.726 70.288 o
3 13 4 129.687 127.525 1.980 3.688 o
3 13 5 41.462 37.747 1.024 17.371 o
3 13 6 18.682 15.672 0.958 40.131 o
3 13 7 0.537 1.703 11.539 1.361 o
3 14 3 82.844 84.585 1.449 6.884 o
3 14 4 25.287 24.874 1.012 28.362 o
3 14 5 96.856 98.693 1.661 5.513 o
3 15 3 47.664 49.553 1.342 13.342 o
3 15 4 32.696 30.154 1.098 21.882 o
4 0 4 296.591 294.527 2.532 1.033 o
4 0 6 18.781 17.491 0.781 41.553 o
4 0 8 639.692 663.744 6.176 0.255 o
4 0 10 161.501 169.000 3.177 2.411 o
4 1 4 63.674 61.606 0.626 10.672 o
4 1 5 7.282 5.922 0.360 127.475 o
4 1 6 244.198 240.759 1.731 1.451 o
4 1 7 195.615 187.489 1.480 2.104 o
4 1 8 242.660 252.242 2.232 1.403 o
4 1 9 17.423 16.616 0.659 46.310 o
4 1 10 66.513 61.711 1.152 9.749 o
4 1 11 45.191 36.471 2.983 9.602 o
4 2 4 2216.000 2288.720 12.216 0.025 o
4 2 5 50.973 46.834 0.655 14.367 o
4 2 6 1560.630 1603.290 9.189 0.050 o
4 2 7 298.451 296.666 2.098 1.034 o
4 2 8 2.892 3.419 0.513 218.905 o
4 2 9 3.182 3.363 0.591 191.317 o
4 2 10 3.774 1.764 0.685 174.128 o
4 3 4 294.122 291.989 1.855 1.065 o
4 3 5 618.377 598.572 3.735 0.293 o
4 3 6 21.812 22.440 0.532 37.049 o
4 3 7 116.477 118.432 1.189 4.458 o
4 3 8 24.259 22.797 0.650 33.239 o
4 3 9 0.035 -0.930 0.578 535.682 o
4 3 10 0.036 -1.185 0.677 392.105 o
4 4 4 115.866 114.983 1.005 4.590 o
4 4 5 103.166 100.376 1.032 5.443 o
4 4 6 172.100 173.731 1.482 2.493 o
4 4 7 26.364 25.752 0.641 30.067 o
4 4 8 2.482 1.869 0.534 258.075 o
4 4 9 27.769 28.340 0.794 27.047 o
4 4 10 45.614 44.498 1.055 15.142 o
4 5 4 14.828 15.794 0.460 55.859 o
4 5 5 192.383 184.027 1.528 2.157 o
4 5 6 49.575 45.518 0.769 14.671 o
4 5 7 6.265 5.217 0.535 129.662 o
4 5 8 0.066 -0.450 0.564 556.309 o
4 5 9 140.206 144.723 2.028 3.226 o
4 5 10 0.080 -0.585 0.727 337.461 o
4 6 4 818.515 835.666 5.910 0.168 o
4 6 5 3.192 2.340 0.460 242.900 o
4 6 6 318.433 319.381 2.467 0.916 o
4 6 7 28.714 29.518 0.720 26.458 o
4 6 8 169.681 172.050 2.026 2.475 o
4 6 9 2.274 1.548 0.714 205.688 o
4 6 10 8.111 4.478 0.793 93.696 o
4 7 4 25.522 23.561 0.670 31.541 o
4 7 5 80.871 78.053 1.092 7.540 o
4 7 6 167.101 165.475 1.604 2.617 o
4 7 7 10.264 9.321 0.593 79.674 o
4 7 8 5.169 4.075 0.622 141.254 o
4 7 9 7.761 8.802 0.764 85.047 o
4 8 4 346.377 344.769 2.811 0.794 o
4 8 5 265.394 265.965 2.374 1.235 o
4 8 6 251.524 261.179 2.289 1.324 o
4 8 7 20.657 22.596 0.726 36.500 o
4 8 8 175.871 188.686 2.261 2.252 o
4 8 9 0.001 -1.702 0.754 319.267 o
4 9 4 4.364 4.912 0.565 155.587 o
4 9 5 0.460 -0.205 0.558 494.150 o
4 9 6 125.116 123.513 1.729 3.944 o
4 9 7 0.006 -0.548 0.605 494.052 o
4 9 8 3.893 3.523 0.723 148.539 o
4 10 4 409.033 411.385 3.408 0.590 o
4 10 5 16.942 17.635 0.769 44.481 o
4 10 6 552.592 581.027 5.240 0.332 o
4 10 7 93.653 95.565 1.784 5.678 o
4 10 8 46.710 47.768 1.149 14.241 o
4 11 4 0.406 1.255 0.609 365.481 o
4 11 5 41.962 39.334 1.013 17.004 o
4 11 6 7.116 6.675 0.771 94.697 o
4 11 7 4.063 3.465 0.799 133.950 o
4 12 4 99.852 107.734 1.511 5.234 o
4 12 5 191.230 207.723 2.500 1.952 o
4 12 6 154.322 159.585 2.379 2.747 o
4 12 7 5.706 9.066 7.418 3.221 o
4 13 4 31.835 33.352 0.994 22.109 o
4 13 5 55.111 52.471 1.248 11.913 o
4 13 6 12.069 9.391 1.162 51.367 o
4 14 4 239.105 249.682 3.530 1.353 o
5 0 5 930.039 940.249 7.501 0.132 o
5 0 7 312.993 310.495 3.125 0.930 o
5 0 9 8.465 5.557 1.014 73.897 o
5 1 5 819.213 828.622 4.873 0.170 o
5 1 6 14.933 15.276 0.496 55.655 o
5 1 7 94.184 91.818 1.081 6.138 o
5 1 8 123.320 123.352 1.641 4.026 o
5 1 9 17.221 15.783 0.730 46.241 o
5 1 10 168.315 176.554 2.536 2.387 o
5 2 5 156.955 156.186 1.309 2.904 o
5 2 6 11.299 10.710 0.486 75.546 o
5 2 7 125.214 123.202 1.512 4.007 o
5 2 8 5.514 3.792 0.597 141.754 o
5 2 9 2.598 1.214 0.677 213.496 o
5 2 10 0.003 -1.654 0.687 384.097 o
5 3 5 57.655 54.825 0.791 12.007 o
5 3 6 41.578 38.702 0.716 18.103 o
5 3 7 6.209 5.159 0.543 129.829 o
5 3 8 76.523 75.870 1.107 7.995 o
5 3 9 3.422 2.261 0.718 168.659 o
5 3 10 41.764 32.144 9.066 1.991 o
5 4 5 23.196 22.815 0.547 35.132 o
5 4 6 8.023 7.271 0.519 103.637 o
5 4 7 326.066 337.404 2.758 0.860 o
5 4 8 2.957 2.910 0.620 195.769 o
5 4 9 3.098 1.914 0.717 179.458 o
5 5 5 2.993 1.579 0.447 273.566 o
5 5 6 171.223 172.865 1.562 2.504 o
5 5 7 25.524 25.280 0.771 30.040 o
5 5 8 192.241 205.610 2.219 1.981 o
5 5 9 18.008 18.344 0.836 41.222 o
5 6 5 607.299 613.553 4.173 0.293 o
5 6 6 7.649 5.266 0.556 112.880 o
5 6 7 1.067 0.749 0.588 348.322 o
5 6 8 42.199 40.697 1.034 16.658 o
5 6 9 50.694 48.286 1.206 13.198 o
5 7 5 40.222 36.856 0.796 18.687 o
5 7 6 0.891 -0.343 0.555 436.664 o
5 7 7 0.531 -1.451 0.564 475.114 o
5 7 8 41.279 41.663 1.060 16.706 o
5 8 5 392.686 403.563 3.269 0.626 o
5 8 6 7.251 7.784 0.661 98.078 o
5 8 7 106.252 110.926 1.700 4.811 o
5 8 8 3.189 2.561 0.714 171.297 o
5 9 5 3.217 2.447 0.684 179.019 o
5 9 6 48.206 45.623 0.984 14.545 o
5 9 7 11.368 10.798 0.800 64.289 o
5 9 8 26.613 24.389 3.614 9.746 o
5 10 5 157.023 170.175 1.955 2.692 o
5 10 6 70.212 70.626 1.375 8.587 o
5 10 7 9.891 10.009 0.802 70.744 o
5 11 5 3.875 4.854 0.726 138.606 o
5 11 6 99.227 88.380 1.463 5.763 o
5 12 5 10.384 9.626 0.883 66.146 o
6 0 6 41.955 43.189 1.043 16.340 o
6 0 8 15.634 14.962 1.036 43.535 o
6 1 6 21.298 20.630 0.613 38.076 o
6 1 7 390.391 399.217 2.926 0.638 o
6 1 8 1.365 0.475 0.656 290.201 o
6 1 9 230.912 250.366 2.735 1.453 o
6 2 6 65.104 63.306 0.900 10.107 o
6 2 7 0.328 0.581 0.613 403.263 o
6 2 8 55.902 51.403 1.043 12.245 o
6 2 9 10.830 8.334 0.743 72.950 o
6 3 6 9.313 7.607 0.558 91.181 o
6 3 7 102.729 104.235 1.372 5.243 o
6 3 8 0.722 -0.051 0.784 258.354 o
6 3 9 58.263 41.188 6.683 3.138 o
6 4 6 20.877 20.317 0.680 38.105 o
6 4 7 0.121 -0.802 0.623 449.834 o
6 4 8 1.817 0.591 0.675 254.475 o
6 5 6 20.863 18.834 0.719 38.620 o
6 5 7 240.190 253.831 2.308 1.409 o
6 5 8 56.916 56.524 1.120 11.509 o
6 6 6 249.504 256.880 2.531 1.335 o
6 6 7 0.028 0.190 0.724 336.928 o
6 6 8 214.558 229.719 3.023 1.612 o
6 7 6 33.707 31.840 0.824 22.414 o
6 7 7 67.993 67.063 1.295 9.096 o
6 8 6 106.876 108.766 1.552 4.891 o
6 8 7 2.415 1.463 0.710 204.211 o
6 9 6 0.012 -0.915 0.667 405.876 o
6 10 6 76.955 74.183 1.378 7.799 o
7 0 7 196.000 210.684 3.855 1.736 o
7 1 7 184.815 196.929 2.988 2.012 o
7 1 8 103.879 104.724 1.512 5.121 o
7 2 7 7.141 5.957 0.694 103.157 o
7 2 8 10.831 10.785 1.857 32.664 o
7 3 7 17.236 15.766 0.843 44.231 o
7 4 7 13.662 11.782 0.787 56.769 o
7 5 7 7.675 6.115 0.763 93.481 o
7 6 7 49.735 46.749 1.126 13.742 o
