# Supplementary material for: Concomitant colour polymorphs of (Z)-N-(4-fluoro­phen­yl)-2-oxo­propane­hydrazonoyl chloride
Source: Acta Crystallogr C Struct Chem. 2025 Jul 30;81(Pt 8):481–7. doi: 10.1107/S2053229625006618 (PMC12322930; doi:10.1107/S2053229625006618)
Supplement: Supplementary file 3 [file c-81-00481-IIsup3.hkl]

data_II
_computing_structure_refinement   'olex2.refine 1.5 (Bourhis et al., 2015)'
_shelx_refln_list_code            4
loop_
  _space_group_symop_id
  _space_group_symop_operation_xyz
  1  x,y,z
  2  -x,y+1/2,-z+1/2
  3  -x,-y,-z
  4  x,-y-1/2,z-1/2

_space_group_crystal_system       monoclinic
_space_group_IT_number            14
_space_group_name_H-M_alt         'P 1 21/c 1'
_space_group_name_Hall            '-P 2ybc'
_symmetry_space_group_name_H-M    'P 1 21/c 1'
_symmetry_space_group_name_Hall   '-P 2ybc'
_symmetry_Int_Tables_number       14
_cell_length_a                    3.8945(3)
_cell_length_b                    23.3985(15)
_cell_length_c                    10.2692(7)
_cell_angle_alpha                 90
_cell_angle_beta                  94.235(3)
_cell_angle_gamma                 90
_cell_volume                      933.23(11)
loop_
  _refln_index_h
  _refln_index_k
  _refln_index_l
  _refln_F_squared_calc
  _refln_F_squared_meas
  _refln_F_squared_sigma
  _refln_F_squared_weight
  _refln_observed_status
-5 0 2 9.556 7.012 2.623 85.722 o
-5 0 4 92.870 100.299 6.292 10.446 o
-5 0 6 0.152 22.222 8.070 15.851 o
-5 1 1 29.280 34.342 3.271 34.299 o
-5 1 2 0.055 0.102 1.548 456.163 o
-5 1 3 31.524 37.020 3.124 33.527 o
-5 1 4 103.072 105.430 3.991 12.514 o
-5 1 5 0.404 -0.960 2.392 188.851 o
-5 1 6 96.486 86.382 6.655 10.150 o
-5 1 7 108.180 101.953 6.024 10.043 o
-5 2 1 38.588 36.284 3.428 29.043 o
-5 2 2 19.386 15.144 2.398 60.573 o
-5 2 3 82.827 75.314 5.445 12.932 o
-5 2 4 9.989 13.603 2.445 80.457 o
-5 2 5 1.756 1.537 2.134 194.460 o
-5 2 6 12.178 14.870 3.019 60.863 o
-5 2 7 0.314 11.737 3.215 84.278 o
-5 3 1 0.366 6.361 2.428 147.581 o
-5 3 2 65.632 58.016 3.015 20.826 o
-5 3 3 2.466 14.287 1.830 141.890 o
-5 3 4 21.384 19.757 2.362 55.031 o
-5 3 5 1.934 0.469 2.760 129.256 o
-5 3 6 8.609 8.717 2.697 83.473 o
-5 3 7 13.031 14.914 3.194 56.262 o
-5 4 1 143.497 140.803 4.415 9.295 o
-5 4 2 11.536 18.578 2.843 62.443 o
-5 4 3 124.365 120.960 3.869 10.954 o
-5 4 4 8.018 15.250 2.325 87.447 o
-5 4 5 18.275 17.913 3.090 49.932 o
-5 4 6 6.836 3.654 2.281 120.298 o
-5 4 7 62.117 66.480 4.482 17.189 o
-5 5 1 72.444 76.766 5.545 13.470 o
-5 5 2 96.249 87.885 4.739 12.629 o
-5 5 3 6.787 19.279 2.512 79.528 o
-5 5 4 127.601 110.554 5.745 9.379 o
-5 5 5 1.369 6.879 2.280 149.634 o
-5 5 6 0.987 4.074 2.375 158.026 o
-5 5 7 15.407 31.592 3.617 40.216 o
-5 6 1 207.581 238.006 5.887 5.930 o
-5 6 2 5.152 10.861 1.942 127.590 o
-5 6 3 65.603 58.137 5.012 16.028 o
-5 6 4 1.544 8.650 4.252 53.572 o
-5 6 5 62.964 55.887 6.097 13.966 o
-5 6 6 42.405 38.793 3.884 25.284 o
-5 7 1 229.846 244.388 6.601 5.337 o
-5 7 2 8.969 5.582 2.194 107.904 o
-5 7 3 3.566 9.797 2.780 95.328 o
-5 7 4 0.462 1.862 1.861 271.029 o
-5 7 5 0.967 15.521 3.403 71.156 o
-5 7 6 25.152 25.839 2.799 43.368 o
-5 8 1 60.334 76.479 3.955 18.004 o
-5 8 2 13.493 12.095 2.758 66.451 o
-5 8 3 54.812 50.451 7.536 11.820 o
-5 8 4 0.129 -0.061 1.689 383.093 o
-5 8 5 197.398 207.645 7.521 5.631 o
-5 8 6 10.022 13.656 2.533 77.824 o
-5 9 1 13.825 19.794 2.673 60.999 o
-5 9 2 22.430 15.492 3.492 42.298 o
-5 9 3 0.316 11.816 2.770 105.283 o
-5 9 4 4.589 4.668 2.092 146.222 o
-5 9 5 47.588 66.258 3.430 22.446 o
-5 9 6 7.673 3.810 2.284 114.832 o
-5 10 1 134.700 132.575 5.413 9.014 o
-5 10 2 17.374 14.404 2.612 60.723 o
-5 10 3 104.424 97.157 5.811 10.557 o
-5 10 4 27.311 20.587 2.343 48.169 o
-5 10 5 81.676 76.581 3.269 16.634 o
-5 11 1 35.434 37.367 2.954 32.662 o
-5 11 2 1.530 2.241 2.143 191.224 o
-5 11 3 13.736 19.154 2.293 68.800 o
-5 11 4 0.164 1.704 1.759 312.372 o
-5 11 5 0.758 9.520 1.850 185.447 o
-5 12 1 10.607 14.379 2.504 76.233 o
-5 12 2 10.943 10.595 2.207 89.243 o
-5 12 3 68.404 65.827 5.119 15.113 o
-5 12 4 1.145 5.586 1.728 230.762 o
-5 13 1 23.858 28.272 2.507 46.217 o
-5 13 2 14.354 17.677 2.581 63.529 o
-5 13 3 6.197 12.459 2.130 107.522 o
-5 13 4 85.056 65.690 5.799 12.532 o
-5 14 1 117.413 129.540 6.872 8.398 o
-5 14 2 1.188 5.222 2.526 136.702 o
-5 14 3 51.498 37.376 8.649 10.353 o
-4 0 2 417.247 404.486 10.927 2.718 o
-4 0 4 448.567 433.729 15.716 1.993 o
-4 0 6 62.931 128.911 4.696 13.619 o
-4 0 8 356.704 362.903 14.503 2.409 o
-4 0 10 33.221 35.713 3.816 28.927 o
-4 1 1 292.312 277.333 5.284 4.840 o
-4 1 2 111.439 118.718 2.868 12.605 o
-4 1 3 0.220 0.695 1.005 874.114 o
-4 1 4 23.988 48.915 2.205 40.377 o
-4 1 5 111.820 112.355 3.620 12.118 o
-4 1 6 490.313 496.321 7.989 2.715 o
-4 1 7 91.194 95.258 2.897 15.149 o
-4 1 8 51.365 86.805 4.761 16.602 o
-4 1 9 12.744 15.393 1.819 86.375 o
-4 1 10 6.414 11.579 1.665 131.131 o
-4 2 1 1.443 20.456 3.119 73.358 o
-4 2 2 20.971 29.680 2.079 52.736 o
-4 2 3 5.158 4.692 1.137 231.555 o
-4 2 4 138.543 131.949 3.884 10.032 o
-4 2 5 10.389 17.619 1.613 95.967 o
-4 2 6 479.692 493.311 6.729 2.885 o
-4 2 7 202.068 199.901 5.253 6.580 o
-4 2 8 154.180 153.891 5.073 8.303 o
-4 2 9 0.034 2.816 1.493 383.760 o
-4 2 10 24.514 24.403 2.034 52.151 o
-4 3 1 240.141 228.475 6.904 5.208 o
-4 3 2 209.768 209.204 7.295 5.551 o
-4 3 3 12.605 13.506 1.752 91.696 o
-4 3 4 2.808 10.261 1.484 188.025 o
-4 3 5 98.438 94.904 3.305 14.034 o
-4 3 6 37.537 60.038 3.209 26.533 o
-4 3 7 6.494 22.744 2.308 81.304 o
-4 3 8 0.083 28.194 2.707 79.759 o
-4 3 9 20.141 18.049 1.801 65.818 o
-4 3 10 0.453 5.387 1.776 240.894 o
-4 4 1 3.608 15.013 1.516 148.319 o
-4 4 2 262.899 251.250 5.047 5.362 o
-4 4 3 0.263 5.438 1.416 327.642 o
-4 4 4 130.173 122.271 3.229 11.118 o
-4 4 5 42.561 52.251 1.919 31.017 o
-4 4 6 0.514 0.779 1.577 383.466 o
-4 4 7 125.089 113.663 3.127 11.709 o
-4 4 8 312.519 308.671 9.393 3.627 o
-4 4 9 2.810 8.083 1.935 160.219 o
-4 4 10 36.694 42.739 3.787 26.799 o
-4 5 1 203.908 187.040 4.314 7.043 o
-4 5 2 1.878 13.296 1.610 169.075 o
-4 5 3 164.205 158.392 3.781 8.669 o
-4 5 4 9.068 14.180 1.572 110.838 o
-4 5 5 236.192 223.850 4.969 5.925 o
-4 5 6 0.832 1.817 1.829 268.181 o
-4 5 7 1.436 6.341 3.252 87.605 o
-4 5 8 129.394 149.432 5.967 8.482 o
-4 5 9 32.669 32.159 3.005 34.929 o
-4 5 10 66.791 66.382 6.058 13.333 o
-4 6 1 0.325 9.086 1.570 234.748 o
-4 6 2 104.125 101.370 2.759 13.880 o
-4 6 3 20.765 30.471 2.675 46.341 o
-4 6 4 1.575 4.404 1.073 381.368 o
-4 6 5 60.130 85.161 3.856 17.669 o
-4 6 6 78.472 77.847 4.826 14.220 o
-4 6 7 0.950 4.262 1.986 207.025 o
-4 6 8 1.624 13.626 3.522 68.186 o
-4 6 9 20.061 29.662 2.121 53.384 o
-4 6 10 39.245 44.888 3.528 26.925 o
-4 7 1 202.734 198.287 3.896 7.103 o
-4 7 2 16.834 19.042 1.687 73.232 o
-4 7 3 169.706 163.226 3.685 8.471 o
-4 7 4 140.326 130.122 3.252 10.415 o
-4 7 5 290.200 274.911 4.517 5.039 o
-4 7 6 6.577 7.929 2.181 114.892 o
-4 7 7 78.557 72.536 4.004 15.938 o
-4 7 8 51.559 47.311 2.544 26.676 o
-4 7 9 66.920 63.822 3.543 18.908 o
-4 7 10 0.129 2.736 1.560 355.713 o
-4 8 1 9.933 14.338 1.265 115.756 o
-4 8 2 20.554 23.306 1.490 64.272 o
-4 8 3 4.053 25.472 2.041 92.556 o
-4 8 4 68.039 73.364 2.512 20.091 o
-4 8 5 0.004 18.189 2.726 95.313 o
-4 8 6 0.008 -1.878 1.098 923.367 o
-4 8 7 0.182 10.174 1.653 214.279 o
-4 8 8 0.029 2.622 1.466 401.705 o
-4 8 9 21.699 22.507 2.278 53.953 o
-4 8 10 3.397 1.601 1.709 228.020 o
-4 9 1 165.912 155.094 4.477 8.296 o
-4 9 2 33.679 33.536 1.494 43.001 o
-4 9 3 627.622 592.549 9.287 2.143 o
-4 9 4 14.403 18.433 1.459 84.320 o
-4 9 5 196.094 193.265 4.876 6.914 o
-4 9 6 0.535 1.087 1.196 575.792 o
-4 9 7 181.383 177.288 7.599 6.042 o
-4 9 8 24.166 19.736 3.596 38.574 o
-4 9 9 0.828 1.920 2.162 202.390 o
-4 9 10 36.513 33.343 3.832 28.117 o
-4 10 1 12.670 20.417 1.301 89.635 o
-4 10 2 0.002 0.060 0.929 1271.250 o
-4 10 3 53.713 69.125 3.370 21.112 o
-4 10 4 7.341 6.466 1.419 159.756 o
-4 10 5 0.375 12.231 1.409 221.550 o
-4 10 6 19.657 20.013 1.666 66.740 o
-4 10 7 3.542 12.708 1.558 157.655 o
-4 10 8 12.355 13.455 2.109 83.165 o
-4 10 9 0.887 6.094 2.635 126.975 o
-4 11 1 276.700 272.392 5.422 4.992 o
-4 11 2 4.416 6.504 1.312 209.471 o
-4 11 3 172.318 166.321 4.160 8.120 o
-4 11 4 6.595 4.388 1.201 200.140 o
-4 11 5 204.406 193.266 6.221 6.192 o
-4 11 6 2.062 4.558 1.720 223.330 o
-4 11 7 49.974 45.462 2.810 26.522 o
-4 11 8 63.040 61.520 3.379 20.101 o
-4 11 9 107.146 97.983 3.451 13.079 o
-4 12 1 47.041 52.331 2.020 28.984 o
-4 12 2 173.510 167.595 3.975 8.159 o
-4 12 3 43.269 46.709 2.016 31.535 o
-4 12 4 20.670 19.646 1.656 65.335 o
-4 12 5 0.033 8.498 2.573 129.290 o
-4 12 6 47.303 47.472 2.170 29.282 o
-4 12 7 15.997 21.140 2.094 66.122 o
-4 12 8 25.963 29.014 3.981 31.997 o
-4 12 9 12.334 17.854 2.301 72.988 o
-4 13 1 123.660 126.167 3.465 11.181 o
-4 13 2 9.954 14.237 2.086 90.148 o
-4 13 3 8.748 10.347 1.688 118.811 o
-4 13 4 26.193 27.873 1.541 52.531 o
-4 13 5 155.852 145.093 3.519 9.317 o
-4 13 6 0.221 2.105 1.248 517.360 o
-4 13 7 44.088 43.622 3.083 27.564 o
-4 13 8 17.331 30.262 2.717 49.279 o
-4 13 9 56.579 52.695 3.781 20.944 o
-4 14 1 14.160 14.788 1.450 91.198 o
-4 14 2 77.227 78.036 2.881 17.726 o
-4 14 3 2.281 5.769 1.366 259.889 o
-4 14 4 52.548 54.641 2.146 26.471 o
-4 14 5 31.926 32.534 1.846 42.810 o
-4 14 6 25.342 23.693 1.814 53.717 o
-4 14 7 5.749 9.992 1.893 129.260 o
-4 14 8 253.406 260.469 10.601 3.812 o
-4 15 1 45.806 51.053 2.182 29.137 o
-4 15 2 47.529 51.950 2.619 26.944 o
-4 15 3 151.165 145.172 3.052 9.745 o
-4 15 4 7.297 9.748 1.272 152.015 o
-4 15 5 0.336 0.962 1.227 590.287 o
-4 15 6 0.487 8.117 1.523 250.497 o
-4 15 7 7.643 8.127 1.774 128.986 o
-4 15 8 1.894 15.361 3.454 67.926 o
-4 16 1 0.210 1.453 1.114 664.220 o
-4 16 2 85.340 86.313 2.509 16.728 o
-4 16 3 0.249 2.382 1.168 547.051 o
-4 16 4 124.027 126.665 3.353 11.235 o
-4 16 5 8.749 10.797 1.544 123.498 o
-4 16 6 160.709 163.003 4.638 8.243 o
-4 16 7 83.775 90.656 4.034 14.498 o
-4 16 8 110.922 109.515 5.930 9.871 o
-4 17 1 1.501 1.744 1.220 428.665 o
-4 17 2 4.700 9.416 1.285 183.675 o
-4 17 3 1.059 0.675 1.223 518.672 o
-4 17 4 46.545 55.098 2.233 28.022 o
-4 17 5 92.842 92.438 2.796 15.245 o
-4 17 6 5.412 18.900 2.464 85.471 o
-4 17 7 290.567 297.878 14.809 2.620 o
-4 18 1 56.433 52.623 2.209 25.488 o
-4 18 2 164.344 166.534 3.554 8.647 o
-4 18 3 3.560 3.628 1.214 279.037 o
-4 18 4 190.784 188.309 3.786 7.525 o
-4 18 5 1.927 6.712 1.444 244.308 o
-4 18 6 215.296 222.452 10.743 4.150 o
-4 18 7 99.718 107.791 5.736 10.616 o
-4 19 1 123.159 128.558 3.111 11.410 o
-4 19 2 34.563 39.117 2.320 36.198 o
-4 19 3 6.276 5.212 2.425 110.964 o
-4 19 4 0.305 6.556 1.778 230.269 o
-4 19 5 0.338 5.465 2.341 161.168 o
-4 19 6 59.521 71.326 3.292 20.075 o
-4 20 1 21.536 23.857 2.511 50.638 o
-4 20 2 166.551 167.242 4.437 8.127 o
-4 20 3 2.660 4.199 2.255 152.406 o
-4 20 4 49.893 48.687 3.127 24.976 o
-4 20 5 112.727 111.740 6.546 9.139 o
-4 20 6 155.027 214.340 66.412 0.246 o
-4 21 1 119.883 123.678 3.500 11.423 o
-4 21 2 0.059 4.782 1.558 311.892 o
-4 21 3 25.684 26.410 2.080 49.359 o
-4 21 4 72.488 72.445 3.655 17.311 o
-4 21 5 0.248 2.891 1.870 259.973 o
-4 22 1 32.757 34.603 3.801 29.383 o
-4 22 2 77.529 81.698 3.341 16.701 o
-4 22 3 8.982 10.106 1.707 117.303 o
-4 22 4 68.213 65.872 3.155 19.404 o
-4 23 1 24.892 31.139 3.050 39.402 o
-4 23 2 13.751 14.413 2.273 74.299 o
-3 0 2 30.331 64.490 3.167 28.289 o
-3 0 4 2445.920 2446.010 29.528 0.430 o
-3 0 6 214.460 257.526 4.797 6.052 o
-3 0 8 15.598 15.898 1.579 82.269 o
-3 0 10 101.085 148.797 9.385 6.543 o
-3 0 12 48.773 43.272 3.864 23.234 o
-3 1 1 0.005 -0.400 0.573 3370.700 o
-3 1 2 1111.830 1071.060 9.127 1.301 o
-3 1 3 304.718 294.237 3.362 4.987 o
-3 1 4 1119.270 1147.830 11.895 1.190 o
-3 1 5 866.939 811.111 7.191 1.717 o
-3 1 6 745.720 718.319 8.339 1.895 o
-3 1 7 0.283 1.587 0.703 1116.120 o
-3 1 8 63.173 63.162 1.839 23.282 o
-3 1 9 10.435 7.603 1.280 133.920 o
-3 1 10 425.266 424.588 11.658 2.562 o
-3 1 11 2.306 2.714 1.379 308.032 o
-3 1 12 22.818 21.884 1.992 56.242 o
-3 2 1 3.518 2.933 0.634 406.504 o
-3 2 2 28.533 41.635 1.909 41.565 o
-3 2 3 3.112 5.254 0.705 349.311 o
-3 2 4 3.771 20.283 1.882 110.671 o
-3 2 5 23.221 36.957 1.587 50.438 o
-3 2 6 31.654 101.185 3.451 22.066 o
-3 2 7 47.196 49.982 1.789 30.045 o
-3 2 8 0.891 4.045 1.111 428.463 o
-3 2 9 18.655 22.153 1.322 70.957 o
-3 2 10 218.980 226.108 3.757 6.556 o
-3 2 11 5.485 6.057 1.725 159.940 o
-3 2 12 53.604 48.246 4.504 19.637 o
-3 3 1 1.267 1.198 0.601 900.850 o
-3 3 2 276.633 263.134 3.776 5.412 o
-3 3 3 53.568 60.030 1.298 27.229 o
-3 3 4 0.903 2.728 1.217 438.140 o
-3 3 5 365.675 339.400 4.488 4.105 o
-3 3 6 1660.610 1665.260 15.731 0.786 o
-3 3 7 0.272 2.912 0.745 816.016 o
-3 3 8 132.368 126.651 3.230 10.893 o
-3 3 9 100.176 102.330 2.419 14.491 o
-3 3 10 20.396 25.336 2.597 50.068 o
-3 3 11 0.802 1.634 1.844 268.124 o
-3 3 12 22.206 21.301 1.973 57.700 o
-3 4 1 164.861 157.191 2.469 9.256 o
-3 4 2 16.597 21.883 0.883 81.297 o
-3 4 3 224.154 213.146 3.231 6.725 o
-3 4 4 239.088 210.651 3.553 6.393 o
-3 4 5 23.525 24.733 0.968 62.653 o
-3 4 6 501.256 512.135 5.654 2.876 o
-3 4 7 78.991 75.468 2.159 18.743 o
-3 4 8 42.039 48.051 1.622 33.123 o
-3 4 9 42.867 46.770 2.143 31.221 o
-3 4 10 13.365 16.338 2.122 76.299 o
-3 4 11 6.727 7.561 2.295 109.355 o
-3 4 12 156.603 148.674 4.666 8.561 o
-3 5 1 1.248 5.302 0.743 467.927 o
-3 5 2 438.517 421.553 4.167 3.459 o
-3 5 3 89.410 94.609 1.489 16.782 o
-3 5 4 35.382 37.588 0.953 42.301 o
-3 5 5 11.673 11.903 0.796 125.095 o
-3 5 6 28.057 36.242 1.347 47.436 o
-3 5 7 36.014 39.915 1.147 40.384 o
-3 5 8 38.338 49.034 1.770 34.144 o
-3 5 9 66.525 77.214 2.494 20.053 o
-3 5 10 131.403 125.989 3.029 11.095 o
-3 5 11 0.152 3.007 1.625 326.496 o
-3 5 12 2.611 7.471 1.576 204.147 o
-3 6 1 523.897 502.236 4.947 2.870 o
-3 6 2 16.421 18.831 0.843 86.792 o
-3 6 3 574.588 541.932 5.059 2.637 o
-3 6 4 104.452 93.320 1.468 15.244 o
-3 6 5 148.139 134.431 1.756 10.695 o
-3 6 6 78.095 81.754 1.523 19.155 o
-3 6 7 27.183 31.220 1.083 52.408 o
-3 6 8 93.344 96.389 2.635 15.185 o
-3 6 9 232.997 227.949 3.815 6.280 o
-3 6 10 46.731 46.519 2.122 29.831 o
-3 6 11 73.519 69.536 3.230 18.192 o
-3 6 12 0.837 1.877 1.461 375.994 o
-3 7 1 199.529 195.699 2.710 7.583 o
-3 7 2 40.179 40.083 1.155 37.638 o
-3 7 3 71.109 86.016 1.813 19.598 o
-3 7 4 36.785 36.915 1.056 41.197 o
-3 7 5 1.601 6.328 0.941 356.956 o
-3 7 6 11.426 13.059 0.765 123.614 o
-3 7 7 13.652 17.869 1.020 95.708 o
-3 7 8 43.221 48.059 3.210 26.618 o
-3 7 9 10.698 18.743 1.785 88.413 o
-3 7 10 1.438 4.792 1.290 322.029 o
-3 7 11 5.223 9.363 1.692 148.414 o
-3 7 12 7.771 4.825 1.470 160.593 o
-3 8 1 449.109 430.553 4.247 3.377 o
-3 8 2 283.902 259.562 3.257 5.441 o
-3 8 3 907.844 865.102 7.642 1.621 o
-3 8 4 0.290 0.530 0.570 1903.520 o
-3 8 5 491.582 452.590 4.183 3.143 o
-3 8 6 93.733 87.317 1.605 16.613 o
-3 8 7 192.294 190.691 2.883 7.774 o
-3 8 8 23.363 24.674 1.326 60.177 o
-3 8 9 87.739 90.296 2.896 15.748 o
-3 8 10 26.802 28.652 2.279 45.491 o
-3 8 11 39.881 45.773 4.417 22.766 o
-3 8 12 18.774 11.509 2.188 68.386 o
-3 9 1 4.336 13.348 0.860 188.639 o
-3 9 2 197.464 183.838 2.214 7.917 o
-3 9 3 9.355 19.450 0.916 113.748 o
-3 9 4 47.342 48.270 1.164 31.919 o
-3 9 5 4.195 13.549 1.128 173.573 o
-3 9 6 22.175 24.398 1.216 63.265 o
-3 9 7 221.651 213.116 4.406 6.423 o
-3 9 8 3.189 4.457 0.992 316.036 o
-3 9 9 81.582 83.974 3.227 16.289 o
-3 9 10 12.767 13.721 1.447 98.559 o
-3 9 11 146.259 144.792 4.520 9.055 o
-3 9 12 24.726 18.807 2.635 48.548 o
-3 10 1 1328.550 1279.330 11.240 1.061 o
-3 10 2 14.564 14.154 0.763 103.745 o
-3 10 3 580.014 544.983 6.997 2.481 o
-3 10 4 15.922 19.363 0.965 86.043 o
-3 10 5 284.727 272.050 3.727 5.271 o
-3 10 6 1.858 1.603 0.713 634.509 o
-3 10 7 114.362 115.208 2.140 13.062 o
-3 10 8 63.879 63.212 3.038 20.620 o
-3 10 9 211.050 206.814 4.033 6.800 o
-3 10 10 2.109 2.976 1.342 319.498 o
-3 10 11 60.404 61.431 4.013 18.932 o
-3 10 12 42.864 41.573 3.379 26.991 o
-3 11 1 0.540 5.168 0.640 594.089 o
-3 11 2 252.304 223.862 3.499 6.082 o
-3 11 3 16.105 27.414 1.058 73.727 o
-3 11 4 99.392 97.652 1.518 15.501 o
-3 11 5 5.738 10.198 0.761 196.656 o
-3 11 6 7.597 8.887 0.856 174.549 o
-3 11 7 35.624 42.515 1.515 38.429 o
-3 11 8 268.974 274.300 4.661 5.247 o
-3 11 9 15.507 21.614 2.152 65.639 o
-3 11 10 4.250 3.946 1.323 238.682 o
-3 11 11 0.697 3.326 1.422 356.529 o
-3 12 1 21.178 22.620 0.915 69.259 o
-3 12 2 119.620 117.338 2.497 12.391 o
-3 12 3 514.071 473.696 6.156 2.854 o
-3 12 4 3.344 4.264 0.722 360.539 o
-3 12 5 176.049 161.475 2.901 8.641 o
-3 12 6 17.180 19.170 1.345 77.534 o
-3 12 7 226.648 222.373 4.358 6.275 o
-3 12 8 318.045 327.238 9.441 3.536 o
-3 12 9 41.923 40.846 1.977 33.590 o
-3 12 10 1.874 2.168 1.236 382.469 o
-3 12 11 64.059 58.551 3.220 20.571 o
-3 13 1 30.798 30.686 1.304 47.699 o
-3 13 2 55.471 59.646 1.392 26.544 o
-3 13 3 84.856 85.605 1.451 17.962 o
-3 13 4 104.692 102.980 1.874 14.503 o
-3 13 5 38.761 46.104 1.333 36.185 o
-3 13 6 187.452 187.479 3.900 7.570 o
-3 13 7 58.823 58.232 1.809 25.010 o
-3 13 8 15.681 24.860 1.610 70.594 o
-3 13 9 36.903 37.643 1.910 37.389 o
-3 13 10 49.573 49.000 2.520 27.102 o
-3 13 11 20.283 26.046 2.443 51.602 o
-3 14 1 286.509 265.928 3.417 5.342 o
-3 14 2 23.808 24.591 1.013 61.992 o
-3 14 3 0.637 1.950 0.842 761.158 o
-3 14 4 14.106 16.750 0.977 96.833 o
-3 14 5 129.407 130.057 2.847 11.213 o
-3 14 6 62.977 76.197 2.032 21.605 o
-3 14 7 27.275 29.106 1.986 47.268 o
-3 14 8 22.318 27.753 1.629 56.727 o
-3 14 9 46.812 48.858 2.107 29.416 o
-3 14 10 12.037 13.328 1.660 96.637 o
-3 14 11 50.768 50.572 3.006 24.912 o
-3 15 1 31.638 35.135 1.576 43.558 o
-3 15 2 160.573 153.972 2.303 9.538 o
-3 15 3 15.630 17.106 0.896 91.666 o
-3 15 4 123.220 124.749 3.605 11.131 o
-3 15 5 0.179 1.400 1.345 502.169 o
-3 15 6 708.339 695.974 7.600 2.013 o
-3 15 7 219.213 223.929 3.715 6.583 o
-3 15 8 92.061 92.250 2.497 15.672 o
-3 15 9 69.802 70.944 2.530 19.964 o
-3 15 10 48.343 47.987 2.448 27.897 o
-3 15 11 10.236 10.688 2.491 82.495 o
-3 16 1 124.560 122.621 2.300 12.040 o
-3 16 2 41.472 46.604 1.480 34.185 o
-3 16 3 1.571 0.414 0.865 704.657 o
-3 16 4 4.443 10.209 1.138 192.977 o
-3 16 5 2.495 5.175 1.158 299.194 o
-3 16 6 26.791 40.110 1.781 44.286 o
-3 16 7 127.768 132.506 2.733 11.307 o
-3 16 8 35.668 42.547 2.047 36.043 o
-3 16 9 28.349 27.710 1.846 47.995 o
-3 16 10 23.205 25.273 2.166 51.806 o
-3 17 1 79.589 77.295 1.768 19.006 o
-3 17 2 478.970 471.920 7.934 2.796 o
-3 17 3 10.222 10.854 1.674 109.851 o
-3 17 4 499.573 487.785 6.469 2.851 o
-3 17 5 98.503 102.372 5.937 10.566 o
-3 17 6 216.529 210.519 3.778 6.740 o
-3 17 7 5.904 9.121 1.396 162.441 o
-3 17 8 231.890 232.596 4.722 6.000 o
-3 17 9 23.168 22.207 1.911 56.459 o
-3 17 10 65.801 66.399 3.459 19.073 o
-3 18 1 5.436 4.748 0.915 247.505 o
-3 18 2 25.090 29.137 1.840 50.655 o
-3 18 3 118.612 117.782 2.876 12.166 o
-3 18 4 31.104 50.803 2.697 32.977 o
-3 18 5 493.358 495.608 9.822 2.508 o
-3 18 6 42.714 46.932 2.858 28.410 o
-3 18 7 7.857 9.803 2.062 108.859 o
-3 18 8 35.344 45.490 2.212 34.650 o
-3 18 9 0.528 -0.713 1.387 513.981 o
-3 18 10 32.496 34.099 2.707 36.445 o
-3 19 1 3.582 2.904 0.889 353.468 o
-3 19 2 65.499 69.107 2.145 21.608 o
-3 19 3 1.906 3.407 2.068 186.792 o
-3 19 4 1473.960 1518.420 24.535 0.676 o
-3 19 5 365.257 367.040 8.336 3.408 o
-3 19 6 4.614 6.085 1.445 196.187 o
-3 19 7 25.541 24.289 1.822 53.045 o
-3 19 8 122.825 134.567 6.190 8.739 o
-3 19 9 0.161 0.365 1.550 435.584 o
-3 20 1 22.485 17.965 1.415 66.441 o
-3 20 2 113.246 116.846 2.923 12.503 o
-3 20 3 38.856 44.615 2.726 30.838 o
-3 20 4 106.334 129.750 4.086 11.482 o
-3 20 5 40.005 46.447 2.548 30.812 o
-3 20 6 6.250 9.479 1.790 133.298 o
-3 20 7 0.092 0.707 1.289 596.462 o
-3 20 8 29.848 35.732 2.478 39.053 o
-3 20 9 0.104 1.605 1.449 441.734 o
-3 21 1 8.534 6.174 1.182 162.625 o
-3 21 2 190.716 196.755 4.316 7.221 o
-3 21 3 2.662 5.056 1.385 256.016 o
-3 21 4 3.728 9.940 2.231 123.074 o
-3 21 5 184.716 175.914 6.406 6.594 o
-3 21 6 95.818 91.693 3.292 14.410 o
-3 21 7 6.881 6.362 1.934 131.744 o
-3 21 8 248.441 250.714 6.689 5.061 o
-3 22 1 236.909 237.217 5.323 5.709 o
-3 22 2 14.932 14.595 1.604 85.686 o
-3 22 3 193.219 193.725 5.605 6.650 o
-3 22 4 165.640 163.889 5.708 7.491 o
-3 22 5 52.100 55.218 4.957 17.987 o
-3 22 6 16.867 13.771 2.641 61.513 o
-3 22 7 29.096 32.726 2.225 42.395 o
-3 22 8 42.026 41.613 2.572 30.866 o
-3 23 1 1.599 5.855 1.286 295.062 o
-3 23 2 52.331 57.062 2.998 23.741 o
-3 23 3 51.461 52.334 3.515 22.845 o
-3 23 4 34.313 35.288 2.216 38.036 o
-3 23 5 65.945 66.754 5.214 15.104 o
-3 23 6 0.123 2.086 2.173 211.742 o
-3 23 7 42.807 41.925 2.875 29.179 o
-3 24 1 118.810 119.422 3.390 11.695 o
-3 24 2 3.214 3.040 2.125 165.528 o
-3 24 3 58.715 62.988 4.680 17.351 o
-3 24 4 96.671 99.178 6.471 10.087 o
-3 24 5 330.960 319.723 13.026 2.787 o
-3 24 6 30.562 31.081 2.842 37.509 o
-3 24 7 28.439 29.225 2.863 39.241 o
-3 25 1 37.092 37.386 3.843 27.222 o
-3 25 2 21.181 21.074 2.193 56.585 o
-3 25 3 2.072 6.989 1.806 189.874 o
-3 25 4 25.603 26.149 3.410 37.438 o
-3 25 5 0.627 8.724 1.952 181.256 o
-3 25 6 27.009 19.483 2.739 45.035 o
-3 26 1 98.492 98.918 3.584 13.542 o
-3 26 2 0.741 -1.459 2.154 223.803 o
-3 26 3 412.897 408.427 12.156 2.549 o
-3 26 4 48.933 49.858 3.768 22.809 o
-3 26 5 119.138 115.256 8.595 7.109 o
-3 27 1 7.051 13.121 2.091 103.618 o
-3 27 2 0.016 1.864 2.087 232.501 o
-3 27 3 129.101 138.729 6.407 8.306 o
-3 27 4 11.468 12.009 2.665 72.860 o
-3 28 1 251.349 256.576 6.198 5.145 o
-3 28 2 0.152 1.428 5.943 31.247 o
-2 0 2 8239.670 8174.860 129.137 0.050 o
-2 0 4 1088.900 1097.830 11.706 1.230 o
-2 0 6 79.089 71.970 2.049 19.140 o
-2 0 8 1755.400 1757.520 21.445 0.657 o
-2 0 10 81.428 85.029 2.919 16.708 o
-2 0 12 115.754 124.004 5.825 9.497 o
-2 0 14 59.523 64.139 18.534 2.888 o
-2 1 1 636.265 643.747 5.630 2.314 o
-2 1 2 522.220 559.669 5.568 2.734 o
-2 1 3 1736.520 1707.240 13.232 0.801 o
-2 1 4 187.981 271.228 4.427 6.498 o
-2 1 5 25.513 24.149 0.732 61.284 o
-2 1 6 9.185 14.318 0.746 135.414 o
-2 1 7 157.966 155.510 1.986 9.723 o
-2 1 8 507.078 514.806 4.865 2.913 o
-2 1 9 12.450 13.133 1.087 110.245 o
-2 1 10 137.139 131.446 2.446 11.010 o
-2 1 11 0.698 -1.349 0.873 1023.790 o
-2 1 12 114.439 107.564 2.998 12.670 o
-2 1 13 43.905 38.535 3.277 27.594 o
-2 1 14 0.239 3.349 2.590 146.689 o
-2 2 1 223.004 209.224 2.163 7.031 o
-2 2 2 98.102 93.021 1.648 15.782 o
-2 2 3 1652.320 1627.580 12.383 0.850 o
-2 2 4 9353.220 9459.660 101.506 0.066 o
-2 2 5 0.573 1.074 0.391 1653.550 o
-2 2 6 229.160 214.125 2.763 6.734 o
-2 2 7 108.827 108.905 1.624 14.053 o
-2 2 8 224.953 230.060 3.171 6.568 o
-2 2 9 31.838 34.346 1.458 44.338 o
-2 2 10 110.810 114.548 2.378 13.178 o
-2 2 11 37.381 37.893 1.644 38.237 o
-2 2 12 81.400 76.026 2.974 17.172 o
-2 2 13 7.756 5.541 2.046 122.175 o
-2 2 14 35.941 31.172 6.725 16.072 o
-2 3 1 2.812 2.249 0.551 517.949 o
-2 3 2 1013.360 971.441 7.294 1.472 o
-2 3 3 268.653 246.107 2.690 5.830 o
-2 3 4 1613.050 1633.180 12.248 0.864 o
-2 3 5 200.218 181.460 2.122 7.898 o
-2 3 6 11.176 13.549 0.612 126.606 o
-2 3 7 21.179 24.238 0.912 67.685 o
-2 3 8 4.970 11.984 0.964 183.456 o
-2 3 9 0.835 2.476 0.953 592.741 o
-2 3 10 335.009 321.152 4.422 4.419 o
-2 3 11 25.067 26.513 1.623 54.031 o
-2 3 12 84.293 77.075 2.747 17.090 o
-2 3 13 0.186 2.758 1.995 236.598 o
-2 4 1 0.002 0.689 0.494 2740.770 o
-2 4 2 518.317 494.885 4.763 2.916 o
-2 4 3 238.555 227.781 3.117 6.361 o
-2 4 4 217.458 227.076 3.917 6.527 o
-2 4 5 47.511 48.398 1.299 31.520 o
-2 4 6 175.001 169.028 2.792 8.597 o
-2 4 7 106.099 104.463 1.585 14.501 o
-2 4 8 512.852 473.152 5.157 2.945 o
-2 4 9 1.280 2.391 0.868 581.846 o
-2 4 10 6.700 9.298 1.061 172.706 o
-2 4 11 42.324 43.295 2.301 31.549 o
-2 4 12 39.258 38.632 2.293 34.028 o
-2 4 13 105.407 100.173 4.487 11.968 o
-2 5 1 720.633 708.631 6.699 2.028 o
-2 5 2 212.818 200.270 2.545 7.264 o
-2 5 3 243.413 238.277 2.215 6.363 o
-2 5 4 91.299 92.594 1.659 16.545 o
-2 5 5 0.119 0.065 0.346 5842.000 o
-2 5 6 174.715 171.349 2.929 8.518 o
-2 5 7 273.043 264.269 3.192 5.560 o
-2 5 8 328.504 328.846 5.914 4.184 o
-2 5 9 151.377 147.986 4.246 9.000 o
-2 5 10 24.239 25.063 1.396 58.008 o
-2 5 11 129.519 126.572 3.595 10.774 o
-2 5 12 1.275 0.520 1.394 418.797 o
-2 5 13 3.908 17.772 2.279 99.558 o
-2 6 1 197.999 189.345 2.772 7.681 o
-2 6 2 142.829 136.930 2.524 10.556 o
-2 6 3 6.991 7.900 0.600 202.765 o
-2 6 4 112.711 114.679 1.405 13.621 o
-2 6 5 1.074 1.300 0.407 1142.700 o
-2 6 6 0.640 1.037 0.446 1500.480 o
-2 6 7 72.134 83.412 1.617 19.878 o
-2 6 8 113.345 107.834 1.800 13.629 o
-2 6 9 51.771 58.370 2.472 25.264 o
-2 6 10 18.664 20.415 1.773 66.757 o
-2 6 11 8.104 8.974 1.485 137.361 o
-2 6 12 67.002 69.330 2.836 19.984 o
-2 6 13 422.853 410.283 14.868 2.161 o
-2 7 1 1607.820 1612.240 14.564 0.828 o
-2 7 2 376.534 365.821 3.372 4.067 o
-2 7 3 781.753 780.021 6.083 1.898 o
-2 7 4 308.532 297.436 3.766 4.869 o
-2 7 5 121.559 130.548 1.765 12.269 o
-2 7 6 28.579 27.252 0.831 54.343 o
-2 7 7 1082.090 1035.870 9.470 1.325 o
-2 7 8 7.284 8.436 0.811 183.964 o
-2 7 9 190.446 193.349 2.987 7.754 o
-2 7 10 12.608 12.209 1.273 107.121 o
-2 7 11 94.773 98.785 4.185 13.083 o
-2 7 12 158.682 154.139 5.380 7.983 o
-2 7 13 251.177 274.395 7.275 4.738 o
-2 8 1 124.811 124.898 1.778 12.235 o
-2 8 2 11.247 13.635 0.571 126.539 o
-2 8 3 18.126 23.555 0.647 77.077 o
-2 8 4 0.818 1.870 0.402 1131.900 o
-2 8 5 36.512 45.600 1.079 38.414 o
-2 8 6 73.621 66.001 1.250 21.588 o
-2 8 7 79.915 86.791 1.615 18.419 o
-2 8 8 13.977 14.326 0.924 103.388 o
-2 8 9 149.601 149.965 3.361 9.547 o
-2 8 10 31.451 36.712 1.900 41.291 o
-2 8 11 192.301 238.410 6.272 6.007 o
-2 8 12 31.508 33.336 2.446 38.974 o
-2 8 13 52.697 59.450 3.258 22.606 o
-2 9 1 2406.880 2401.550 17.505 0.557 o
-2 9 2 46.183 44.136 0.881 33.954 o
-2 9 3 1082.440 1056.080 8.016 1.358 o
-2 9 4 2.822 3.929 0.444 455.883 o
-2 9 5 1552.520 1555.100 12.067 0.899 o
-2 9 6 3.141 3.696 0.514 427.638 o
-2 9 7 94.274 90.428 1.574 16.396 o
-2 9 8 41.171 42.857 1.184 36.190 o
-2 9 9 56.434 60.622 3.238 21.768 o
-2 9 10 199.990 199.453 6.207 6.219 o
-2 9 11 1449.400 1473.360 20.258 0.776 o
-2 9 12 75.529 70.840 3.073 18.114 o
-2 9 13 25.916 29.875 2.417 44.553 o
-2 10 1 119.664 121.479 1.447 12.839 o
-2 10 2 218.518 198.399 2.071 7.262 o
-2 10 3 25.462 30.660 0.803 56.293 o
-2 10 4 26.054 28.650 0.735 57.153 o
-2 10 5 107.046 113.169 1.456 14.116 o
-2 10 6 393.742 398.132 3.500 3.835 o
-2 10 7 181.878 183.341 2.459 8.287 o
-2 10 8 67.863 68.392 1.502 22.212 o
-2 10 9 66.110 72.465 1.959 21.478 o
-2 10 10 0.002 4.537 1.032 523.435 o
-2 10 11 45.962 74.271 4.907 17.673 o
-2 10 12 108.488 107.426 3.621 12.486 o
-2 10 13 102.749 94.172 4.028 12.876 o
-2 11 1 1728.140 1745.930 12.939 0.803 o
-2 11 2 10.018 10.088 0.643 148.898 o
-2 11 3 650.381 633.533 5.190 2.317 o
-2 11 4 27.988 26.497 0.888 55.306 o
-2 11 5 150.264 141.114 1.868 10.399 o
-2 11 6 1277.260 1221.640 10.416 1.120 o
-2 11 7 523.580 502.902 4.774 2.882 o
-2 11 8 4.279 3.072 0.677 349.529 o
-2 11 9 335.813 326.344 7.136 3.908 o
-2 11 10 12.632 12.316 1.330 105.255 o
-2 11 11 30.843 33.358 1.996 42.388 o
-2 11 12 89.822 97.609 4.318 13.313 o
-2 11 13 94.412 91.371 3.856 13.822 o
-2 12 1 107.852 101.392 1.194 14.689 o
-2 12 2 250.052 249.481 2.443 6.125 o
-2 12 3 75.438 70.513 1.125 20.932 o
-2 12 4 3.496 4.084 0.494 391.860 o
-2 12 5 89.889 90.813 1.492 16.950 o
-2 12 6 57.715 68.116 1.556 24.488 o
-2 12 7 11.578 16.794 0.811 111.050 o
-2 12 8 45.492 48.484 1.480 31.903 o
-2 12 9 24.334 26.610 1.720 54.033 o
-2 12 10 73.737 80.919 3.498 16.927 o
-2 12 11 147.326 148.514 4.256 9.125 o
-2 12 12 322.355 303.428 12.092 3.024 o
-2 12 13 48.535 47.668 4.974 18.991 o
-2 13 1 7.178 8.184 0.484 201.701 o
-2 13 2 19.079 22.362 0.763 75.347 o
-2 13 3 313.460 313.104 3.687 4.757 o
-2 13 4 29.317 35.902 0.907 48.421 o
-2 13 5 293.703 284.145 3.205 5.186 o
-2 13 6 137.232 142.762 2.328 10.781 o
-2 13 7 159.133 157.144 3.107 9.191 o
-2 13 8 47.781 50.069 1.476 30.647 o
-2 13 9 82.282 77.678 2.636 17.465 o
-2 13 10 328.175 320.502 4.918 4.396 o
-2 13 11 4.119 5.349 1.405 215.988 o
-2 13 12 35.612 35.281 2.672 34.680 o
-2 14 1 120.531 115.061 1.569 12.949 o
-2 14 2 204.966 207.601 2.242 7.430 o
-2 14 3 53.379 58.977 1.094 27.788 o
-2 14 4 530.452 510.895 4.612 2.856 o
-2 14 5 79.817 76.051 1.820 19.005 o
-2 14 6 403.171 380.155 3.748 3.809 o
-2 14 7 196.389 197.361 2.850 7.599 o
-2 14 8 94.357 97.205 3.593 13.928 o
-2 14 9 71.239 74.803 2.438 19.571 o
-2 14 10 0.054 8.827 1.459 263.908 o
-2 14 11 1.526 0.999 1.576 324.825 o
-2 14 12 33.261 28.799 2.413 39.529 o
-2 15 1 84.764 85.793 1.140 18.198 o
-2 15 2 104.191 98.258 1.295 15.128 o
-2 15 3 137.935 128.541 2.046 11.243 o
-2 15 4 119.021 118.105 1.839 12.811 o
-2 15 5 5.371 6.443 0.705 245.931 o
-2 15 6 23.704 29.414 1.288 56.593 o
-2 15 7 14.858 17.592 1.366 85.926 o
-2 15 8 10.287 13.240 1.163 119.959 o
-2 15 9 90.334 89.227 2.385 16.141 o
-2 15 10 248.478 241.979 3.969 5.890 o
-2 15 11 2.000 2.593 1.601 271.406 o
-2 15 12 26.486 24.392 2.367 46.910 o
-2 16 1 0.013 -0.439 0.458 5175.260 o
-2 16 2 680.361 673.162 5.521 2.194 o
-2 16 3 121.670 114.326 1.862 12.746 o
-2 16 4 1348.190 1336.860 11.149 1.041 o
-2 16 5 576.875 570.874 5.558 2.558 o
-2 16 6 318.214 301.350 3.452 4.802 o
-2 16 7 10.720 11.194 1.198 122.543 o
-2 16 8 183.920 176.796 5.992 6.807 o
-2 16 9 3.300 4.362 1.076 298.785 o
-2 16 10 169.301 171.799 3.672 8.361 o
-2 16 11 69.400 61.665 2.718 20.471 o
-2 16 12 30.243 28.846 2.919 37.801 o
-2 17 1 71.465 66.947 1.721 21.337 o
-2 17 2 86.983 97.730 1.453 16.912 o
-2 17 3 1.765 0.302 0.734 774.987 o
-2 17 4 135.440 137.944 1.883 11.198 o
-2 17 5 339.621 330.121 3.690 4.448 o
-2 17 6 122.190 124.954 3.511 11.255 o
-2 17 7 48.880 48.090 1.721 29.959 o
-2 17 8 41.088 40.938 1.974 33.984 o
-2 17 9 32.818 32.595 2.002 41.177 o
-2 17 10 112.299 115.581 3.192 12.377 o
-2 17 11 5.165 2.763 1.783 178.332 o
-2 18 1 22.436 22.640 0.891 66.964 o
-2 18 2 2616.240 2652.230 20.425 0.491 o
-2 18 3 62.438 64.024 2.066 22.927 o
-2 18 4 204.871 200.736 2.611 7.423 o
-2 18 5 0.859 1.731 0.786 781.559 o
-2 18 6 575.367 559.918 6.378 2.520 o
-2 18 7 56.777 58.058 2.767 23.250 o
-2 18 8 102.776 102.416 2.435 14.247 o
-2 18 9 147.234 143.945 3.451 9.706 o
-2 18 10 283.894 284.982 6.531 4.590 o
-2 18 11 0.004 0.406 1.814 329.333 o
-2 19 1 2.508 3.030 0.798 441.299 o
-2 19 2 413.050 422.231 4.008 3.605 o
-2 19 3 478.193 473.180 4.827 3.105 o
-2 19 4 252.442 248.235 3.090 5.980 o
-2 19 5 33.749 36.155 1.539 41.741 o
-2 19 6 5.016 12.742 1.244 161.668 o
-2 19 7 8.163 9.753 1.415 137.213 o
-2 19 8 115.196 115.265 2.710 12.595 o
-2 19 9 20.933 19.924 2.172 57.989 o
-2 19 10 86.239 84.810 3.706 15.036 o
-2 19 11 10.423 10.716 2.005 97.548 o
-2 20 1 72.089 71.203 2.004 20.420 o
-2 20 2 757.213 753.054 6.701 1.931 o
-2 20 3 1475.460 1475.450 13.377 0.915 o
-2 20 4 61.931 65.087 2.083 22.887 o
-2 20 5 46.998 48.464 2.138 29.321 o
-2 20 6 601.408 595.072 7.268 2.347 o
-2 20 7 9.569 9.656 1.353 129.787 o
-2 20 8 18.879 16.391 1.460 75.089 o
-2 20 9 0.190 -0.030 1.466 498.670 o
-2 20 10 213.492 201.716 5.685 6.196 o
-2 21 1 81.850 82.680 2.246 17.723 o
-2 21 2 7.207 11.093 0.851 166.051 o
-2 21 3 110.983 111.527 2.677 13.042 o
-2 21 4 98.693 97.575 2.513 14.750 o
-2 21 5 22.566 30.980 1.707 53.638 o
-2 21 6 112.098 118.187 3.810 11.746 o
-2 21 7 68.585 72.264 3.485 18.182 o
-2 21 8 1.382 2.536 1.146 435.987 o
-2 21 9 0.030 -0.495 1.484 503.452 o
-2 21 10 50.294 49.837 3.685 22.802 o
-2 22 1 113.755 111.541 3.639 12.006 o
-2 22 2 84.356 84.763 2.643 16.763 o
-2 22 3 230.282 231.173 5.169 5.894 o
-2 22 4 4.000 5.185 1.440 215.718 o
-2 22 5 138.555 139.845 3.102 10.367 o
-2 22 6 235.160 233.211 4.929 5.883 o
-2 22 7 55.775 56.232 2.256 25.058 o
-2 22 8 22.521 21.684 1.651 60.611 o
-2 22 9 1.293 3.106 1.474 318.024 o
-2 22 10 29.344 29.520 3.807 31.682 o
-2 23 1 153.656 155.061 4.978 8.361 o
-2 23 2 146.181 143.565 2.651 10.190 o
-2 23 3 398.609 397.365 5.536 3.583 o
-2 23 4 49.072 50.424 2.025 28.594 o
-2 23 5 3.938 5.318 1.269 236.831 o
-2 23 6 9.189 11.638 1.388 124.222 o
-2 23 7 36.557 37.133 2.667 33.784 o
-2 23 8 18.358 19.712 3.012 49.968 o
-2 23 9 168.985 165.445 7.056 6.638 o
-2 24 1 2.910 4.036 1.370 266.098 o
-2 24 2 31.166 31.244 1.691 44.893 o
-2 24 3 31.892 34.755 2.191 39.907 o
-2 24 4 45.216 48.135 2.474 28.840 o
-2 24 5 1.886 4.911 1.338 291.307 o
-2 24 6 52.233 50.658 2.182 27.069 o
-2 24 7 0.021 1.954 1.344 490.548 o
-2 24 8 15.354 16.143 1.926 75.797 o
-2 24 9 64.293 62.203 3.415 19.748 o
-2 25 1 192.929 197.148 7.001 5.998 o
-2 25 2 148.411 154.702 4.593 8.771 o
-2 25 3 383.690 388.521 6.394 3.570 o
-2 25 4 2.407 2.207 1.266 342.987 o
-2 25 5 334.014 329.313 7.598 3.819 o
-2 25 6 11.380 13.269 2.309 80.870 o
-2 25 7 198.227 190.360 4.941 6.873 o
-2 25 8 11.829 11.423 1.955 92.484 o
-2 26 1 0.752 7.043 1.936 193.838 o
-2 26 2 34.936 32.990 2.610 36.008 o
-2 26 3 25.934 26.387 2.540 44.917 o
-2 26 4 33.321 31.593 3.404 32.181 o
-2 26 5 0.032 8.406 2.866 109.343 o
-2 26 6 13.060 15.155 2.130 78.367 o
-2 26 7 4.209 6.472 2.153 137.169 o
-2 27 1 795.045 801.157 13.159 1.518 o
-2 27 2 42.697 40.970 2.344 31.702 o
-2 27 3 309.472 306.073 6.150 4.372 o
-2 27 4 24.483 23.822 2.197 50.865 o
-2 27 5 354.060 348.937 10.888 3.040 o
-2 27 6 6.570 7.795 2.492 100.274 o
-2 27 7 22.053 21.219 3.353 41.960 o
-2 28 1 192.586 206.892 7.231 5.828 o
-2 28 2 25.318 22.693 1.943 53.110 o
-2 28 3 3.047 6.691 2.015 157.922 o
-2 28 4 8.712 8.740 1.841 117.003 o
-2 28 5 9.335 17.466 2.552 74.371 o
-2 28 6 15.187 13.968 2.569 65.553 o
-2 29 1 98.403 92.844 3.872 13.432 o
-2 29 2 2.549 2.869 2.103 177.288 o
-2 29 3 227.844 242.056 8.506 4.721 o
-2 29 4 7.605 5.788 1.888 131.263 o
-2 29 5 352.009 364.237 18.902 1.834 o
-2 30 1 3.893 3.169 1.846 186.555 o
-2 30 2 2.652 1.245 1.959 207.508 o
-2 30 3 3.041 4.972 1.880 181.972 o
-2 30 4 49.626 45.827 3.425 24.348 o
-2 31 1 6.026 0.974 2.080 151.061 o
-2 31 2 0.213 -3.398 5.251 40.333 o
-1 0 2 15600.900 15591.100 503.180 0.004 o
-1 0 4 119.233 127.390 3.658 11.228 o
-1 0 6 2433.230 2446.140 34.801 0.381 o
-1 0 8 342.154 348.560 7.022 3.820 o
-1 0 10 156.552 161.001 5.653 7.782 o
-1 0 12 29.770 33.406 2.843 37.285 o
-1 0 14 155.743 159.689 7.169 6.882 o
-1 1 1 217.977 220.898 1.750 7.086 o
-1 1 2 30542.200 30242.900 728.788 0.002 o
-1 1 3 21.038 22.054 0.576 72.426 o
-1 1 4 89.475 86.335 1.991 16.824 o
-1 1 5 674.692 681.720 6.966 2.122 o
-1 1 6 1700.440 1757.250 17.430 0.736 o
-1 1 7 94.395 89.888 2.092 15.967 o
-1 1 8 345.204 341.200 5.421 4.104 o
-1 1 9 4.229 3.380 1.037 289.168 o
-1 1 10 362.332 365.067 5.416 3.909 o
-1 1 11 31.291 30.996 1.946 43.278 o
-1 1 12 160.510 162.214 5.319 7.865 o
-1 1 13 233.709 235.523 5.619 5.670 o
-1 1 14 70.028 77.499 4.916 14.818 o
-1 2 1 7081.330 6719.810 180.862 0.030 o
-1 2 2 8024.790 8091.930 234.533 0.018 o
-1 2 3 242.359 219.568 1.900 6.596 o
-1 2 4 2.219 4.878 0.462 464.268 o
-1 2 5 57.434 62.417 1.508 25.390 o
-1 2 6 31.131 54.185 1.967 35.717 o
-1 2 7 13.708 14.423 0.954 103.849 o
-1 2 8 949.013 928.860 15.168 1.247 o
-1 2 9 7.154 7.916 1.524 147.886 o
-1 2 10 242.828 232.972 5.436 5.622 o
-1 2 11 6.546 5.270 1.439 174.722 o
-1 2 12 68.692 72.982 3.722 17.628 o
-1 2 13 18.499 23.767 2.107 59.602 o
-1 2 14 56.389 54.570 2.898 23.378 o
-1 3 1 1887.350 1865.970 13.606 0.738 o
-1 3 2 2438.140 2421.100 18.020 0.547 o
-1 3 3 211.705 209.983 2.302 7.237 o
-1 3 4 1167.420 1184.170 10.842 1.181 o
-1 3 5 103.254 104.020 2.288 14.264 o
-1 3 6 2308.270 2337.180 24.503 0.499 o
-1 3 7 160.044 149.766 3.158 9.266 o
-1 3 8 38.701 43.583 1.646 35.823 o
-1 3 9 84.670 82.731 2.112 17.513 o
-1 3 10 137.800 136.367 3.990 9.896 o
-1 3 11 74.004 71.908 3.060 18.275 o
-1 3 12 8.361 9.070 1.517 133.425 o
-1 3 13 48.583 44.149 2.666 27.673 o
-1 3 14 102.335 100.157 4.247 12.442 o
-1 4 1 15.232 18.888 0.567 93.591 o
-1 4 2 10.944 11.861 0.379 138.153 o
-1 4 3 193.000 184.311 2.302 8.007 o
-1 4 4 484.369 476.735 4.541 3.096 o
-1 4 5 482.032 492.327 4.778 3.056 o
-1 4 6 585.153 586.293 6.901 2.423 o
-1 4 7 115.665 106.175 1.867 13.473 o
-1 4 8 22.041 23.946 1.252 63.555 o
-1 4 9 76.162 72.078 2.119 19.494 o
-1 4 10 166.462 162.629 4.206 8.316 o
-1 4 11 11.012 16.523 1.497 98.742 o
-1 4 12 4.214 3.972 1.843 176.815 o
-1 4 13 0.490 3.509 1.510 334.716 o
-1 4 14 145.777 137.581 4.546 9.181 o
-1 5 1 787.484 753.025 5.942 1.915 o
-1 5 2 613.949 632.101 4.505 2.439 o
-1 5 3 313.827 307.288 2.500 4.937 o
-1 5 4 2.999 6.830 0.415 350.044 o
-1 5 5 143.288 144.740 1.817 10.659 o
-1 5 6 184.675 177.967 2.710 8.205 o
-1 5 7 118.262 122.548 4.620 10.552 o
-1 5 8 70.628 74.738 2.091 20.235 o
-1 5 9 0.062 3.812 0.963 602.669 o
-1 5 10 60.132 62.326 2.243 23.270 o
-1 5 11 298.423 292.270 5.106 4.747 o
-1 5 12 41.991 38.640 2.313 32.652 o
-1 5 13 86.750 85.944 3.536 15.184 o
-1 5 14 5.275 9.443 1.955 130.984 o
-1 6 1 1817.530 1863.950 12.424 0.771 o
-1 6 2 449.159 449.388 3.366 3.401 o
-1 6 3 72.615 77.172 0.963 20.972 o
-1 6 4 48.228 47.146 1.092 31.929 o
-1 6 5 1048.750 1014.930 9.353 1.362 o
-1 6 6 252.842 249.980 3.053 5.969 o
-1 6 7 420.576 411.888 5.290 3.460 o
-1 6 8 16.635 20.946 1.287 77.493 o
-1 6 9 851.483 839.982 12.416 1.484 o
-1 6 10 9.116 8.835 1.403 133.938 o
-1 6 11 26.503 43.047 3.296 33.368 o
-1 6 12 141.840 141.845 3.924 9.668 o
-1 6 13 30.960 32.669 3.254 33.996 o
-1 6 14 52.711 51.993 3.244 23.480 o
-1 7 1 13.501 16.271 0.423 107.803 o
-1 7 2 1.061 0.480 0.259 1644.400 o
-1 7 3 140.613 138.723 1.257 11.125 o
-1 7 4 4.691 5.067 0.395 314.128 o
-1 7 5 51.933 55.890 1.232 28.559 o
-1 7 6 550.824 539.994 5.620 2.673 o
-1 7 7 218.490 215.885 3.539 6.723 o
-1 7 8 30.575 33.620 2.221 41.008 o
-1 7 9 24.102 36.824 1.626 49.306 o
-1 7 10 45.787 53.094 2.800 26.667 o
-1 7 11 1145.940 1119.680 21.119 0.894 o
-1 7 12 0.458 2.332 1.373 421.436 o
-1 7 13 93.345 87.708 4.028 13.823 o
-1 7 14 13.943 15.777 1.966 78.986 o
-1 8 1 1523.420 1533.240 10.197 0.945 o
-1 8 2 28.440 30.076 0.581 53.703 o
-1 8 3 2329.890 2365.720 16.679 0.578 o
-1 8 4 441.373 430.786 3.568 3.471 o
-1 8 5 2706.480 2704.030 22.340 0.464 o
-1 8 6 24.183 29.269 0.886 58.623 o
-1 8 7 172.315 173.589 2.517 8.707 o
-1 8 8 191.690 179.998 4.401 7.351 o
-1 8 9 554.996 539.679 8.077 2.463 o
-1 8 10 237.265 232.233 6.878 5.228 o
-1 8 11 844.377 854.705 16.331 1.291 o
-1 8 12 2.386 3.368 1.354 297.890 o
-1 8 13 51.622 55.560 3.554 22.336 o
-1 8 14 8.968 9.170 2.270 96.853 o
-1 9 1 5.261 7.513 0.342 256.132 o
-1 9 2 487.166 477.823 3.521 3.154 o
-1 9 3 73.443 72.570 0.915 21.285 o
-1 9 4 1002.330 988.399 7.752 1.461 o
-1 9 5 668.610 662.581 5.749 2.218 o
-1 9 6 194.729 185.189 2.454 7.908 o
-1 9 7 141.595 139.992 2.483 10.563 o
-1 9 8 8.835 12.961 1.102 132.616 o
-1 9 9 1266.730 1243.930 14.888 1.006 o
-1 9 10 71.904 73.414 2.559 19.370 o
-1 9 11 36.336 42.972 4.104 25.350 o
-1 9 12 60.858 66.404 3.134 20.649 o
-1 9 13 34.972 32.258 3.059 33.429 o
-1 9 14 58.314 60.400 4.177 18.895 o
-1 10 1 2818.950 2890.790 20.513 0.460 o
-1 10 2 4.677 5.526 0.368 307.113 o
-1 10 3 2274.540 2302.720 16.170 0.596 o
-1 10 4 1832.770 1846.000 13.689 0.752 o
-1 10 5 99.098 99.491 1.493 15.454 o
-1 10 6 219.982 209.076 2.503 7.025 o
-1 10 7 676.850 665.442 6.982 2.132 o
-1 10 8 2.975 4.474 0.823 356.785 o
-1 10 9 1243.890 1222.850 14.741 1.024 o
-1 10 10 21.285 32.840 3.221 39.713 o
-1 10 11 138.687 145.834 5.484 8.613 o
-1 10 12 0.353 1.327 1.377 469.954 o
-1 10 13 53.759 51.483 4.424 19.597 o
-1 11 1 3.604 4.388 0.361 390.756 o
-1 11 2 22.482 22.129 0.605 69.147 o
-1 11 3 370.908 364.022 3.255 4.124 o
-1 11 4 1.490 5.141 0.549 504.761 o
-1 11 5 413.112 402.285 3.600 3.698 o
-1 11 6 1.205 1.394 0.498 976.688 o
-1 11 7 186.133 182.992 2.504 8.157 o
-1 11 8 647.575 631.336 6.783 2.237 o
-1 11 9 22.805 31.926 1.494 54.545 o
-1 11 10 1397.150 1367.240 25.932 0.676 o
-1 11 11 273.592 272.063 10.610 3.657 o
-1 11 12 63.974 65.063 2.805 20.959 o
-1 11 13 194.535 195.134 5.693 6.574 o
-1 12 1 802.299 807.819 5.757 1.859 o
-1 12 2 67.744 61.184 1.286 23.303 o
-1 12 3 252.922 245.337 2.368 6.125 o
-1 12 4 546.206 537.901 4.543 2.763 o
-1 12 5 1449.620 1481.760 11.963 0.951 o
-1 12 6 180.110 178.769 2.700 8.328 o
-1 12 7 306.577 297.243 5.794 4.507 o
-1 12 8 198.750 194.428 3.404 7.403 o
-1 12 9 4.020 7.509 1.504 188.590 o
-1 12 10 139.341 143.746 3.344 10.100 o
-1 12 11 134.892 132.203 5.036 9.310 o
-1 12 12 65.142 63.053 3.291 19.829 o
-1 12 13 24.994 31.648 2.390 44.815 o
-1 13 1 241.819 233.958 2.398 6.397 o
-1 13 2 230.965 218.467 2.510 6.712 o
-1 13 3 190.546 188.513 1.909 8.113 o
-1 13 4 687.912 692.188 5.825 2.146 o
-1 13 5 193.005 186.273 2.282 7.986 o
-1 13 6 10.034 10.149 0.661 147.986 o
-1 13 7 2.317 4.337 0.821 400.927 o
-1 13 8 18.244 21.840 1.100 74.779 o
-1 13 9 46.508 47.523 1.755 30.898 o
-1 13 10 2.177 5.746 1.689 213.561 o
-1 13 11 156.103 147.863 3.748 9.132 o
-1 13 12 4.609 7.619 2.204 126.572 o
-1 13 13 105.187 98.891 4.632 11.852 o
-1 14 1 123.361 121.647 1.393 12.604 o
-1 14 2 93.751 93.875 1.078 16.579 o
-1 14 3 206.367 207.335 2.075 7.436 o
-1 14 4 372.803 368.463 3.217 4.099 o
-1 14 5 12.933 14.910 0.658 111.381 o
-1 14 6 4.605 5.332 0.648 290.782 o
-1 14 7 131.116 120.397 2.359 11.684 o
-1 14 8 169.703 164.016 2.614 8.915 o
-1 14 9 63.105 62.482 2.523 22.001 o
-1 14 10 122.462 114.065 3.097 11.874 o
-1 14 11 53.188 48.007 2.703 25.595 o
-1 14 12 7.597 9.080 1.904 119.609 o
-1 14 13 2.653 4.103 1.653 225.731 o
-1 15 1 87.585 84.361 1.076 17.950 o
-1 15 2 788.686 775.544 5.873 1.899 o
-1 15 3 97.963 93.141 1.245 16.055 o
-1 15 4 1360.390 1380.940 10.855 1.031 o
-1 15 5 96.531 97.299 1.384 15.902 o
-1 15 6 358.304 335.266 3.351 4.317 o
-1 15 7 189.768 183.832 3.037 7.878 o
-1 15 8 64.845 71.561 1.823 22.039 o
-1 15 9 30.419 32.149 2.524 39.534 o
-1 15 10 50.518 53.020 2.336 26.779 o
-1 15 11 8.975 8.099 1.456 135.385 o
-1 15 12 70.760 76.189 3.824 16.960 o
-1 15 13 24.053 19.066 2.842 46.756 o
-1 16 1 216.559 212.175 2.644 7.032 o
-1 16 2 53.639 51.634 0.901 29.236 o
-1 16 3 0.556 1.419 0.477 1355.850 o
-1 16 4 5.054 7.958 0.619 241.037 o
-1 16 5 23.191 22.525 0.789 66.338 o
-1 16 6 68.250 69.659 1.645 21.808 o
-1 16 7 160.530 159.313 2.211 9.472 o
-1 16 8 430.280 425.227 6.785 3.204 o
-1 16 9 88.734 86.795 3.718 14.694 o
-1 16 10 52.264 49.810 3.108 24.290 o
-1 16 11 0.365 -0.078 1.293 605.725 o
-1 16 12 71.218 72.463 3.101 18.557 o
-1 17 1 402.426 380.613 3.328 3.851 o
-1 17 2 1716.960 1727.470 12.185 0.819 o
-1 17 3 1274.260 1267.600 9.536 1.129 o
-1 17 4 601.906 575.093 4.609 2.539 o
-1 17 5 13.207 13.218 0.770 112.605 o
-1 17 6 294.407 283.885 3.690 5.101 o
-1 17 7 0.019 0.140 0.690 2153.220 o
-1 17 8 676.622 669.599 13.320 1.709 o
-1 17 9 31.849 28.109 1.759 45.222 o
-1 17 10 89.308 84.782 3.019 15.710 o
-1 17 11 1.354 1.811 1.280 413.191 o
-1 17 12 138.692 141.598 4.697 9.257 o
-1 18 1 163.183 155.284 2.188 9.456 o
-1 18 2 531.034 509.886 4.011 2.894 o
-1 18 3 775.128 749.145 5.839 1.942 o
-1 18 4 44.089 50.751 1.084 32.981 o
-1 18 5 33.712 31.120 1.131 45.650 o
-1 18 6 89.144 85.308 1.557 17.330 o
-1 18 7 51.047 50.514 1.881 28.314 o
-1 18 8 213.646 216.951 6.450 5.781 o
-1 18 9 7.940 7.250 1.483 146.127 o
-1 18 10 156.749 150.843 5.928 7.734 o
-1 18 11 0.013 2.273 1.370 461.494 o
-1 18 12 96.545 101.839 3.994 13.085 o
-1 19 1 126.697 128.531 2.500 11.620 o
-1 19 2 628.846 619.261 4.947 2.396 o
-1 19 3 24.727 24.135 0.974 61.155 o
-1 19 4 1807.470 1800.770 14.070 0.759 o
-1 19 5 15.693 17.714 0.858 90.879 o
-1 19 6 11.083 12.480 0.907 124.454 o
-1 19 7 168.156 160.440 3.215 8.779 o
-1 19 8 572.534 560.357 9.805 2.245 o
-1 19 9 2.463 1.423 1.275 357.827 o
-1 19 10 40.478 42.097 2.209 33.009 o
-1 19 11 4.856 3.056 1.720 187.223 o
-1 20 1 2700.270 2761.340 19.682 0.484 o
-1 20 2 0.058 0.883 0.571 1990.190 o
-1 20 3 330.270 321.751 3.791 4.549 o
-1 20 4 30.517 36.709 1.345 45.021 o
-1 20 5 187.705 183.324 2.621 8.074 o
-1 20 6 27.670 30.237 1.435 50.319 o
-1 20 7 50.441 52.004 1.914 28.178 o
-1 20 8 121.014 120.101 6.142 9.084 o
-1 20 9 15.082 13.649 1.600 86.791 o
-1 20 10 79.438 74.010 2.679 18.020 o
-1 20 11 0.082 -1.853 1.696 382.923 o
-1 21 1 0.075 3.344 0.643 903.698 o
-1 21 2 60.425 62.475 1.582 24.472 o
-1 21 3 57.013 57.386 1.337 26.516 o
-1 21 4 598.322 593.721 5.459 2.476 o
-1 21 5 17.354 17.686 1.221 80.825 o
-1 21 6 133.041 127.786 2.602 11.231 o
-1 21 7 10.622 12.005 1.236 119.438 o
-1 21 8 256.751 253.749 4.765 5.495 o
-1 21 9 3.013 1.999 1.411 287.758 o
-1 21 10 44.179 41.084 2.997 28.315 o
-1 21 11 35.375 35.974 2.449 35.898 o
-1 22 1 778.885 778.601 6.387 1.891 o
-1 22 2 156.977 153.339 2.414 9.647 o
-1 22 3 90.501 88.627 1.540 16.970 o
-1 22 4 14.366 16.155 0.921 97.879 o
-1 22 5 14.481 15.204 1.120 95.894 o
-1 22 6 23.897 25.074 2.476 47.973 o
-1 22 7 279.576 272.566 8.022 4.294 o
-1 22 8 3.566 6.327 1.319 227.617 o
-1 22 9 47.266 45.800 2.654 27.875 o
-1 22 10 60.711 54.564 3.819 19.943 o
-1 23 1 10.222 10.954 0.768 139.989 o
-1 23 2 85.202 83.924 1.465 18.017 o
-1 23 3 19.921 20.824 1.842 63.208 o
-1 23 4 320.648 322.425 4.866 4.460 o
-1 23 5 0.317 -0.731 0.868 1236.760 o
-1 23 6 29.864 32.126 1.836 44.705 o
-1 23 7 181.363 186.840 4.007 7.683 o
-1 23 8 34.876 35.354 3.254 31.616 o
-1 23 9 0.058 3.901 1.718 286.549 o
-1 23 10 28.649 27.859 2.425 43.092 o
-1 24 1 206.201 202.382 3.021 7.263 o
-1 24 2 1.795 2.447 1.267 368.984 o
-1 24 3 459.526 452.672 5.560 3.158 o
-1 24 4 13.204 14.738 1.147 101.565 o
-1 24 5 309.059 312.433 4.870 4.602 o
-1 24 6 27.437 29.108 2.134 45.931 o
-1 24 7 107.757 109.586 3.334 12.747 o
-1 24 8 3.711 4.713 1.430 227.933 o
-1 24 9 164.365 151.991 4.600 8.317 o
-1 24 10 21.607 16.508 2.558 54.217 o
-1 25 1 2.486 5.974 1.118 291.969 o
-1 25 2 8.878 8.068 0.956 159.783 o
-1 25 3 4.703 8.041 1.013 217.654 o
-1 25 4 12.447 11.592 1.508 102.855 o
-1 25 5 28.657 34.241 1.837 44.819 o
-1 25 6 8.710 7.922 1.582 131.893 o
-1 25 7 2.552 4.284 1.351 276.864 o
-1 25 8 58.787 49.151 3.096 22.878 o
-1 25 9 82.658 88.081 3.907 14.913 o
-1 26 1 929.868 929.273 11.637 1.411 o
-1 26 2 23.791 22.817 1.271 61.436 o
-1 26 3 540.911 546.675 6.119 2.655 o
-1 26 4 0.937 2.330 1.096 509.867 o
-1 26 5 303.955 302.096 5.025 4.666 o
-1 26 6 2.112 4.720 1.283 297.675 o
-1 26 7 189.669 184.216 4.911 7.126 o
-1 26 8 8.891 9.520 1.898 111.361 o
-1 26 9 54.596 56.905 3.708 21.137 o
-1 27 1 18.320 22.913 1.483 68.892 o
-1 27 2 17.421 18.313 1.355 77.871 o
-1 27 3 25.071 31.584 1.593 51.304 o
-1 27 4 0.838 2.291 1.512 346.774 o
-1 27 5 23.843 22.220 1.546 59.280 o
-1 27 6 2.770 3.003 1.324 296.812 o
-1 27 7 96.231 88.350 3.437 14.339 o
-1 27 8 96.552 87.611 3.318 14.492 o
-1 28 1 348.295 359.455 5.471 4.011 o
-1 28 2 0.095 0.307 1.332 590.407 o
-1 28 3 857.434 871.800 10.341 1.561 o
-1 28 4 28.320 30.110 1.699 47.933 o
-1 28 5 10.431 8.772 1.395 125.214 o
-1 28 6 67.150 66.154 2.440 21.025 o
-1 28 7 203.206 209.762 4.450 6.778 o
-1 29 1 0.005 3.415 1.273 460.131 o
-1 29 2 94.852 102.949 3.445 13.834 o
-1 29 3 76.321 78.842 3.603 16.558 o
-1 29 4 129.829 134.680 4.584 9.814 o
-1 29 5 37.740 36.780 2.242 35.523 o
-1 29 6 182.312 195.445 3.792 7.641 o
-1 29 7 2.036 5.849 3.745 68.233 o
-1 30 1 269.885 280.446 7.183 4.566 o
-1 30 2 13.721 14.131 1.716 87.751 o
-1 30 3 100.073 102.601 3.621 13.241 o
-1 30 4 97.060 91.544 3.237 14.375 o
-1 30 5 231.052 237.037 4.938 5.913 o
-1 30 6 0.007 -1.104 1.999 279.023 o
-1 31 1 11.568 10.701 1.817 99.158 o
-1 31 2 89.935 85.842 4.891 12.919 o
-1 31 3 31.075 28.367 2.689 39.143 o
-1 31 4 54.087 54.918 2.649 24.604 o
-1 31 5 122.053 118.335 6.159 9.063 o
-1 32 1 99.181 99.854 6.422 10.023 o
-1 32 2 6.618 7.061 1.979 128.459 o
-1 32 3 51.496 51.523 3.996 21.343 o
0 0 2 977.193 1011.660 24.284 0.867 o
0 0 4 1071.510 1072.550 20.042 0.964 o
0 0 6 1290.330 1354.410 23.016 0.767 o
0 0 8 1351.530 1377.510 28.807 0.624 o
0 0 10 275.801 279.446 7.874 4.336 o
0 0 12 153.096 153.418 6.067 7.704 o
0 0 14 4.212 1.934 3.068 94.209 o
0 1 1 110.336 123.149 2.308 12.953 o
0 1 2 58.227 67.716 2.949 21.463 o
0 1 3 267.050 278.851 4.229 5.340 o
0 1 4 76.588 83.270 3.056 17.188 o
0 1 5 63.885 62.036 2.928 20.980 o
0 1 6 2940.890 3013.190 36.163 0.328 o
0 1 7 33.589 39.677 1.864 39.029 o
0 1 8 251.912 265.460 5.114 5.391 o
0 1 9 20.219 20.887 1.542 66.445 o
0 1 10 238.216 242.205 5.544 5.589 o
0 1 11 283.281 288.472 6.450 4.600 o
0 1 12 104.715 117.680 3.878 12.138 o
0 1 13 15.012 10.387 1.637 91.617 o
0 1 14 79.450 65.799 4.313 15.625 o
0 2 1 1023.550 1055.210 43.693 0.423 o
0 2 2 4403.480 4594.790 129.310 0.056 o
0 2 3 842.625 861.162 11.550 1.525 o
0 2 4 10780.600 11731.600 277.049 0.013 o
0 2 5 464.418 452.610 7.572 2.921 o
0 2 6 122.032 122.275 4.386 10.592 o
0 2 7 25.237 31.463 1.504 51.846 o
0 2 8 480.163 482.130 9.862 2.557 o
0 2 9 8.884 11.483 1.322 129.395 o
0 2 10 109.276 116.813 2.989 12.714 o
0 2 11 137.875 135.251 5.086 9.111 o
0 2 12 436.512 443.543 10.006 2.724 o
0 2 13 14.784 12.483 1.743 86.352 o
0 2 14 0.182 1.410 2.008 250.919 o
0 3 1 2186.960 2293.180 78.019 0.146 o
0 3 2 2612.320 2785.690 93.439 0.105 o
0 3 3 1291.950 1323.280 19.152 0.868 o
0 3 4 480.395 502.726 6.428 2.896 o
0 3 5 417.967 420.163 8.206 3.077 o
0 3 6 12.102 14.818 1.172 105.796 o
0 3 7 4.131 5.007 1.005 270.296 o
0 3 8 355.811 366.317 7.033 3.685 o
0 3 9 0.913 5.138 1.547 276.852 o
0 3 10 70.539 71.475 2.737 19.423 o
0 3 11 1.784 6.059 1.366 270.281 o
0 3 12 347.921 351.924 7.262 3.732 o
0 3 13 0.454 -0.801 1.491 458.310 o
0 3 14 60.628 62.669 3.738 19.508 o
0 4 0 4487.440 4803.500 370.778 0.008 o
0 4 1 2427.100 2524.260 79.339 0.139 o
0 4 2 339.460 333.551 3.184 4.497 o
0 4 3 469.951 484.104 5.362 3.070 o
0 4 4 575.790 602.826 7.624 2.372 o
0 4 5 19.494 22.299 1.530 66.627 o
0 4 6 265.504 241.428 4.259 5.587 o
0 4 7 32.077 40.730 2.850 34.047 o
0 4 8 85.550 86.424 3.279 15.654 o
0 4 9 251.354 238.245 6.170 5.258 o
0 4 10 22.960 25.298 1.744 56.411 o
0 4 11 131.447 124.707 3.394 10.872 o
0 4 12 4.776 8.173 1.402 182.027 o
0 4 13 82.977 83.363 3.504 15.743 o
0 4 14 0.873 2.863 1.707 279.265 o
0 5 1 140.242 152.902 1.214 10.797 o
0 5 2 20.355 24.591 0.949 68.663 o
0 5 3 1184.450 1193.900 12.797 1.114 o
0 5 4 173.841 174.561 2.557 8.630 o
0 5 5 220.309 222.616 3.391 6.666 o
0 5 6 230.500 232.468 4.032 6.225 o
0 5 7 1119.330 1122.910 15.739 1.075 o
0 5 8 60.548 59.962 2.843 22.035 o
0 5 9 90.976 91.618 3.237 14.921 o
0 5 10 10.834 13.749 1.324 110.727 o
0 5 11 7.621 11.128 1.927 112.577 o
0 5 12 75.547 77.653 2.965 17.836 o
0 5 13 6.275 10.752 1.640 136.622 o
0 5 14 87.809 82.503 3.868 14.754 o
0 6 0 14.162 23.781 0.663 87.950 o
0 6 1 480.453 493.256 3.482 3.153 o
0 6 2 36.658 34.053 1.035 42.412 o
0 6 3 11.065 16.660 0.583 117.971 o
0 6 4 288.594 298.676 3.835 5.058 o
0 6 5 663.919 665.466 8.159 2.085 o
0 6 6 0.670 10.915 1.095 273.490 o
0 6 7 17.220 30.352 1.597 62.762 o
0 6 8 211.553 211.453 5.038 6.393 o
0 6 9 583.887 569.468 9.254 2.259 o
0 6 10 194.846 190.370 7.895 5.617 o
0 6 11 205.682 196.930 4.424 6.864 o
0 6 12 6.058 11.847 1.662 132.943 o
0 6 13 346.387 345.972 7.097 3.789 o
0 6 14 14.996 17.543 2.670 60.973 o
0 7 1 2814.820 2821.930 38.931 0.319 o
0 7 2 1175.890 1216.700 9.056 1.212 o
0 7 3 2153.430 2242.140 21.468 0.558 o
0 7 4 130.433 125.375 3.979 10.466 o
0 7 5 933.541 928.835 11.634 1.408 o
0 7 6 257.360 242.761 3.646 5.831 o
0 7 7 2182.000 2181.630 25.969 0.504 o
0 7 8 53.873 53.799 2.269 25.878 o
0 7 9 151.468 170.186 5.298 8.011 o
0 7 10 332.884 335.672 6.404 4.037 o
0 7 11 91.943 87.304 2.675 15.738 o
0 7 12 28.458 28.374 1.945 46.826 o
0 7 13 166.523 182.730 4.485 7.894 o
0 7 14 1.248 2.661 2.109 197.132 o
0 8 0 475.317 490.820 4.513 3.106 o
0 8 1 264.961 280.716 2.042 5.730 o
0 8 2 4034.330 4045.840 55.820 0.187 o
0 8 3 46.627 48.884 1.240 31.927 o
0 8 4 3354.910 3367.230 35.174 0.309 o
0 8 5 50.996 47.971 1.187 30.437 o
0 8 6 3.407 3.283 0.599 408.474 o
0 8 7 111.338 112.929 2.862 12.814 o
0 8 8 57.482 62.916 1.815 24.737 o
0 8 9 2064.760 2076.380 42.511 0.342 o
0 8 10 0.872 1.690 1.122 539.882 o
0 8 11 87.802 83.260 3.287 15.573 o
0 8 12 66.860 68.752 3.575 18.484 o
0 8 13 184.289 182.997 6.152 6.662 o
0 8 14 38.150 36.742 3.025 31.241 o
0 9 1 2781.400 2829.090 22.427 0.451 o
0 9 2 1098.750 1115.600 8.251 1.318 o
0 9 3 5981.580 6206.640 122.735 0.058 o
0 9 4 3.220 4.960 0.508 379.808 o
0 9 5 820.509 806.297 9.498 1.677 o
0 9 6 94.787 97.425 2.154 15.476 o
0 9 7 169.361 165.284 4.392 8.100 o
0 9 8 24.104 30.653 2.097 48.653 o
0 9 9 2443.120 2518.670 33.846 0.387 o
0 9 10 9.764 12.700 2.063 94.315 o
0 9 11 157.981 161.616 6.621 7.149 o
0 9 12 12.557 11.149 1.849 93.430 o
0 9 13 2.259 10.240 2.613 108.393 o
0 9 14 7.469 9.484 2.694 85.871 o
0 10 0 956.184 986.537 8.581 1.478 o
0 10 1 62.989 62.063 0.712 24.958 o
0 10 2 0.025 -0.010 0.275 12784.000 o
0 10 3 1283.360 1304.960 10.305 1.098 o
0 10 4 27.381 32.779 1.033 51.554 o
0 10 5 756.301 755.566 7.496 1.893 o
0 10 6 556.604 539.231 6.260 2.609 o
0 10 7 1399.720 1402.260 16.079 0.895 o
0 10 8 2095.440 2050.170 25.059 0.533 o
0 10 9 72.837 82.455 2.988 17.839 o
0 10 10 266.134 269.109 5.973 4.980 o
0 10 11 242.641 233.930 9.924 4.171 o
0 10 12 25.634 26.406 2.405 46.412 o
0 10 13 296.484 287.419 11.719 3.241 o
0 11 1 3101.450 3216.960 21.032 0.420 o
0 11 2 160.523 164.712 1.578 9.564 o
0 11 3 342.073 335.567 2.863 4.501 o
0 11 4 197.512 179.286 3.125 7.708 o
0 11 5 602.755 607.666 6.082 2.409 o
0 11 6 410.897 400.212 4.772 3.599 o
0 11 7 1422.220 1412.920 15.059 0.909 o
0 11 8 742.753 725.240 9.110 1.852 o
0 11 9 138.327 139.100 4.422 9.514 o
0 11 10 29.109 29.651 3.260 35.676 o
0 11 11 57.422 64.573 3.073 21.619 o
0 11 12 131.445 138.457 6.192 8.411 o
0 11 13 52.462 62.054 4.513 18.720 o
0 12 0 274.616 289.175 2.857 5.437 o
0 12 1 219.530 210.491 1.775 7.160 o
0 12 2 290.815 295.975 2.334 5.270 o
0 12 3 2055.570 2111.820 16.663 0.641 o
0 12 4 327.641 326.750 3.021 4.650 o
0 12 5 5.006 5.300 0.549 286.054 o
0 12 6 446.725 433.506 4.948 3.317 o
0 12 7 4.210 8.327 0.838 240.504 o
0 12 8 59.891 64.387 3.502 20.086 o
0 12 9 595.642 585.603 7.996 2.317 o
0 12 10 0.028 -0.786 1.177 798.582 o
0 12 11 252.952 242.663 8.652 4.449 o
0 12 12 53.266 53.803 3.225 23.204 o
0 12 13 37.066 39.380 2.641 33.156 o
0 13 1 54.580 57.984 0.763 27.985 o
0 13 2 810.435 826.560 6.036 1.824 o
0 13 3 694.814 664.338 5.323 2.183 o
0 13 4 23.930 27.419 0.719 61.270 o
0 13 5 692.434 696.337 6.598 2.095 o
0 13 6 74.450 68.538 1.680 20.689 o
0 13 7 111.671 105.584 1.919 13.775 o
0 13 8 99.562 98.716 1.904 15.153 o
0 13 9 30.841 36.332 1.797 42.481 o
0 13 10 3.837 4.420 1.232 255.876 o
0 13 11 72.600 75.307 2.841 18.627 o
0 13 12 13.589 13.677 1.872 85.131 o
0 13 13 19.956 20.880 2.349 56.334 o
0 14 0 378.590 375.444 4.430 3.903 o
0 14 1 106.913 104.736 1.373 14.535 o
0 14 2 1067.310 1099.730 7.708 1.361 o
0 14 3 21.020 21.599 0.575 72.976 o
0 14 4 443.779 427.090 3.730 3.455 o
0 14 5 61.179 61.344 1.544 24.489 o
0 14 6 224.292 219.463 3.426 6.612 o
0 14 7 188.996 186.839 4.531 7.279 o
0 14 8 24.710 28.187 1.240 56.412 o
0 14 9 49.996 57.867 2.143 26.759 o
0 14 10 180.263 176.940 3.946 7.863 o
0 14 11 125.048 119.453 3.538 11.227 o
0 14 12 10.118 9.892 1.993 100.942 o
0 14 13 67.363 62.799 4.131 17.575 o
0 15 1 269.201 274.633 2.282 5.684 o
0 15 2 536.352 519.861 3.799 2.870 o
0 15 3 8.656 9.229 0.493 172.150 o
0 15 4 54.034 56.470 0.974 28.159 o
0 15 5 73.493 71.791 1.886 20.294 o
0 15 6 140.687 135.589 3.111 10.362 o
0 15 7 5.910 6.345 0.768 229.614 o
0 15 8 226.020 223.797 4.955 6.084 o
0 15 9 12.424 12.295 1.480 102.169 o
0 15 10 61.477 62.678 3.155 20.824 o
0 15 11 0.290 -0.457 1.382 545.695 o
0 15 12 120.758 124.665 7.734 7.649 o
0 15 13 19.596 16.712 2.704 54.561 o
0 16 0 991.361 1028.160 10.025 1.381 o
0 16 1 234.483 219.912 1.833 6.751 o
0 16 2 2544.530 2571.060 17.144 0.533 o
0 16 3 4.611 5.901 0.520 291.703 o
0 16 4 334.230 321.545 2.844 4.634 o
0 16 5 265.221 255.165 3.532 5.660 o
0 16 6 401.328 403.531 5.846 3.512 o
0 16 7 11.000 9.346 0.805 139.202 o
0 16 8 246.199 235.799 5.580 5.516 o
0 16 9 0.063 1.988 1.159 606.243 o
0 16 10 224.541 213.937 4.470 6.346 o
0 16 11 0.487 -2.452 1.454 476.354 o
0 16 12 60.621 61.706 3.832 19.345 o
0 17 1 0.386 0.722 0.353 2346.740 o
0 17 2 163.726 158.287 1.514 9.580 o
0 17 3 73.835 75.015 1.041 20.885 o
0 17 4 182.282 178.794 2.023 8.465 o
0 17 5 241.962 223.401 3.918 6.144 o
0 17 6 697.673 677.149 7.565 2.050 o
0 17 7 185.345 182.846 2.517 8.178 o
0 17 8 172.584 162.967 5.584 7.409 o
0 17 9 0.266 0.142 1.079 843.188 o
0 17 10 104.017 110.581 3.332 12.976 o
0 17 11 9.974 11.533 2.695 76.109 o
0 17 12 155.747 153.577 4.246 8.762 o
0 18 0 2897.040 2938.550 25.125 0.416 o
0 18 1 1906.980 1920.060 12.648 0.740 o
0 18 2 1562.630 1572.470 10.627 0.917 o
0 18 3 3.658 2.700 0.448 436.606 o
0 18 4 176.849 174.853 1.922 8.722 o
0 18 5 11.982 12.794 0.892 118.256 o
0 18 6 1089.380 1068.700 9.558 1.306 o
0 18 7 19.390 18.246 1.077 76.612 o
0 18 8 75.569 76.469 2.698 18.359 o
0 18 9 0.108 -0.390 1.009 1043.530 o
0 18 10 594.065 579.842 9.439 2.211 o
0 18 11 0.008 0.461 1.335 589.374 o
0 18 12 26.955 25.506 2.954 40.738 o
0 19 1 429.170 412.819 3.192 3.611 o
0 19 2 77.450 78.896 1.187 19.796 o
0 19 3 75.778 71.338 1.293 20.639 o
0 19 4 5.974 5.255 0.595 253.734 o
0 19 5 32.185 31.916 1.462 45.047 o
0 19 6 140.532 141.591 2.849 10.383 o
0 19 7 5.197 5.992 0.928 236.803 o
0 19 8 244.884 243.422 5.330 5.558 o
0 19 9 0.006 0.802 2.010 263.754 o
0 19 10 518.201 515.814 12.828 2.108 o
0 19 11 80.804 83.080 4.766 13.909 o
0 19 12 1.152 0.603 2.204 201.502 o
0 20 0 26.204 31.978 1.126 52.873 o
0 20 1 1173.900 1148.080 8.125 1.257 o
0 20 2 1676.810 1682.700 11.449 0.849 o
0 20 3 72.243 69.214 1.167 21.627 o
0 20 4 103.133 100.365 1.833 14.791 o
0 20 5 405.650 386.172 3.571 3.792 o
0 20 6 635.059 615.864 6.531 2.296 o
0 20 7 0.077 0.208 1.202 730.248 o
0 20 8 90.455 87.216 4.157 13.896 o
0 20 9 26.516 25.590 2.437 45.694 o
0 20 10 228.862 228.848 5.452 5.839 o
0 20 11 110.549 110.591 3.486 12.382 o
0 21 1 22.638 25.306 0.727 65.179 o
0 21 2 16.022 20.708 0.692 86.642 o
0 21 3 71.515 75.315 1.245 21.103 o
0 21 4 153.973 146.006 1.786 10.153 o
0 21 5 145.146 137.048 2.009 10.679 o
0 21 6 20.273 23.212 1.227 67.655 o
0 21 7 24.039 23.655 2.266 50.728 o
0 21 8 129.110 131.635 3.696 10.597 o
0 21 9 22.331 23.161 2.933 45.461 o
0 21 10 13.082 14.774 2.243 76.158 o
0 21 11 29.177 28.484 2.396 42.672 o
0 22 0 419.096 420.859 4.770 3.501 o
0 22 1 413.635 404.077 3.394 3.708 o
0 22 2 733.258 729.404 5.392 2.046 o
0 22 3 14.784 16.026 0.785 98.454 o
0 22 4 94.373 94.600 1.511 16.198 o
0 22 5 322.106 320.388 4.058 4.588 o
0 22 6 286.150 276.212 6.352 4.653 o
0 22 7 5.605 5.675 1.430 185.536 o
0 22 8 51.545 48.898 3.324 23.857 o
0 22 9 90.129 87.565 5.370 12.156 o
0 22 10 5.314 6.644 2.369 115.383 o
0 22 11 6.996 7.927 2.024 120.673 o
0 23 1 291.261 281.011 2.486 5.335 o
0 23 2 28.079 28.440 0.932 53.764 o
0 23 3 173.249 176.197 2.699 8.573 o
0 23 4 28.039 30.826 1.135 51.384 o
0 23 5 72.187 71.383 1.824 20.647 o
0 23 6 34.857 35.013 3.207 31.975 o
0 23 7 337.183 324.449 7.845 3.766 o
0 23 8 59.391 61.027 2.387 23.266 o
0 23 9 43.990 45.592 2.495 29.659 o
0 23 10 124.954 117.779 6.424 8.739 o
0 24 0 14.086 15.172 1.565 88.300 o
0 24 1 26.279 29.800 0.975 54.940 o
0 24 2 41.179 45.628 1.216 35.353 o
0 24 3 23.370 25.568 1.363 59.185 o
0 24 4 30.648 31.229 1.419 46.959 o
0 24 5 14.289 16.982 1.201 91.831 o
0 24 6 120.942 122.548 2.949 11.825 o
0 24 7 90.708 87.102 3.140 15.290 o
0 24 8 46.812 52.503 3.525 23.857 o
0 24 9 95.237 92.982 3.727 13.858 o
0 24 10 1.794 2.693 1.510 297.134 o
0 25 1 515.028 505.456 4.854 2.902 o
0 25 2 13.713 13.948 1.105 101.941 o
0 25 3 487.900 481.362 7.067 2.843 o
0 25 4 7.237 8.610 1.255 159.361 o
0 25 5 475.368 471.239 6.452 2.969 o
0 25 6 0.351 3.468 1.582 320.415 o
0 25 7 184.764 178.183 4.971 7.272 o
0 25 8 2.191 2.157 1.486 297.901 o
0 25 9 38.462 35.926 3.319 29.722 o
0 26 0 0.012 0.200 0.962 1142.090 o
0 26 1 23.588 27.219 1.384 57.513 o
0 26 2 0.181 -0.134 0.781 1605.550 o
0 26 3 87.384 88.703 2.113 16.806 o
0 26 4 9.440 8.753 1.109 144.453 o
0 26 5 8.182 9.935 1.320 140.818 o
0 26 6 108.561 111.252 4.419 11.538 o
0 26 7 242.256 241.884 7.115 5.041 o
0 26 8 21.139 20.120 2.389 54.773 o
0 26 9 193.129 188.732 5.299 6.836 o
0 27 1 1115.390 1131.360 10.984 1.225 o
0 27 2 71.242 76.885 2.402 19.462 o
0 27 3 246.921 241.760 3.615 6.000 o
0 27 4 2.915 3.437 1.208 306.807 o
0 27 5 107.328 103.288 3.837 12.474 o
0 27 6 2.583 3.563 1.472 264.568 o
0 27 7 136.361 137.335 7.252 7.491 o
0 27 8 19.518 18.047 2.054 63.276 o
0 28 0 121.199 125.047 3.030 11.678 o
0 28 1 39.901 46.108 1.781 34.054 o
0 28 2 91.570 95.646 2.543 15.498 o
0 28 3 8.524 10.606 1.356 133.816 o
0 28 4 3.816 4.611 1.390 232.043 o
0 28 5 58.528 56.325 2.373 24.056 o
0 28 6 7.275 3.731 3.773 60.228 o
0 28 7 690.674 690.570 12.255 1.751 o
0 28 8 0.856 4.693 2.898 112.726 o
0 29 1 278.418 282.423 3.990 5.234 o
0 29 2 4.737 4.876 1.439 204.936 o
0 29 3 239.147 238.357 4.723 5.849 o
0 29 4 94.939 91.199 2.806 15.090 o
0 29 5 366.267 371.754 8.120 3.428 o
0 29 6 17.804 23.401 3.124 47.231 o
0 29 7 0.306 3.193 1.808 268.042 o
0 30 0 98.006 98.650 5.588 11.105 o
0 30 1 4.724 6.367 1.117 224.723 o
0 30 2 87.023 90.345 2.677 16.099 o
0 30 3 305.110 309.983 6.141 4.393 o
0 30 4 409.969 428.483 8.601 3.037 o
0 30 5 10.313 13.451 1.693 102.608 o
0 30 6 0.801 1.785 1.750 289.375 o
0 31 1 165.840 173.119 3.694 8.434 o
0 31 2 47.078 47.003 2.941 26.675 o
0 31 3 13.637 13.756 1.696 89.119 o
0 31 4 1.136 -0.002 1.621 353.183 o
0 31 5 64.752 67.851 3.428 19.193 o
0 32 0 130.485 131.186 3.978 10.331 o
0 32 1 33.601 31.870 2.369 38.611 o
0 32 2 188.265 195.193 4.857 7.063 o
0 32 3 7.571 4.724 1.829 139.214 o
0 32 4 38.482 36.129 3.151 30.564 o
0 33 1 34.240 33.919 2.737 35.358 o
0 33 2 16.484 16.702 2.134 68.755 o
1 0 0 2189.730 2095.440 30.423 0.456 o
1 0 2 2301.060 2253.420 43.874 0.316 o
1 0 6 311.670 314.299 8.612 3.788 o
1 0 8 621.189 637.547 19.103 1.383 o
1 0 10 4.889 15.191 1.878 118.748 o
1 0 12 357.687 356.437 8.452 3.451 o
1 0 14 573.795 567.722 13.381 1.917 o
1 1 0 1487.240 1475.080 13.057 0.917 o
1 1 1 72.821 74.234 2.266 19.638 o
1 1 2 7201.050 7519.560 189.987 0.027 o
1 1 3 99.380 88.992 2.482 15.120 o
1 1 4 13.594 27.648 1.653 71.430 o
1 1 5 33.641 35.401 2.205 38.480 o
1 1 6 1691.780 1748.500 28.580 0.552 o
1 1 7 0.003 0.066 0.933 1257.040 o
1 1 8 249.428 255.746 5.170 5.467 o
1 1 9 103.869 101.980 2.888 13.752 o
1 1 10 790.915 806.903 11.197 1.625 o
1 1 11 78.904 81.663 3.693 15.957 o
1 1 12 1.284 3.149 1.239 387.697 o
1 1 13 164.995 168.931 3.908 8.418 o
1 1 14 32.526 45.065 2.980 32.098 o
1 2 1 431.377 422.795 4.857 3.425 o
1 2 2 1319.770 1349.320 15.269 0.953 o
1 2 3 399.392 406.845 6.698 3.399 o
1 2 4 114.049 104.605 2.546 13.175 o
1 2 5 33.494 33.022 1.795 41.744 o
1 2 6 270.866 289.315 5.704 4.897 o
1 2 7 25.526 33.758 1.618 49.474 o
1 2 8 387.963 385.809 7.334 3.414 o
1 2 9 87.618 87.576 2.950 15.832 o
1 2 10 570.700 584.405 10.061 2.201 o
1 2 11 0.968 1.807 1.237 463.286 o
1 2 12 91.315 93.340 3.076 15.012 o
1 2 13 7.989 10.167 1.605 127.952 o
1 2 14 112.970 125.222 4.724 10.642 o
1 3 0 494.632 482.438 4.589 3.040 o
1 3 1 1672.750 1653.170 15.096 0.795 o
1 3 2 3554.940 3312.940 88.350 0.109 o
1 3 3 67.970 56.324 3.094 20.375 o
1 3 4 906.128 893.639 13.971 1.342 o
1 3 5 394.370 401.486 8.597 3.155 o
1 3 6 119.732 129.696 4.424 10.493 o
1 3 7 3.605 4.276 0.923 314.149 o
1 3 8 78.644 78.900 3.678 16.162 o
1 3 9 302.708 305.012 5.924 4.480 o
1 3 10 120.723 126.102 5.249 9.793 o
1 3 11 12.939 13.815 1.631 93.070 o
1 3 12 24.455 31.947 1.999 48.510 o
1 3 13 24.484 26.522 2.072 50.631 o
1 3 14 259.739 278.066 7.156 4.675 o
1 4 0 209.644 199.634 2.022 7.460 o
1 4 1 696.870 677.189 6.353 2.117 o
1 4 2 1.221 1.792 0.439 939.319 o
1 4 3 447.956 478.422 7.344 2.960 o
1 4 4 404.379 414.389 7.074 3.306 o
1 4 5 1255.520 1275.650 21.646 0.821 o
1 4 6 77.992 78.839 4.881 14.122 o
1 4 7 5.230 4.993 0.843 256.970 o
1 4 8 8.398 6.186 1.824 127.829 o
1 4 9 8.520 12.597 1.751 111.247 o
1 4 10 100.113 97.544 3.105 14.013 o
1 4 11 3.591 2.849 1.805 198.741 o
1 4 12 98.857 96.189 4.991 11.872 o
1 4 13 6.752 9.030 1.624 140.645 o
1 4 14 190.687 185.778 5.666 6.746 o
1 5 0 626.815 619.781 5.451 2.374 o
1 5 1 9.750 12.549 0.414 144.811 o
1 5 2 226.663 232.584 2.746 6.612 o
1 5 3 19.853 24.910 0.927 69.532 o
1 5 4 2.731 1.245 0.779 511.110 o
1 5 5 24.308 33.320 1.454 52.203 o
1 5 6 214.594 228.226 4.305 6.448 o
1 5 7 400.763 387.558 7.597 3.309 o
1 5 8 77.635 71.888 1.947 19.512 o
1 5 9 194.958 188.153 4.496 7.149 o
1 5 10 9.367 9.729 1.448 127.004 o
1 5 11 188.473 186.373 5.306 6.949 o
1 5 12 3.952 5.319 1.547 202.814 o
1 5 13 75.400 79.778 3.312 17.123 o
1 5 14 32.331 29.361 2.658 38.262 o
1 6 0 528.229 520.608 4.119 2.878 o
1 6 1 1500.790 1517.470 12.466 0.916 o
1 6 2 29.982 32.389 0.991 49.177 o
1 6 3 582.297 583.042 7.202 2.412 o
1 6 4 4.556 4.436 0.934 275.070 o
1 6 5 1688.270 1750.540 27.117 0.575 o
1 6 6 10.198 13.285 1.065 123.292 o
1 6 7 644.533 636.726 11.072 1.940 o
1 6 8 46.017 52.846 1.908 29.601 o
1 6 9 23.151 27.802 1.631 55.568 o
1 6 10 63.765 67.107 2.802 20.818 o
1 6 11 65.599 77.720 3.771 17.621 o
1 6 12 106.674 106.076 3.762 12.505 o
1 6 13 1.347 0.123 1.584 352.020 o
1 7 0 2501.630 2531.840 18.322 0.530 o
1 7 1 467.719 456.929 4.114 3.242 o
1 7 2 1402.270 1427.740 14.380 0.929 o
1 7 3 556.900 562.869 7.240 2.499 o
1 7 4 224.709 230.635 3.899 6.374 o
1 7 5 279.671 276.425 5.481 4.926 o
1 7 6 182.086 171.487 6.339 6.718 o
1 7 7 915.653 895.903 12.221 1.412 o
1 7 8 595.069 584.202 9.551 2.195 o
1 7 9 322.177 309.922 5.452 4.392 o
1 7 10 88.347 82.995 3.946 14.565 o
1 7 11 725.283 738.100 15.515 1.478 o
1 7 12 21.158 26.883 2.372 50.973 o
1 7 13 85.338 93.008 4.029 14.267 o
1 8 0 560.454 556.297 4.127 2.713 o
1 8 1 3444.980 3497.080 30.270 0.332 o
1 8 2 1179.850 1180.550 10.703 1.179 o
1 8 3 2952.240 3011.540 30.293 0.370 o
1 8 4 7.406 8.696 0.732 184.063 o
1 8 5 1216.550 1260.610 17.952 0.937 o
1 8 6 1357.720 1360.070 20.134 0.819 o
1 8 7 619.656 632.064 11.093 1.982 o
1 8 8 832.298 853.180 12.465 1.493 o
1 8 9 326.802 318.822 5.708 4.273 o
1 8 10 6.062 8.379 1.202 178.150 o
1 8 11 243.427 253.603 6.758 5.079 o
1 8 12 0.054 -0.401 1.498 491.833 o
1 8 13 65.939 70.161 3.914 17.766 o
1 9 0 94.805 92.861 1.039 16.536 o
1 9 1 27.992 32.379 0.699 52.487 o
1 9 2 738.220 751.386 6.710 1.962 o
1 9 3 221.968 223.978 2.775 6.775 o
1 9 4 1128.710 1130.840 12.739 1.164 o
1 9 5 47.450 48.826 1.678 30.488 o
1 9 6 1265.700 1241.680 18.564 0.906 o
1 9 7 3448.410 3542.200 53.619 0.209 o
1 9 8 85.305 80.297 2.146 17.549 o
1 9 9 210.150 199.223 4.337 6.786 o
1 9 10 13.672 16.711 1.520 88.110 o
1 9 11 125.313 118.788 4.946 10.027 o
1 9 12 52.837 58.331 4.098 20.163 o
1 9 13 384.205 384.078 10.540 2.921 o
1 10 0 26.515 25.687 0.540 59.368 o
1 10 1 6948.940 7012.370 121.929 0.056 o
1 10 2 2031.260 2042.660 17.273 0.644 o
1 10 3 90.048 87.993 2.422 16.198 o
1 10 4 5.616 5.454 0.647 257.080 o
1 10 5 241.588 240.323 5.107 5.689 o
1 10 6 1040.620 1027.520 15.561 1.147 o
1 10 7 3086.020 3228.410 41.042 0.287 o
1 10 8 44.814 46.095 1.954 31.238 o
1 10 9 104.887 103.823 4.161 12.259 o
1 10 10 85.981 84.850 2.762 16.411 o
1 10 11 5.306 8.991 1.562 158.315 o
1 10 12 103.291 109.411 3.492 12.904 o
1 10 13 2.051 8.171 2.220 142.801 o
1 11 0 400.526 400.034 3.145 3.818 o
1 11 1 116.361 115.359 1.664 13.191 o
1 11 2 487.533 498.257 4.717 3.027 o
1 11 3 60.809 62.786 1.766 24.014 o
1 11 4 279.838 267.134 3.582 5.386 o
1 11 5 1062.650 1062.770 13.364 1.202 o
1 11 6 40.947 48.756 1.799 32.870 o
1 11 7 158.979 157.728 4.367 8.525 o
1 11 8 0.363 0.836 2.370 186.511 o
1 11 9 300.095 299.312 5.555 4.605 o
1 11 10 178.615 180.251 5.354 7.199 o
1 11 11 295.030 286.974 6.234 4.554 o
1 11 12 290.057 283.038 6.184 4.627 o
1 11 13 190.002 181.811 5.149 7.037 o
1 12 0 87.466 88.023 1.223 17.626 o
1 12 1 4.155 5.748 0.433 319.554 o
1 12 2 7.612 11.651 0.688 164.310 o
1 12 3 1866.840 1926.250 16.507 0.696 o
1 12 4 218.809 211.625 2.830 6.947 o
1 12 5 1803.830 1807.860 19.250 0.679 o
1 12 6 6.753 9.314 1.027 173.849 o
1 12 7 178.207 174.705 4.718 7.585 o
1 12 8 227.789 224.811 3.879 6.377 o
1 12 9 225.553 234.589 7.084 5.280 o
1 12 10 53.477 55.787 2.563 24.894 o
1 12 11 112.604 115.331 3.592 12.005 o
1 12 12 31.963 32.019 2.566 38.297 o
1 12 13 3.371 4.019 1.732 201.780 o
1 13 0 311.946 319.439 3.042 4.831 o
1 13 1 937.745 936.907 7.420 1.558 o
1 13 2 22.822 25.391 0.708 64.876 o
1 13 3 17.461 21.658 0.771 80.307 o
1 13 4 618.911 605.241 6.116 2.371 o
1 13 5 7.995 12.281 1.129 140.878 o
1 13 6 193.371 189.237 4.294 7.254 o
1 13 7 26.922 29.290 1.646 50.146 o
1 13 8 243.395 237.708 6.699 5.186 o
1 13 9 447.278 424.862 9.487 2.789 o
1 13 10 4.617 2.094 1.599 213.828 o
1 13 11 110.662 102.631 3.462 12.661 o
1 13 12 19.026 18.657 1.987 64.584 o
1 13 13 14.816 16.786 2.641 62.396 o
1 14 0 464.816 458.514 3.972 3.262 o
1 14 1 224.552 211.249 2.055 6.998 o
1 14 2 190.899 189.910 3.513 7.605 o
1 14 3 249.336 251.612 3.237 5.972 o
1 14 4 43.700 42.231 1.149 35.099 o
1 14 5 13.115 12.500 0.882 112.929 o
1 14 6 41.421 50.781 2.533 29.501 o
1 14 7 133.824 132.861 3.670 10.369 o
1 14 8 30.651 31.168 3.861 30.454 o
1 14 9 4.719 5.859 1.130 229.062 o
1 14 10 112.350 106.156 3.632 12.267 o
1 14 11 3.457 2.670 1.243 293.808 o
1 14 12 30.637 23.525 2.364 43.727 o
1 15 0 852.286 858.327 7.003 1.713 o
1 15 1 31.526 36.257 0.894 46.219 o
1 15 2 616.330 614.633 5.219 2.418 o
1 15 3 36.951 40.356 1.243 39.286 o
1 15 4 723.670 715.111 6.978 2.003 o
1 15 5 48.669 53.913 1.462 29.605 o
1 15 6 4.205 6.037 1.092 243.260 o
1 15 7 2.235 1.607 1.064 435.748 o
1 15 8 326.646 303.807 7.093 4.054 o
1 15 9 0.354 0.089 1.880 299.948 o
1 15 10 56.318 58.021 2.733 23.449 o
1 15 11 9.584 8.162 1.665 121.336 o
1 15 12 63.735 63.862 3.819 18.736 o
1 16 0 186.571 176.796 1.773 8.427 o
1 16 1 1.677 0.835 0.420 961.557 o
1 16 2 57.045 58.892 1.208 26.491 o
1 16 3 65.036 61.736 1.238 23.935 o
1 16 4 216.019 207.448 3.173 6.957 o
1 16 5 0.035 -0.356 0.649 2548.610 o
1 16 6 588.014 570.980 7.243 2.409 o
1 16 7 7.262 7.702 1.455 152.030 o
1 16 8 74.843 82.824 4.184 15.464 o
1 16 9 0.013 0.117 1.998 277.409 o
1 16 10 269.797 248.814 5.251 5.241 o
1 16 11 0.426 2.028 1.611 341.208 o
1 16 12 115.812 111.907 4.152 11.388 o
1 17 0 3716.540 3803.550 29.907 0.316 o
1 17 1 52.000 54.939 1.248 28.672 o
1 17 2 179.346 168.875 1.892 8.745 o
1 17 3 177.255 163.337 1.971 8.883 o
1 17 4 436.648 428.735 4.621 3.408 o
1 17 5 93.213 87.179 1.871 16.454 o
1 17 6 359.877 349.976 6.317 3.830 o
1 17 7 0.075 -0.513 1.415 547.786 o
1 17 8 731.783 697.503 13.584 1.611 o
1 17 9 30.196 30.486 2.319 41.731 o
1 17 10 39.528 40.629 2.446 32.710 o
1 17 11 111.425 101.376 5.164 10.846 o
1 17 12 58.602 62.230 3.713 19.939 o
1 18 0 245.416 243.313 2.846 6.176 o
1 18 1 0.965 0.361 0.509 1399.540 o
1 18 2 100.808 98.012 2.058 14.944 o
1 18 3 369.867 338.350 4.386 4.092 o
1 18 4 362.725 348.218 3.681 4.196 o
1 18 5 211.557 196.963 3.258 7.136 o
1 18 6 265.759 254.038 6.277 4.981 o
1 18 7 0.537 1.000 1.518 399.943 o
1 18 8 495.859 497.965 15.893 1.851 o
1 18 9 0.004 0.054 2.306 209.367 o
1 18 10 115.004 108.415 3.928 11.749 o
1 18 11 76.787 72.183 5.292 13.765 o
1 19 0 1101.030 1111.420 9.291 1.290 o
1 19 1 91.157 86.914 1.652 16.903 o
1 19 2 414.056 404.308 3.935 3.656 o
1 19 3 19.296 18.742 0.906 78.040 o
1 19 4 1148.670 1136.590 10.249 1.223 o
1 19 5 68.609 67.426 1.626 21.988 o
1 19 6 81.306 84.041 3.106 16.501 o
1 19 7 1.798 1.614 1.392 352.898 o
1 19 8 249.417 247.880 9.543 4.186 o
1 19 9 3.631 3.034 2.210 152.778 o
1 19 10 220.318 211.961 7.932 5.159 o
1 19 11 32.584 34.203 2.839 35.518 o
1 20 0 4.694 8.189 0.773 235.964 o
1 20 1 96.187 92.941 1.593 16.031 o
1 20 2 90.217 83.717 1.498 17.344 o
1 20 3 659.471 631.577 6.195 2.246 o
1 20 4 7.299 9.843 0.887 170.838 o
1 20 5 3.687 3.202 0.871 343.974 o
1 20 6 322.621 313.850 5.172 4.425 o
1 20 7 5.750 6.858 2.021 132.856 o
1 20 8 162.935 167.933 8.373 5.994 o
1 20 9 187.211 178.468 11.575 4.228 o
1 20 10 136.759 138.118 10.321 5.490 o
1 20 11 41.539 38.422 2.716 31.050 o
1 21 0 1459.270 1481.730 12.246 0.942 o
1 21 1 2.803 3.346 0.654 440.700 o
1 21 2 38.673 41.619 1.592 36.587 o
1 21 3 23.897 25.832 0.989 61.023 o
1 21 4 537.882 529.050 6.594 2.652 o
1 21 5 62.328 66.663 1.960 22.860 o
1 21 6 120.224 124.181 2.696 12.001 o
1 21 7 85.462 82.548 4.464 14.035 o
1 21 8 386.085 378.560 8.254 3.295 o
1 21 9 9.973 10.891 2.001 99.182 o
1 21 10 104.827 113.744 7.425 8.509 o
1 22 0 2.464 4.439 0.742 405.482 o
1 22 1 104.199 104.969 1.974 14.387 o
1 22 2 95.024 92.413 1.758 16.058 o
1 22 3 0.948 1.250 0.739 867.892 o
1 22 4 29.302 32.958 2.183 42.446 o
1 22 5 332.085 332.921 7.634 3.813 o
1 22 6 90.097 85.130 3.321 15.203 o
1 22 7 88.455 87.707 2.963 15.720 o
1 22 8 23.239 23.951 2.072 53.521 o
1 22 9 14.796 15.422 2.417 67.948 o
1 22 10 146.672 150.492 5.484 8.303 o
1 23 0 57.814 60.661 1.972 24.617 o
1 23 1 14.226 16.015 0.947 98.328 o
1 23 2 102.483 104.692 1.991 14.538 o
1 23 3 30.921 31.184 1.506 46.237 o
1 23 4 424.674 408.393 6.075 3.355 o
1 23 5 93.295 93.552 6.021 10.930 o
1 23 6 50.957 53.858 3.205 23.800 o
1 23 7 99.865 102.728 3.123 13.802 o
1 23 8 0.814 0.577 1.554 380.685 o
1 23 9 90.895 87.395 5.283 12.239 o
1 23 10 0.301 -2.944 2.190 225.980 o
1 24 0 66.631 71.391 1.607 22.013 o
1 24 1 319.728 318.208 4.749 4.506 o
1 24 2 8.306 8.750 1.007 159.950 o
1 24 3 447.937 426.049 5.511 3.271 o
1 24 4 5.458 5.740 1.457 184.786 o
1 24 5 266.161 266.577 4.771 5.300 o
1 24 6 4.663 6.512 1.855 155.789 o
1 24 7 101.894 92.862 5.481 11.184 o
1 24 8 77.959 74.314 5.511 13.208 o
1 24 9 44.134 39.767 3.256 27.421 o
1 25 0 7.068 7.161 1.568 149.500 o
1 25 1 82.163 85.106 2.759 16.844 o
1 25 2 39.535 47.144 2.051 32.941 o
1 25 3 52.356 54.892 2.084 26.658 o
1 25 4 74.600 77.606 3.078 17.772 o
1 25 5 140.505 143.534 3.635 9.874 o
1 25 6 107.381 100.659 3.372 13.049 o
1 25 7 64.623 61.173 3.368 19.890 o
1 25 8 2.995 2.572 1.918 196.143 o
1 25 9 340.311 346.762 12.732 2.765 o
1 26 0 133.796 136.496 3.072 10.686 o
1 26 1 338.015 333.914 4.774 4.289 o
1 26 2 12.415 14.193 1.494 97.849 o
1 26 3 372.374 378.023 7.497 3.486 o
1 26 4 1.292 2.321 2.064 206.119 o
1 26 5 278.066 282.966 5.443 4.919 o
1 26 6 2.486 2.048 1.608 263.515 o
1 26 7 43.712 43.065 2.853 28.751 o
1 26 8 63.093 60.932 7.529 11.087 o
1 27 0 58.842 58.106 2.591 23.231 o
1 27 1 0.189 4.069 1.145 473.342 o
1 27 2 1.773 2.777 1.351 336.944 o
1 27 3 4.597 4.924 1.360 215.869 o
1 27 4 21.120 22.328 1.804 60.541 o
1 27 5 640.023 622.247 14.826 1.673 o
1 27 6 98.574 99.677 3.551 13.545 o
1 27 7 172.868 169.856 5.458 7.390 o
1 27 8 0.094 -1.644 2.364 198.234 o
1 28 0 17.015 18.625 1.651 73.877 o
1 28 1 829.181 830.088 10.355 1.612 o
1 28 2 0.490 0.243 1.217 631.201 o
1 28 3 73.088 75.150 3.995 16.414 o
1 28 4 28.108 29.688 3.033 37.969 o
1 28 5 0.984 4.585 2.338 159.307 o
1 28 6 33.692 33.502 2.426 37.698 o
1 28 7 600.719 603.751 13.517 1.838 o
1 29 0 56.436 52.844 2.059 25.834 o
1 29 1 117.182 120.671 4.771 10.506 o
1 29 2 34.748 36.027 1.994 38.770 o
1 29 3 58.501 58.324 2.693 23.024 o
1 29 4 13.807 10.117 1.910 89.142 o
1 29 5 30.850 32.795 2.560 38.791 o
1 29 6 155.397 162.385 4.536 8.466 o
1 30 0 0.160 -0.288 1.266 665.069 o
1 30 1 0.179 1.526 1.695 336.674 o
1 30 2 141.340 143.492 4.175 9.488 o
1 30 3 367.941 382.674 8.662 3.302 o
1 30 4 10.189 9.717 2.116 96.607 o
1 30 5 208.676 200.938 5.943 6.177 o
1 31 0 2.367 2.209 1.671 252.323 o
1 31 1 20.314 21.611 1.649 64.314 o
1 31 2 283.759 290.684 6.235 4.638 o
1 31 3 15.168 14.554 2.447 67.481 o
1 31 4 0.374 2.469 1.862 264.283 o
1 32 0 28.337 25.066 2.907 40.339 o
1 32 1 32.656 26.529 2.348 41.178 o
1 32 2 23.192 23.289 2.706 47.089 o
1 32 3 22.740 23.481 2.368 51.149 o
2 0 0 6081.650 5841.140 100.147 0.078 o
2 0 2 1388.890 1374.890 23.311 0.734 o
2 0 4 1689.450 1666.440 33.125 0.489 o
2 0 6 336.773 341.417 10.696 3.161 o
2 0 12 6.750 10.059 2.881 80.665 o
2 1 0 103.202 137.984 2.619 12.707 o
2 1 1 41.728 41.940 1.357 35.631 o
2 1 2 1820.010 1792.960 22.940 0.619 o
2 1 3 5.133 6.557 0.886 235.484 o
2 1 4 379.165 388.442 7.115 3.485 o
2 1 5 5.211 7.536 1.102 205.307 o
2 1 6 794.045 772.787 21.617 1.092 o
2 1 7 103.704 99.632 5.639 10.733 o
2 1 8 223.369 230.093 11.120 3.947 o
2 1 9 97.723 100.573 5.242 11.497 o
2 1 10 300.159 291.569 8.678 3.916 o
2 1 11 21.149 27.315 2.240 52.191 o
2 1 12 167.487 166.349 4.644 8.004 o
2 1 13 222.332 227.613 6.179 5.687 o
2 2 0 1284.120 1277.230 12.410 1.055 o
2 2 1 0.267 -0.115 0.512 2881.080 o
2 2 2 1693.150 1687.280 18.327 0.730 o
2 2 3 338.659 344.596 4.847 4.231 o
2 2 4 365.858 358.105 5.215 3.938 o
2 2 5 10.546 13.085 1.790 99.301 o
2 2 6 126.948 126.143 4.911 9.836 o
2 2 7 15.459 19.546 1.986 70.593 o
2 2 8 211.795 214.530 6.670 5.738 o
2 2 9 53.633 55.960 2.391 25.313 o
2 2 10 116.690 101.661 4.352 11.422 o
2 2 11 112.989 118.317 4.466 11.062 o
2 2 12 300.645 309.195 7.013 4.240 o
2 2 13 97.606 112.880 5.072 11.370 o
2 3 0 54.175 67.221 1.714 25.240 o
2 3 1 156.349 142.774 2.503 9.846 o
2 3 2 735.884 720.179 9.019 1.870 o
2 3 3 1504.720 1502.400 15.661 0.855 o
2 3 4 2.316 4.766 0.645 424.977 o
2 3 5 19.038 21.985 3.016 48.070 o
2 3 6 96.168 101.307 5.111 11.728 o
2 3 7 51.359 51.164 2.766 25.463 o
2 3 8 189.376 192.690 5.921 6.588 o
2 3 9 16.544 19.200 1.805 71.765 o
2 3 10 238.472 229.199 7.370 5.065 o
2 3 11 22.928 25.407 2.670 46.734 o
2 3 12 351.396 337.750 7.368 3.734 o
2 3 13 2.037 1.218 1.843 240.498 o
2 4 0 914.705 929.491 10.437 1.473 o
2 4 1 4.059 5.080 0.589 323.455 o
2 4 2 137.991 125.723 3.268 10.617 o
2 4 3 2.341 7.193 0.710 338.571 o
2 4 4 167.352 167.921 2.660 8.911 o
2 4 5 1.726 4.135 2.061 185.053 o
2 4 6 196.637 181.712 6.049 6.497 o
2 4 7 228.935 227.307 6.334 5.547 o
2 4 8 137.631 151.357 8.958 6.182 o
2 4 9 35.778 42.167 3.266 29.837 o
2 4 10 5.642 7.969 2.724 93.438 o
2 4 11 72.699 76.823 3.925 16.497 o
2 4 12 61.949 71.876 5.396 14.852 o
2 4 13 1.081 0.379 1.817 286.415 o
2 5 0 254.367 249.026 2.681 6.021 o
2 5 1 486.611 491.579 5.254 3.000 o
2 5 2 0.289 0.385 0.447 2621.850 o
2 5 3 917.642 913.089 10.621 1.470 o
2 5 4 15.555 19.610 1.138 84.416 o
2 5 5 427.268 419.053 7.912 3.083 o
2 5 6 10.061 14.772 2.044 90.134 o
2 5 7 17.643 26.559 2.537 53.202 o
2 5 8 11.229 10.903 2.630 75.603 o
2 5 9 64.931 63.870 3.995 18.145 o
2 5 10 27.746 29.924 2.044 46.004 o
2 5 11 0.397 2.469 1.608 332.836 o
2 5 12 84.474 87.066 4.236 14.284 o
2 5 13 2.223 3.516 2.255 160.484 o
2 6 0 582.340 600.481 5.583 2.501 o
2 6 1 36.243 38.361 1.141 40.786 o
2 6 2 150.098 144.202 3.047 9.810 o
2 6 3 122.178 126.062 2.554 11.922 o
2 6 4 69.824 69.721 2.250 20.558 o
2 6 5 707.770 698.504 11.193 1.793 o
2 6 6 58.596 55.440 4.421 18.559 o
2 6 7 280.975 265.057 10.539 3.653 o
2 6 8 10.133 12.117 1.886 99.916 o
2 6 9 370.674 369.352 7.372 3.538 o
2 6 10 2.089 2.049 1.278 360.269 o
2 6 11 186.445 177.924 4.570 7.421 o
2 6 12 78.516 76.951 3.362 16.829 o
2 6 13 29.532 24.530 3.701 33.469 o
2 7 0 239.819 231.038 3.519 6.219 o
2 7 1 1275.080 1308.470 13.416 1.027 o
2 7 2 180.302 178.964 2.760 8.299 o
2 7 3 737.123 722.901 8.948 1.871 o
2 7 4 558.253 558.478 7.271 2.499 o
2 7 5 1369.050 1362.090 20.338 0.810 o
2 7 6 19.776 22.396 2.207 57.426 o
2 7 7 51.065 63.413 3.627 21.432 o
2 7 8 72.900 71.224 3.441 17.754 o
2 7 9 115.240 113.221 4.622 10.924 o
2 7 10 155.609 151.792 4.163 8.844 o
2 7 11 2.389 5.821 1.537 229.957 o
2 7 12 48.775 52.825 3.984 21.786 o
2 8 0 51.096 47.933 0.958 30.818 o
2 8 1 780.537 759.963 7.423 1.858 o
2 8 2 0.757 -1.012 0.636 1466.420 o
2 8 3 70.928 76.069 2.285 19.767 o
2 8 4 2420.480 2425.480 29.730 0.431 o
2 8 5 1358.600 1332.100 23.877 0.733 o
2 8 6 1472.710 1456.020 23.433 0.705 o
2 8 7 626.660 622.061 13.905 1.760 o
2 8 8 62.580 63.561 3.476 19.769 o
2 8 9 622.464 618.140 13.257 1.818 o
2 8 10 28.628 33.624 2.095 43.330 o
2 8 11 123.848 113.952 3.743 11.269 o
2 8 12 0.253 0.874 1.517 425.099 o
2 9 0 167.429 166.549 2.465 9.003 o
2 9 1 1050.520 1049.890 10.497 1.311 o
2 9 2 24.410 29.111 1.074 57.302 o
2 9 3 940.868 954.871 11.570 1.394 o
2 9 4 23.908 30.649 1.421 54.527 o
2 9 5 543.364 554.602 10.059 2.291 o
2 9 6 323.092 321.189 8.807 3.659 o
2 9 7 393.334 383.368 7.074 3.433 o
2 9 8 161.642 153.884 4.966 8.156 o
2 9 9 392.823 393.393 8.394 3.210 o
2 9 10 80.446 74.548 3.195 17.023 o
2 9 11 76.232 86.282 3.471 16.370 o
2 9 12 13.593 12.404 1.849 87.686 o
2 10 0 2042.020 2009.010 17.050 0.648 o
2 10 1 145.881 138.982 2.184 10.525 o
2 10 2 875.269 859.440 9.194 1.599 o
2 10 3 56.508 56.563 2.217 24.920 o
2 10 4 28.076 32.333 1.628 47.584 o
2 10 5 3797.650 3812.810 53.644 0.201 o
2 10 6 224.295 223.396 5.905 5.787 o
2 10 7 91.460 87.319 3.907 14.163 o
2 10 8 69.838 77.910 4.883 14.880 o
2 10 9 101.767 99.221 4.868 11.763 o
2 10 10 362.464 347.979 7.358 3.643 o
2 10 11 460.423 431.821 8.180 2.899 o
2 10 12 2.967 1.298 1.701 242.999 o
2 11 0 237.829 219.874 2.929 6.485 o
2 11 1 593.296 593.328 6.225 2.441 o
2 11 2 41.595 43.915 1.293 35.369 o
2 11 3 337.736 326.802 4.356 4.383 o
2 11 4 8.534 9.995 0.868 156.848 o
2 11 5 688.389 696.667 10.983 1.835 o
2 11 6 505.062 498.682 9.461 2.512 o
2 11 7 285.973 284.371 7.330 4.376 o
2 11 8 39.610 41.217 3.349 28.230 o
2 11 9 22.328 27.305 2.268 50.589 o
2 11 10 5.117 6.139 1.524 180.800 o
2 11 11 11.300 14.064 2.049 87.067 o
2 11 12 23.490 19.707 2.285 53.406 o
2 12 0 1.757 2.421 0.473 689.219 o
2 12 1 363.770 365.781 3.966 4.091 o
2 12 2 169.612 162.648 2.640 8.931 o
2 12 3 648.004 636.145 7.103 2.211 o
2 12 4 159.897 156.245 2.622 9.395 o
2 12 5 546.182 525.861 7.682 2.540 o
2 12 6 380.505 375.480 7.119 3.511 o
2 12 7 803.162 791.513 14.730 1.430 o
2 12 8 13.176 16.090 1.883 82.526 o
2 12 9 350.504 335.120 13.100 2.688 o
2 12 10 30.368 31.803 3.180 35.020 o
2 12 11 54.656 57.632 4.152 19.757 o
2 12 12 52.502 68.564 4.375 18.617 o
2 13 0 33.885 34.217 0.817 45.285 o
2 13 1 581.105 568.881 5.795 2.533 o
2 13 2 60.172 60.766 1.206 25.344 o
2 13 3 887.144 878.810 9.154 1.577 o
2 13 4 0.285 0.970 0.869 999.736 o
2 13 5 57.325 59.117 2.342 24.084 o
2 13 6 25.909 26.646 1.652 52.704 o
2 13 7 9.590 13.248 1.795 102.906 o
2 13 8 116.262 117.954 5.131 10.265 o
2 13 9 12.195 11.435 2.418 78.210 o
2 13 10 0.798 -1.665 1.612 375.460 o
2 13 11 162.634 150.085 5.386 7.928 o
2 13 12 116.642 111.960 7.801 7.859 o
2 14 0 139.573 133.692 1.609 11.199 o
2 14 1 21.588 23.528 0.924 67.488 o
2 14 2 685.593 679.012 6.840 2.110 o
2 14 3 0.967 0.983 0.728 918.338 o
2 14 4 0.305 0.025 0.697 1757.880 o
2 14 5 2.435 2.300 0.832 469.392 o
2 14 6 235.170 230.264 7.005 5.220 o
2 14 7 12.631 13.265 2.037 84.511 o
2 14 8 54.587 50.670 3.120 23.587 o
2 14 9 9.158 4.975 1.811 127.501 o
2 14 10 69.467 70.500 5.289 14.454 o
2 14 11 79.250 73.820 5.573 13.026 o
2 15 0 142.527 142.092 2.280 10.566 o
2 15 1 110.696 108.204 1.708 13.880 o
2 15 2 141.882 135.937 2.731 10.515 o
2 15 3 0.081 -0.908 0.559 3185.740 o
2 15 4 93.597 92.879 1.907 16.062 o
2 15 5 46.702 49.826 2.692 27.273 o
2 15 6 58.378 64.773 3.908 19.259 o
2 15 7 46.233 43.856 3.201 26.386 o
2 15 8 211.472 196.234 7.391 5.575 o
2 15 9 10.320 13.861 2.633 74.185 o
2 15 10 110.719 107.363 4.410 11.535 o
2 15 11 12.739 15.807 2.476 70.469 o
2 16 0 520.031 515.272 4.608 2.885 o
2 16 1 8.899 9.102 0.661 165.081 o
2 16 2 523.366 502.803 5.289 2.845 o
2 16 3 0.245 0.562 0.638 1705.540 o
2 16 4 29.649 33.579 1.322 47.321 o
2 16 5 8.842 8.356 1.267 144.410 o
2 16 6 663.590 629.682 10.618 1.948 o
2 16 7 30.574 29.802 2.464 40.652 o
2 16 8 56.278 51.883 3.523 21.854 o
2 16 9 24.986 23.923 2.653 45.719 o
2 16 10 99.840 105.049 5.131 11.392 o
2 16 11 9.814 10.613 2.238 92.088 o
2 17 0 3.453 4.791 0.641 352.990 o
2 17 1 152.293 148.393 2.599 9.854 o
2 17 2 42.116 49.580 1.604 32.794 o
2 17 3 0.041 -0.223 0.733 2006.890 o
2 17 4 791.873 772.061 9.768 1.719 o
2 17 5 0.894 1.181 1.420 411.055 o
2 17 6 330.078 321.902 6.224 4.139 o
2 17 7 2.163 0.836 2.086 200.619 o
2 17 8 162.915 158.781 5.520 7.729 o
2 17 9 0.235 0.402 1.846 309.014 o
2 17 10 105.669 99.424 9.893 6.530 o
2 17 11 15.015 13.424 3.286 53.108 o
2 18 0 262.938 253.433 3.861 5.633 o
2 18 1 345.131 330.728 3.736 4.394 o
2 18 2 379.656 371.399 5.598 3.756 o
2 18 3 51.014 55.551 2.067 27.009 o
2 18 4 340.182 335.590 4.491 4.309 o
2 18 5 1.373 0.248 1.414 413.051 o
2 18 6 271.671 270.283 9.025 4.092 o
2 18 7 50.560 61.063 3.460 22.277 o
2 18 8 289.350 287.532 8.134 4.136 o
2 18 9 120.352 123.732 4.593 10.453 o
2 18 10 122.984 120.152 5.445 9.644 o
2 19 0 271.398 261.852 3.209 5.595 o
2 19 1 4.412 4.412 0.726 306.700 o
2 19 2 60.852 68.862 1.981 22.904 o
2 19 3 198.194 187.491 4.415 7.119 o
2 19 4 259.389 252.514 5.947 5.150 o
2 19 5 3.808 5.178 1.565 204.522 o
2 19 6 107.730 109.999 3.806 12.264 o
2 19 7 26.181 29.389 3.440 35.941 o
2 19 8 635.119 624.987 16.050 1.587 o
2 19 9 50.271 53.150 5.049 18.112 o
2 19 10 76.874 73.023 4.899 14.435 o
2 20 0 192.510 185.561 2.852 7.844 o
2 20 1 252.453 248.335 2.920 6.013 o
2 20 2 762.145 762.306 7.738 1.868 o
2 20 3 335.785 334.043 10.004 3.317 o
2 20 4 89.440 85.248 4.735 13.206 o
2 20 5 13.299 16.023 1.812 83.887 o
2 20 6 373.265 370.727 10.382 3.013 o
2 20 7 35.546 34.310 2.621 35.261 o
2 20 8 14.288 11.398 2.178 78.928 o
2 20 9 202.399 196.167 7.015 5.858 o
2 20 10 101.409 110.334 7.681 8.416 o
2 21 0 32.353 33.947 1.372 44.504 o
2 21 1 76.752 74.584 2.872 18.037 o
2 21 2 56.294 63.513 2.215 24.101 o
2 21 3 218.875 215.755 11.335 3.956 o
2 21 4 233.199 235.076 8.541 4.692 o
2 21 5 39.502 39.665 2.316 33.549 o
2 21 6 120.435 124.348 6.435 8.769 o
2 21 7 9.619 6.787 1.942 112.840 o
2 21 8 14.956 12.591 2.769 63.190 o
2 21 9 3.514 7.063 2.289 130.529 o
2 22 0 69.387 69.793 3.264 18.697 o
2 22 1 26.717 28.121 1.415 52.700 o
2 22 2 584.902 588.872 8.640 2.286 o
2 22 3 31.610 31.839 2.293 40.426 o
2 22 4 98.295 101.438 3.098 14.009 o
2 22 5 103.727 101.351 3.950 12.652 o
2 22 6 198.748 193.778 5.485 6.600 o
2 22 7 61.455 64.513 3.983 18.623 o
2 22 8 50.152 54.181 5.314 17.288 o
2 22 9 4.187 5.998 2.281 130.081 o
2 23 0 35.075 35.704 1.651 40.416 o
2 23 1 160.351 160.820 2.963 9.148 o
2 23 2 1.858 5.413 1.300 290.975 o
2 23 3 130.710 132.721 3.634 10.541 o
2 23 4 0.028 0.615 1.412 518.759 o
2 23 5 177.213 174.112 4.738 7.607 o
2 23 6 12.611 15.381 2.093 80.131 o
2 23 7 23.946 25.361 5.501 23.503 o
2 23 8 74.497 68.594 3.964 16.691 o
2 24 0 89.430 92.785 3.728 14.352 o
2 24 1 82.466 87.982 2.874 16.480 o
2 24 2 104.917 101.759 4.822 11.564 o
2 24 3 74.151 77.024 3.117 17.802 o
2 24 4 165.631 167.753 5.010 7.837 o
2 24 5 81.769 87.236 3.310 15.963 o
2 24 6 0.894 -0.153 1.897 277.697 o
2 24 7 138.969 146.390 5.592 8.517 o
2 24 8 1.537 -0.176 1.858 267.412 o
2 25 0 4.834 3.547 1.750 180.918 o
2 25 1 298.026 293.229 5.272 4.712 o
2 25 2 3.572 4.449 1.959 170.072 o
2 25 3 365.276 349.251 6.836 3.713 o
2 25 4 0.086 4.065 1.572 321.876 o
2 25 5 110.082 115.442 3.757 11.998 o
2 25 6 35.545 37.661 2.883 32.944 o
2 25 7 87.526 94.715 4.789 12.924 o
2 26 0 2.473 5.047 3.362 81.736 o
2 26 1 15.816 18.117 2.309 65.543 o
2 26 2 19.106 22.068 2.615 53.117 o
2 26 3 348.307 351.220 11.412 2.964 o
2 26 4 200.449 205.104 7.581 5.582 o
2 26 5 26.314 29.015 4.593 27.704 o
2 26 6 6.936 4.550 1.866 142.849 o
2 26 7 413.007 439.470 9.486 2.880 o
2 27 0 2.884 3.124 1.651 231.688 o
2 27 1 210.450 203.733 5.961 6.119 o
2 27 2 14.867 16.357 3.336 50.812 o
2 27 3 18.138 18.516 1.982 66.395 o
2 27 4 64.931 66.875 3.327 19.469 o
2 27 5 74.929 74.424 6.100 12.409 o
2 27 6 9.565 9.232 2.933 73.080 o
2 28 0 11.992 11.670 2.763 69.686 o
2 28 1 45.158 49.034 2.483 28.669 o
2 28 2 26.366 25.607 4.597 28.220 o
2 28 3 62.998 70.775 5.316 14.977 o
2 28 4 2.733 5.986 2.043 162.594 o
2 28 5 460.817 465.165 12.325 2.335 o
2 29 0 2.343 3.245 2.308 155.205 o
2 29 1 92.238 102.121 5.163 11.868 o
2 29 2 26.074 25.604 5.070 25.373 o
2 29 3 255.752 266.302 8.501 4.374 o
2 29 4 30.143 30.150 2.998 36.895 o
2 30 0 3.472 5.112 1.906 172.562 o
2 30 1 123.487 134.840 7.543 7.610 o
2 30 2 1.129 2.162 2.810 124.896 o
2 30 3 115.173 119.655 5.134 10.272 o
2 31 0 12.800 13.255 3.692 49.023 o
2 31 1 147.670 152.691 10.323 5.267 o
3 0 0 6.192 13.023 1.333 144.008 o
3 0 2 581.993 553.439 9.361 2.271 o
3 0 4 677.190 674.239 16.218 1.508 o
3 0 6 660.585 669.840 14.468 1.648 o
3 0 8 77.731 73.181 4.964 14.236 o
3 1 0 62.275 80.236 2.323 20.843 o
3 1 1 223.782 215.399 3.738 6.571 o
3 1 2 256.926 253.426 4.347 5.600 o
3 1 3 6.190 5.013 1.756 155.590 o
3 1 4 172.528 181.077 4.453 7.776 o
3 1 5 22.682 22.944 1.477 61.187 o
3 1 6 773.125 769.592 13.313 1.546 o
3 1 7 35.184 38.228 2.497 35.132 o
3 1 8 35.926 39.588 3.269 30.256 o
3 1 9 2.235 0.309 3.089 104.660 o
3 1 11 65.965 57.145 6.487 12.899 o
3 2 0 1511.520 1457.370 15.855 0.855 o
3 2 1 626.375 607.843 7.875 2.235 o
3 2 2 0.417 3.929 0.871 594.337 o
3 2 3 0.045 -1.347 0.974 1151.040 o
3 2 4 218.895 225.462 4.307 6.396 o
3 2 5 89.079 86.077 3.468 15.050 o
3 2 6 30.128 43.321 2.335 37.448 o
3 2 7 73.040 74.771 3.291 17.784 o
3 2 8 638.629 642.267 14.980 1.652 o
3 2 9 1.717 2.674 1.626 273.531 o
3 2 10 312.256 306.154 11.114 3.260 o
3 2 11 113.408 112.745 9.885 6.287 o
3 3 0 460.388 466.097 6.600 3.019 o
3 3 1 1.441 12.438 1.253 215.764 o
3 3 2 262.836 255.230 4.160 5.555 o
3 3 3 10.352 10.314 1.086 131.747 o
3 3 4 230.111 219.083 5.179 5.983 o
3 3 5 6.714 5.832 1.198 187.126 o
3 3 6 152.259 159.498 5.352 8.103 o
3 3 7 52.968 51.552 2.715 25.137 o
3 3 8 34.918 40.156 4.942 22.195 o
3 3 9 129.304 127.286 8.958 6.528 o
3 3 10 92.077 89.085 5.198 12.229 o
3 3 11 43.123 52.950 6.950 13.774 o
3 4 0 26.902 32.292 1.236 51.267 o
3 4 1 595.903 566.563 6.743 2.432 o
3 4 2 3.914 4.105 0.801 323.699 o
3 4 3 342.118 330.031 5.113 4.218 o
3 4 4 36.060 39.032 1.681 38.538 o
3 4 5 2.058 2.866 1.635 258.789 o
3 4 6 46.877 47.981 2.002 29.894 o
3 4 7 78.287 77.655 3.039 17.356 o
3 4 8 57.293 60.455 5.263 16.210 o
3 4 9 13.986 16.509 2.952 58.206 o
3 4 10 140.257 136.758 6.003 8.321 o
3 4 11 7.692 10.248 3.191 68.873 o
3 5 0 223.788 203.556 2.862 6.920 o
3 5 1 0.484 6.341 0.820 466.906 o
3 5 2 22.489 25.695 1.209 61.733 o
3 5 3 138.461 145.278 2.799 10.421 o
3 5 4 138.954 127.687 3.507 10.367 o
3 5 5 181.903 180.768 3.190 8.075 o
3 5 6 122.252 125.008 4.165 10.708 o
3 5 7 104.281 100.701 3.094 13.564 o
3 5 8 31.299 33.547 2.778 36.810 o
3 5 9 139.499 136.835 6.918 7.664 o
3 5 10 40.685 43.331 3.392 27.339 o
3 5 11 0.103 3.919 4.788 46.717 o
3 6 0 7.071 15.569 1.541 119.228 o
3 6 1 348.951 324.347 4.244 4.320 o
3 6 2 211.587 206.866 4.062 6.779 o
3 6 3 847.269 821.814 9.825 1.622 o
3 6 4 33.320 32.377 1.546 43.477 o
3 6 5 3.995 6.079 1.139 242.302 o
3 6 6 0.887 1.413 1.266 474.484 o
3 6 7 119.667 123.403 7.089 8.234 o
3 6 8 19.057 19.479 2.666 54.058 o
3 6 9 1.592 5.187 2.297 154.097 o
3 6 10 31.165 31.884 3.039 35.559 o
3 6 11 5.841 2.861 2.764 100.916 o
3 7 0 8.886 9.090 0.762 161.848 o
3 7 1 11.403 16.147 0.895 112.066 o
3 7 2 963.456 952.970 12.075 1.356 o
3 7 3 875.255 854.005 9.586 1.585 o
3 7 4 7.175 7.908 1.024 177.697 o
3 7 5 363.443 363.063 6.063 3.809 o
3 7 6 9.801 9.190 1.362 129.399 o
3 7 7 295.741 306.548 7.879 4.085 o
3 7 8 0.038 2.376 1.842 281.243 o
3 7 9 232.040 222.434 7.764 5.034 o
3 7 10 117.754 117.786 7.356 8.136 o
3 7 11 78.162 92.180 6.153 11.591 o
3 8 0 121.950 114.090 2.187 12.547 o
3 8 1 475.125 437.730 4.548 3.216 o
3 8 2 83.142 89.360 2.821 16.397 o
3 8 3 914.602 915.647 10.251 1.487 o
3 8 4 346.790 345.227 5.100 4.130 o
3 8 5 35.701 44.351 2.780 31.940 o
3 8 6 1.089 3.621 1.265 376.501 o
3 8 7 213.837 204.487 6.648 5.788 o
3 8 8 355.587 344.617 19.515 1.774 o
3 8 9 1.408 1.594 2.073 209.294 o
3 8 10 106.385 106.779 4.847 11.316 o
3 8 11 2.336 3.698 2.535 132.982 o
3 9 0 12.362 10.255 0.904 123.449 o
3 9 1 56.156 64.909 1.389 25.599 o
3 9 2 66.278 65.187 1.793 22.453 o
3 9 3 1277.440 1232.390 13.905 1.030 o
3 9 4 100.479 106.341 2.613 14.114 o
3 9 5 478.958 483.978 6.549 2.922 o
3 9 6 125.622 125.931 3.538 11.028 o
3 9 7 424.105 410.184 8.555 3.024 o
3 9 8 46.053 49.162 4.134 22.186 o
3 9 9 110.293 102.623 5.215 10.816 o
3 9 10 5.310 11.532 6.796 21.721 o
3 9 11 186.576 195.371 10.309 4.652 o
3 10 0 26.534 28.386 1.403 52.848 o
3 10 1 461.404 439.155 4.635 3.266 o
3 10 2 292.085 283.714 5.003 4.872 o
3 10 3 3.043 10.034 1.340 199.834 o
3 10 4 2060.720 2032.570 21.556 0.584 o
3 10 5 865.812 847.184 13.749 1.403 o
3 10 6 198.778 195.570 4.478 6.997 o
3 10 7 295.735 288.046 7.724 4.189 o
3 10 8 5.429 6.765 2.012 136.238 o
3 10 9 50.772 55.494 4.086 20.817 o
3 10 10 8.258 7.674 2.545 91.769 o
3 11 0 372.879 356.918 5.596 3.841 o
3 11 1 49.171 55.171 1.803 28.367 o
3 11 2 13.920 15.898 1.042 98.156 o
3 11 3 312.652 321.808 4.711 4.558 o
3 11 4 55.876 66.861 2.637 22.802 o
3 11 5 370.328 369.907 6.233 3.721 o
3 11 6 0.660 1.936 1.121 551.848 o
3 11 7 107.191 106.356 3.593 12.636 o
3 11 8 28.124 31.491 3.032 37.428 o
3 11 9 194.089 200.941 7.465 5.746 o
3 11 10 61.287 76.431 7.600 10.676 o
3 12 0 57.413 60.833 1.986 24.668 o
3 12 1 296.874 286.793 4.698 4.872 o
3 12 2 0.086 -0.735 0.768 1772.600 o
3 12 3 1379.110 1385.940 15.141 0.927 o
3 12 4 120.940 114.758 3.151 11.901 o
3 12 5 6.647 7.788 1.182 175.662 o
3 12 6 39.755 40.770 2.495 32.345 o
3 12 7 0.067 2.771 1.888 262.795 o
3 12 8 16.676 14.571 2.943 56.013 o
3 12 9 255.307 259.599 8.802 4.317 o
3 12 10 146.066 151.577 6.380 7.696 o
3 13 0 143.821 137.295 2.503 10.512 o
3 13 1 206.895 204.633 3.212 7.167 o
3 13 2 0.118 -0.195 0.792 1634.720 o
3 13 3 133.350 134.381 4.685 9.601 o
3 13 4 212.720 208.238 5.208 6.337 o
3 13 5 40.036 44.895 2.274 32.303 o
3 13 6 19.465 19.495 1.861 64.897 o
3 13 7 82.141 77.080 4.045 15.266 o
3 13 8 73.743 66.263 4.394 16.044 o
3 13 9 174.524 174.331 7.571 6.188 o
3 13 10 54.114 56.069 4.149 19.986 o
3 14 0 70.577 69.907 1.373 21.667 o
3 14 1 234.485 232.875 3.427 6.314 o
3 14 2 4.859 4.837 0.980 254.701 o
3 14 3 2.208 2.909 1.087 384.233 o
3 14 4 0.047 2.260 1.005 714.219 o
3 14 5 152.640 149.658 4.117 9.007 o
3 14 6 114.927 102.663 4.291 11.555 o
3 14 7 36.342 35.517 3.093 31.886 o
3 14 8 30.686 32.210 3.095 35.344 o
3 14 9 37.637 39.418 5.432 19.764 o
3 14 10 147.132 149.961 7.295 7.079 o
3 15 0 294.531 289.874 3.464 5.104 o
3 15 1 2.293 2.039 0.725 535.620 o
3 15 2 45.201 51.302 2.327 28.814 o
3 15 3 8.816 9.468 1.133 145.787 o
3 15 4 260.700 250.901 6.044 5.117 o
3 15 5 1.319 3.268 2.025 203.307 o
3 15 6 79.077 79.869 4.067 15.393 o
3 15 7 11.633 8.310 2.188 91.388 o
3 15 8 61.936 61.182 4.003 18.748 o
3 15 9 6.043 4.170 3.495 69.608 o
3 16 0 78.635 83.495 2.863 17.223 o
3 16 1 0.043 0.873 0.756 1402.020 o
3 16 2 120.644 118.927 3.411 11.586 o
3 16 3 19.611 21.660 1.909 62.146 o
3 16 4 223.145 227.428 4.572 6.224 o
3 16 5 38.963 41.585 3.367 28.302 o
3 16 6 97.989 96.511 3.737 13.490 o
3 16 7 11.427 11.000 2.256 85.524 o
3 16 8 160.782 148.545 6.456 7.333 o
3 16 9 4.503 -0.383 2.590 126.480 o
3 17 0 320.318 306.233 4.172 4.650 o
3 17 1 0.065 0.261 0.916 1200.000 o
3 17 2 22.913 24.634 1.703 57.336 o
3 17 3 20.558 23.640 1.965 58.471 o
3 17 4 235.435 233.056 4.559 5.991 o
3 17 5 53.067 48.965 2.360 26.550 o
3 17 6 300.541 302.023 6.826 4.310 o
3 17 7 16.022 14.690 2.072 73.043 o
3 17 8 108.583 101.408 5.757 10.330 o
3 17 9 1.731 3.768 2.462 143.818 o
3 18 0 2.366 6.518 1.027 301.633 o
3 18 1 0.105 -0.046 0.881 1352.150 o
3 18 2 612.693 603.923 9.266 2.163 o
3 18 3 1.033 1.503 1.223 477.941 o
3 18 4 52.451 56.190 2.793 24.434 o
3 18 5 22.921 20.681 3.301 42.057 o
3 18 6 664.692 647.214 13.548 1.722 o
3 18 7 8.994 4.547 2.764 86.260 o
3 18 8 38.761 34.620 3.573 28.520 o
3 19 0 218.473 216.604 4.765 6.328 o
3 19 1 18.089 22.649 2.142 60.597 o
3 19 2 263.389 257.665 4.339 5.491 o
3 19 3 1.752 1.612 1.565 305.614 o
3 19 4 280.167 282.322 9.753 3.806 o
3 19 5 1.912 3.014 3.581 77.363 o
3 19 6 15.473 20.405 2.395 62.663 o
3 19 7 6.761 5.970 2.512 102.453 o
3 19 8 163.541 161.149 5.927 7.445 o
3 20 0 7.435 14.230 1.636 117.272 o
3 20 1 589.928 588.561 7.675 2.351 o
3 20 2 158.899 156.116 3.818 8.858 o
3 20 3 18.402 20.756 3.019 49.281 o
3 20 4 60.247 69.045 3.360 19.983 o
3 20 5 7.147 9.487 2.912 79.308 o
3 20 6 219.570 215.392 10.709 4.156 o
3 20 7 167.845 173.304 7.665 6.255 o
3 20 8 49.105 51.171 4.637 19.712 o
3 21 0 553.011 556.333 9.850 2.288 o
3 21 1 20.939 25.551 1.724 59.290 o
3 21 2 57.629 61.264 2.671 22.947 o
3 21 3 16.767 17.457 2.143 67.319 o
3 21 4 174.726 172.482 10.614 4.742 o
3 21 5 0.357 3.174 2.095 210.458 o
3 21 6 37.236 28.376 7.568 13.703 o
3 21 7 45.724 50.723 3.744 23.526 o
3 22 0 2.508 8.850 1.886 163.750 o
3 22 1 19.599 20.279 1.622 67.178 o
3 22 2 7.400 10.378 1.860 118.987 o
3 22 3 122.869 117.521 6.193 9.018 o
3 22 4 43.154 46.112 5.445 18.362 o
3 22 5 1.019 1.138 2.350 178.086 o
3 22 6 0.368 2.047 4.851 46.155 o
3 22 7 101.815 111.103 8.828 7.346 o
3 23 0 115.341 116.113 3.533 11.871 o
3 23 1 10.329 9.624 1.653 113.277 o
3 23 2 254.518 247.691 10.708 3.815 o
3 23 3 98.415 97.272 4.035 13.065 o
3 23 4 72.352 74.910 4.305 15.906 o
3 23 5 61.680 66.740 4.238 17.814 o
3 23 6 13.425 12.956 3.438 52.700 o
3 24 0 16.991 17.162 1.463 78.792 o
3 24 1 172.346 173.438 4.641 7.785 o
3 24 2 0.376 3.942 1.853 245.978 o
3 24 3 145.313 144.615 8.630 6.312 o
3 24 4 12.124 11.788 2.963 64.701 o
3 24 5 43.345 37.581 3.380 27.462 o
3 25 0 21.261 24.111 3.772 37.337 o
3 25 1 171.173 181.873 6.645 6.667 o
3 25 2 201.720 203.087 5.881 6.299 o
3 25 3 39.187 36.109 7.943 12.400 o
3 25 4 0.149 2.053 2.667 145.621 o
3 25 5 134.376 147.960 12.796 4.265 o
3 26 0 3.955 3.786 1.430 232.808 o
3 26 1 74.169 74.800 3.349 17.527 o
3 26 2 40.992 50.219 3.298 26.599 o
3 26 3 122.766 122.744 5.289 9.743 o
3 26 4 0.005 -2.535 2.340 203.766 o
3 27 0 17.097 21.421 2.327 60.360 o
3 27 1 21.179 25.245 3.259 42.095 o
3 27 2 11.281 11.544 2.217 86.290 o
3 28 0 12.104 11.047 2.255 83.452 o
4 0 0 4.042 5.959 2.141 141.527 o
4 0 2 127.363 121.416 12.358 4.628 o
4 0 4 164.635 180.779 9.550 5.287 o
4 0 6 319.418 347.366 15.387 2.382 o
4 0 8 226.904 232.002 11.235 3.882 o
4 1 0 40.135 44.660 4.313 23.266 o
4 1 1 7.331 5.829 1.589 151.984 o
4 1 2 195.251 199.641 6.153 6.319 o
4 1 3 7.820 10.239 2.313 97.613 o
4 1 4 197.537 205.128 8.569 5.202 o
4 1 5 0.152 1.455 1.823 298.715 o
4 1 6 259.322 262.956 6.932 4.814 o
4 1 7 7.606 7.513 1.699 135.604 o
4 1 8 66.929 70.314 5.573 14.117 o
4 1 9 10.293 13.567 3.660 52.090 o
4 2 0 194.166 175.548 8.112 5.626 o
4 2 1 24.800 24.503 2.061 51.505 o
4 2 2 148.526 144.041 5.002 8.670 o
4 2 3 13.347 15.634 2.081 78.143 o
4 2 4 426.192 426.631 7.801 3.087 o
4 2 5 50.806 49.258 2.414 27.025 o
4 2 6 0.553 12.250 1.692 185.978 o
4 2 7 36.448 34.520 2.320 36.431 o
4 2 8 63.242 56.780 4.605 17.360 o
4 2 9 49.916 54.569 8.834 9.761 o
4 3 0 0.643 4.124 1.571 298.498 o
4 3 1 127.452 118.171 3.188 11.402 o
4 3 2 41.356 46.349 2.630 29.952 o
4 3 3 89.112 89.673 3.398 14.975 o
4 3 4 5.481 16.163 1.936 110.216 o
4 3 5 10.126 13.004 1.601 107.502 o
4 3 6 178.814 176.805 4.640 7.583 o
4 3 7 9.108 11.215 1.839 108.343 o
4 3 8 129.406 130.241 6.714 8.174 o
4 3 9 37.047 39.439 3.818 27.043 o
4 4 0 50.784 53.836 2.381 26.444 o
4 4 1 18.199 27.989 2.116 56.896 o
4 4 2 150.730 139.680 6.498 7.648 o
4 4 3 2.230 2.755 1.965 200.849 o
4 4 4 101.740 101.519 4.074 12.639 o
4 4 5 72.178 71.911 3.716 17.263 o
4 4 6 71.949 79.344 3.601 17.052 o
4 4 7 79.022 77.036 5.070 13.783 o
4 4 8 49.495 53.697 3.361 23.647 o
4 4 9 34.997 35.901 3.522 29.921 o
4 5 0 69.915 75.957 2.755 19.136 o
4 5 1 427.889 404.427 10.244 2.782 o
4 5 2 10.845 13.982 2.106 87.050 o
4 5 3 0.077 -0.252 1.389 567.822 o
4 5 4 8.287 10.916 2.006 106.411 o
4 5 5 86.354 87.206 3.304 15.496 o
4 5 6 16.040 20.601 1.908 69.631 o
4 5 7 3.320 7.825 1.918 157.681 o
4 5 8 40.263 40.332 3.235 28.707 o
4 5 9 5.971 7.757 2.657 95.486 o
4 6 0 289.458 273.814 6.835 4.515 o
4 6 1 311.264 325.095 5.915 4.329 o
4 6 2 1.682 2.439 1.371 344.030 o
4 6 3 90.647 90.035 2.810 15.569 o
4 6 4 43.479 43.456 2.491 30.273 o
4 6 5 94.959 105.014 3.312 13.897 o
4 6 6 44.440 43.148 2.706 29.094 o
4 6 7 167.598 156.719 5.284 7.774 o
4 6 8 25.944 27.987 2.970 40.438 o
4 6 9 10.776 5.515 3.414 61.935 o
4 7 0 26.930 33.170 2.000 45.623 o
4 7 1 556.107 564.662 9.247 2.326 o
4 7 2 56.840 63.430 2.842 22.449 o
4 7 3 0.336 4.372 1.352 370.426 o
4 7 4 39.898 38.488 3.420 28.253 o
4 7 5 173.603 169.600 4.683 7.781 o
4 7 6 77.740 75.205 4.386 15.190 o
4 7 7 4.493 13.191 2.127 114.591 o
4 7 8 9.396 9.349 1.935 107.713 o
4 8 0 18.050 20.617 1.341 73.751 o
4 8 1 639.708 619.288 10.030 2.040 o
4 8 2 310.031 284.259 5.524 4.590 o
4 8 3 251.603 252.832 8.408 4.492 o
4 8 4 40.910 42.110 2.251 32.630 o
4 8 5 197.994 202.606 5.129 6.681 o
4 8 6 56.370 57.090 3.087 22.566 o
4 8 7 171.569 167.789 6.145 7.069 o
4 8 8 79.914 82.376 3.502 16.127 o
4 9 0 61.060 64.798 2.032 23.215 o
4 9 1 48.838 57.062 1.995 27.652 o
4 9 2 119.830 131.377 4.716 10.195 o
4 9 3 169.768 207.246 4.236 7.618 o
4 9 4 3.896 5.284 1.417 219.595 o
4 9 5 150.441 159.895 6.017 7.722 o
4 9 6 38.192 36.753 2.627 33.315 o
4 9 7 0.025 0.518 1.563 433.387 o
4 9 8 70.873 66.131 4.010 17.182 o
4 10 0 74.693 74.999 2.614 18.730 o
4 10 1 19.564 23.314 1.309 68.073 o
4 10 2 591.193 580.143 8.825 2.267 o
4 10 3 931.322 893.610 16.851 1.198 o
4 10 4 82.369 86.438 3.844 15.117 o
4 10 5 189.123 196.694 4.754 7.074 o
4 10 6 5.704 6.202 1.786 152.230 o
4 10 7 13.589 11.568 1.712 92.684 o
4 10 8 134.857 142.572 4.092 9.818 o
4 11 0 59.979 58.065 2.285 23.707 o
4 11 1 137.638 140.378 3.277 10.290 o
4 11 2 731.672 717.985 14.690 1.532 o
4 11 3 89.070 102.472 3.469 14.307 o
4 11 4 97.432 102.694 3.160 13.960 o
4 11 5 74.330 73.795 3.401 17.474 o
4 11 6 21.922 20.356 2.029 58.101 o
4 11 7 32.918 35.855 2.585 36.482 o
4 11 8 98.849 109.170 4.442 12.147 o
4 12 0 5.401 7.709 1.182 194.138 o
4 12 1 241.650 245.262 4.568 5.808 o
4 12 2 36.620 45.414 2.554 32.424 o
4 12 3 24.500 29.149 2.026 49.650 o
4 12 4 45.608 48.658 2.393 28.904 o
4 12 5 32.500 30.626 2.511 38.771 o
4 12 6 45.491 50.957 3.662 23.857 o
4 12 7 337.489 348.459 11.637 2.968 o
4 13 0 0.755 0.913 1.120 611.994 o
4 13 1 358.590 352.594 5.505 3.960 o
4 13 2 21.843 23.292 2.019 56.296 o
4 13 3 61.102 65.729 2.735 21.603 o
4 13 4 20.608 22.563 2.065 57.947 o
4 13 5 2.131 1.789 1.588 283.046 o
4 13 6 1.008 0.980 1.787 286.407 o
4 13 7 70.398 79.273 5.020 14.505 o
4 14 0 33.634 34.294 2.306 38.227 o
4 14 1 127.843 131.426 2.922 11.210 o
4 14 2 93.515 93.681 2.892 15.009 o
4 14 3 16.546 17.851 2.156 67.132 o
4 14 4 73.260 75.161 2.888 18.460 o
4 14 5 25.293 25.611 2.559 45.620 o
4 14 6 53.790 55.159 4.349 19.520 o
4 14 7 13.015 16.329 2.259 74.107 o
4 15 0 13.962 13.769 1.351 95.990 o
4 15 1 4.602 5.999 1.225 219.970 o
4 15 2 31.980 34.618 2.209 39.778 o
4 15 3 96.675 94.767 3.189 14.325 o
4 15 4 38.676 39.039 2.190 34.701 o
4 15 5 26.057 24.014 2.293 48.200 o
4 15 6 71.142 74.011 3.281 18.112 o
4 15 7 31.044 28.252 3.585 32.736 o
4 16 0 48.460 53.200 2.491 26.895 o
4 16 1 22.671 21.028 1.579 61.673 o
4 16 2 62.707 62.359 2.387 22.391 o
4 16 3 17.025 17.010 1.806 73.103 o
4 16 4 235.854 246.374 6.650 5.239 o
4 16 5 4.148 3.584 1.556 214.007 o
4 16 6 17.938 17.884 2.112 65.270 o
4 17 0 85.636 85.456 3.764 14.975 o
4 17 1 3.667 5.322 1.236 247.803 o
4 17 2 62.428 67.214 2.448 21.818 o
4 17 3 40.712 35.534 2.894 31.110 o
4 17 4 354.209 361.250 8.960 3.364 o
4 17 5 1.770 0.558 1.597 317.732 o
4 17 6 60.381 58.227 3.518 20.494 o
4 18 0 10.058 15.928 1.528 103.245 o
4 18 1 19.078 17.693 1.717 69.415 o
4 18 2 183.204 182.059 3.940 7.725 o
4 18 3 0.162 -0.146 1.763 350.581 o
4 18 4 18.878 26.102 2.297 55.003 o
4 18 5 7.760 8.667 1.904 119.867 o
4 19 0 314.467 327.368 7.140 4.046 o
4 19 1 12.954 10.534 1.586 100.704 o
4 19 2 18.357 24.247 2.903 49.042 o
4 19 3 2.414 1.424 1.704 255.237 o
4 19 4 218.426 226.183 5.342 6.052 o
4 19 5 14.175 17.356 2.655 62.727 o
4 20 0 119.429 124.334 3.595 11.352 o
4 20 1 0.895 1.147 1.382 429.293 o
4 20 2 104.874 109.121 3.794 12.489 o
4 20 3 2.200 3.158 2.862 111.950 o
4 20 4 27.899 30.709 3.027 37.831 o
4 21 0 1.640 6.041 1.922 189.658 o
4 21 1 74.859 75.560 3.582 16.962 o
4 21 2 18.756 19.674 1.948 64.731 o
4 21 3 3.254 1.901 1.709 227.822 o
4 22 0 190.460 183.525 4.022 7.496 o
4 22 1 36.956 40.345 2.676 32.801 o
4 22 2 56.147 61.145 2.881 22.740 o
4 23 0 1.369 6.968 2.183 158.370 o
5 0 0 93.894 101.361 9.576 6.990 o
5 0 2 28.482 30.896 4.549 26.993 o
5 0 4 459.390 485.221 30.487 0.886 o
5 1 0 73.218 71.880 4.099 16.381 o
5 1 1 1.303 1.801 2.526 150.486 o
5 1 2 79.088 77.705 8.565 8.665 o
5 1 3 7.789 5.790 2.685 91.253 o
5 1 4 72.374 85.854 4.263 15.417 o
5 1 5 7.994 6.214 2.020 120.007 o
5 2 0 21.384 27.926 4.136 33.092 o
5 2 1 20.602 23.406 3.245 43.394 o
5 2 2 73.011 73.126 5.209 14.190 o
5 2 3 9.791 10.545 2.632 79.668 o
5 2 4 29.370 33.988 3.513 32.686 o
5 2 5 2.596 5.304 2.043 168.036 o
5 3 0 72.516 71.853 4.137 16.388 o
5 3 1 10.411 10.906 2.042 95.973 o
5 3 2 181.726 181.566 7.653 5.978 o
5 3 3 12.180 9.693 4.251 42.803 o
5 3 4 5.817 10.674 2.075 116.884 o
5 3 5 22.771 20.415 2.583 50.322 o
5 4 0 2.122 4.308 1.959 190.863 o
5 4 1 29.316 34.247 2.601 39.021 o
5 4 2 1.603 12.191 3.352 75.132 o
5 4 3 0.194 -0.798 2.798 140.945 o
5 4 4 39.491 39.536 3.542 27.619 o
5 4 5 23.443 22.713 3.558 38.452 o
5 5 0 16.048 15.041 1.787 78.176 o
5 5 1 4.072 5.020 1.907 165.814 o
5 5 2 54.655 47.349 3.846 21.619 o
5 5 3 36.516 32.355 3.698 29.027 o
5 5 4 61.593 67.821 3.676 19.105 o
5 5 5 62.987 58.750 3.890 19.057 o
5 6 0 57.931 63.746 2.984 21.827 o
5 6 1 1.671 2.507 2.202 179.351 o
5 6 2 0.208 -0.248 2.034 263.650 o
5 6 3 70.397 71.158 3.934 17.090 o
5 6 4 22.584 26.393 2.774 45.519 o
5 7 0 190.233 195.524 6.234 6.404 o
5 7 1 38.852 37.645 3.884 26.446 o
5 7 2 0.502 1.311 2.079 229.358 o
5 7 3 75.433 87.060 4.012 15.493 o
5 7 4 0.056 2.205 2.031 238.979 o
5 8 0 154.953 180.272 9.149 5.610 o
5 8 1 9.270 36.667 4.311 35.362 o
5 8 2 130.678 135.501 4.376 9.924 o
5 8 3 95.625 103.637 4.394 12.592 o
5 8 4 3.360 0.694 2.557 134.808 o
5 9 0 0.154 6.906 2.343 155.340 o
5 9 1 489.412 486.523 19.543 1.536 o
5 9 2 15.391 18.736 2.529 61.866 o
5 9 3 68.601 72.353 3.886 17.338 o
5 9 4 0.457 1.914 2.645 145.722 o
5 10 0 18.422 20.711 2.989 49.686 o
5 10 1 6.990 33.691 5.478 27.082 o
5 10 2 9.599 6.402 2.263 100.196 o
5 10 3 66.689 65.248 3.644 18.609 o
5 11 0 282.626 286.098 6.192 4.679 o
5 11 1 45.958 54.596 3.722 23.107 o
5 11 2 2.228 1.812 1.772 241.927 o
5 11 3 58.974 62.260 4.134 18.770 o
5 12 0 198.591 208.811 5.737 6.363 o
5 12 1 294.753 291.228 6.884 4.386 o
5 12 2 31.031 27.543 2.700 39.359 o
5 13 0 10.165 18.293 2.298 77.723 o
5 13 1 15.702 23.744 3.768 41.095 o
5 13 2 99.287 87.426 6.216 10.542 o
5 14 0 1.349 5.257 2.183 168.155 o
5 14 1 26.771 17.607 5.560 23.428 o
